# Supplementary material for: Ubiquitin ligase RNF20 coordinates sequential adipose thermogenesis with brown and beige fat-specific substrates
Source: Nat Commun. 2024 Jan 31;15:940. doi: 10.1038/s41467-024-45270-7 (PMC10831072; doi:10.1038/s41467-024-45270-7)
Supplement: Supplementary file 4 — Supplementary Data 1 [file 41467_2024_45270_MOESM4_ESM.xlsx]

## Sheet: Oligonucleotide seq.
Primers for qRT-PCR
Species	Gene	Forward	Reverse
Mouse	Acadl	CTTGGGAAGAGCAAGCGTAC	TAAGTCACTTCCAGCCCCAG
	Acadm	AAGGTTGAACTCGCTAGGCT	TCATCAGCTTCTCCACAGGG
	Acadvl	TCTGCAAGGCTGTATGGACA	ATTGATCCAGAGCCTGCACT
	Acat2	TGTCACAGAACAGGGCAGAG	TGACAGTTCCTGTCCCATCA
	Acot2	GCTATGGCCTCCTTCCTGAA	TCCACGGGAATGAAGCTCTT
	Acot4	GGCTTTCTCTGGCATTCTGG	TAAGAGAGTACCTGGGGCCT
	Acsf3	CTGGATGAGTGGTGGTGTTG	CTGAGCCAGTGGACTTAGCC
	Adipoq	GGCAGGAAAGGAGAACCTGG	AGCCTTGTCCTTCTTGAAGAG
	Aqp7	GCATCCTTGTTACCGTCCTTGG	GCACCCACCACCAGTTGTTTC
	C1qbp	AACAACAGCATCCCTCCAAC	GCCTCATCTTCGTGTCCAAT
	Cav1	CCATTCTCTCCTTCCTGCAC	TCTCTTTCTGCGTGCTGATG
	Cav2	CTCAAGCTAGGCTTCGAGGA	ACAGGATACCCGCAATGAAG
	Cd36	GAGCAACTGGTGGATGGTTT	GCAGAATCAAGGGAGAGCAC
	Chchd4	CCTGCTTCCACTACAGCACA	CTTTGCCTCCTCTTCCTCCT
	Cox15	CAGTCTGTGGACCTCCCTGT	CACAAAAGCCCCTGAGAGAG
	Cox7a1	AAAACCGTGTGGCAGAGAAG	CCAGCCCAAGCAGTATAAGC
	Cox8b	TGCGAAGTTCACAGTGGTTC	TGCTGCGGAGCTCTTTTTAT
	Cpt1b	TGAGTGACTGGTGGGAAGAA	GCTGCTTGCACATTTGTGTT
	Cpt2	CGCCCAGCTTCCATCTTTAC	AACAAGTGTCGGTCAAAGCC
	Dbi	TCAGATATCCCGCAGCTCTT	ATCGCCCACAGTAGCTTGTT
	Dhx30	GGCAGCTGAATCCTGAGAAC	AGTGGGTTGTGGGAGTCTTG
	Dio2	CAGTGTGGTGCACGTCTCCAATC	TGAACCAAAGTTGACCACCAG
	Echs1	GAAAGAATAGCAGCGTGGGG	CTTATCCCCACCAGTGAGCA
	Ehhadh	ATGTGGGTTGGAAAGTTCGC	ACCAGCCCTTACCTGTCTTC
	Elovl3	ATGCAACCCTATGACTTCGAG	ACGATGAGCAACAGATAGACG
	Fabp4	AAGAAGTGGGAGTGGGCTTT	GCTCTTCACCTTCCTGTCGT
	Flna	CTTTTTGCTGACCAGGCCAC	CCAAGTTCAACACCAGTGCG
	Gabpa	TATTCCAGCCTCAGTGCCTC	TCACCTTCATCACCAACCCA
	Gfm1	GTGCATTGTTTGGCATTGAC	CCCTGACACAATGGTCTCCT
	Hk2	GGGACGACGGTACACTCAAT	GCCAGTGGTAAGGAGCTCTG
	Hadha	GTGTTTGAGGACCTCGGTGT	CGTTGTGTCCTTGGAGGTTT
	Hadhb	GAGCTGTTCTTCCCAACTGC	AACCCGAAAGTGCAGCTCTA
	Hspd1	CGTTGCCAATAACACAAACG	CTTCAGGGGTTGTCACAGGT
	Lonp1	GACAGAGAACCCGCTAGTGC	GCACCTTGGACAGATCCACT
	Mrpl44	CAGTTGACCCTCAGTGCAGA	TACGACGGTCCACATCTCAA
	mt-Nd4l	CTCACCATAGCCTTCTCAC	CGTAATCTGTTCCGTACGTG
	Ncor1	AGAAGCAGGTCAGCAGCAGT	TGGAGGAGGCCCTTTATCTT
	Ndufa5	ATCACCTTCGAGAAGCTGGA	ACTTCACCACCCTGAAGCAA
	Ndufb10	TGGAGCAGTTCACCAAAGTG	TTCCAGCATTCTCTGCTTCT
	Ndufs3	TTATGGCTTCGAGGGACATC	ATTCTTGTGCCAGCTCCACT
	Nfs1	CATTCGCCTGTTCACTCAGA	TGCATGAGTCCGAGAATGAG
	Pgc1a	GTAGGCCCAGGTACGACAGC	GCTCTTTGCGGTATTCATCCC
	Plin1	GATCGCCTCTGAACTGAAGG	CTTCTCGATGCTTCCCAGAG
	Plin4	ACCACCAGAGACACCCAGTC	CCCATGGTTAGTGGCTCTGT
	Pmpcb	CAGAACAGCACACTGGGAGA	TGATAGGCTGTCGCATGAAG
	Ppara	ATGCCAGTACTGCCGTTTTC	ACATGAACAAGGTCAAGGCC
	Pparg2	GCATGGTGCCTTCGCTGA	TGGCATCTCTGTGTCAACCATG
	Prdm16	CAGCACGGTGAAGCCATTC	GCGTGCATCCGCTTGTG
	Rmnd1	GCAGCACTGCATGGAACTAA	TCCCCAGCTCAAACATTACC
	Rnf20	TGCAGATGACCTCAAAGCAC	TCATCACACTTGGGCACATT
	S100a4	TTGTGTCCACCTTCCACAAA	GCTGTCCAAGTTGCTCATCA
	Sdhb	AATTTGCCATTTACCGATGGGA	AGCATCCAACACCATAGGTCC
	Sdhc	GGAGGGGTCTCTCTTTTTGG	AAGTGTCGGATCCCATTCAG
	Sdhd	GATCCCTGCTGGGTACTTGA	AAGTAGCAAAGCCCAGCAAA
	Slirp	GGGTTGGGTTCAGTTTTCCT	GCCTTTGCTCTTTGAGCTTG
	Tbp	GGGAGAATCATGGACCAGAA	CCGTAAGGCATCATTGGACT
	Timmdc1	GGTGAGACGGTTCAGGAGAG	GGGAGGAGCTCAGTGACTTG
	Tomm20	CTGACAAATGCCATTGCTGT	GTCGGAAGCTTGGTCAGAAG
	Tomm22	GAGGAGCTGGAAGAAGACGA	TGAAGGAAGTGGTCCCAATC
	Ucp1	TCTGCATGGGATCAAACCCC	ACAGTAAATGGCAGGGGACG
Oligo sequences for siRNA
Species	Gene	Forward	Reverse
Human	RNF20	GGAUAAAGAGAAAGGCAAA	UUUGCCUUUCUCUUUAUCC
Mouse	Rnf20	GUCUGAGAUGGAUGUCACA	UGUGACAUCCAUCUCAGAC
	Gabpa	GACAAGGAUGCUCGAGACU	AGUCUCGAGCAUCCUUGUC
	Ncor1	GAAACAACAACAGCUAGAA	UUCUAGCUGUUGUUGUUUC
	Negative control	AAACAAGCCCAUUCGCGGAUU	AAUCCGCGAAUGGGCUUGUUU
Primers for ChIP assay
Mouse	Ucp1	GTCAGTCACCCTTGACCACA	CAAGGCAGGGAGTGGTTCTA
	Pgc1a	CACGCATCGCCTCTTTTTAT	TAGGAAGGTGACCCGTTCAA
Primers for genotyping
Mouse	Rnf20 WT	GCAAGTGTCCCAAGTGTAATGC	TCCTCACTATGTTCTCTCGCTACTG
	Rnf20 KO	CCATTACCAGTTGGTCTGGTGTC	TCCTCACTATGTTCTCTCGCTACTG
Primers for cloning
Mouse gene	Gabpa	CCCGATATCCATGACTAAGAGAGAAGCAGAAGA	CCCGGTACCCTCAAATCTCTTTGTCTGCCTG
	Gabpb1	CCCTCTAGAATGTCCCTGGTAGATTTGGGG	CCCGGATCCCTAAACGGCTTCTTTGTTGGTCT
Mouse promoter/	Mtif2 promoter	CCCCTCGAGGCCACAGACAACCCAGAATTCC	CCCAAGCTTCAGGAGAATTGTGGGTCATTCAGTC
enhancer	Ucp1 enhancer	CCCGGTACCGGTGCCCTGTAAATGGTGTT	CCCCTCGAGTCAACTCAAGGCAGGGAGTG
	Pgc1a enhancer	CCCGGTACCCACGCATCGCCTCTTTTTAT	CCCCTCGAGACCACGTGTTTGGGGTTTT
	Minimal promoter	CCCCTCGAGAGACACTAGAGGGTATATAATGGAAGCTCGACTTCCAGCTTAAGCTTCCC	GGGAAGCTTAAGCTGGAAGTCGAGCTTCCATTATATACCCTCTAGTGTCTCTCGAGGGG

## Sheet: Proteomics data
T: Gene names	WT	WT	WT	Het	Het	Het	T: Gene names	C: Only identified by site	C: Reverse	C: Potential contaminant	N: Peptides	N: Razor + unique peptides	N: Unique peptides	N: Sequence coverage [%]	N: Unique + razor sequence coverage [%]	N: Unique sequence coverage [%]	N: Mol. weight [kDa]	N: Q-value	N: Score	N: Intensity	N: MS/MS count	T: Protein IDs	T: Majority protein IDs	T: Protein names
Aspg	-3.3028	-3.16756	-2.83548	-2.76766	-3.1884	-3.17893	Aspg				6	6	6	17.4	17.4	17.4	60.594	0	100.76	2833700000	9	A0JNU3	A0JNU3	60 kDa lysophospholipase;L-asparaginase;Platelet-activating factor acetylhydrolase
Cul4b	-1.40214	-1.40306	-1.43809	-1.40512	-1.51731	-1.46101	Cul4b				3	2	2	3.5	2.4	2.4	110.7	0	20.775	252220000	3	A2A432	A2A432	Cullin-4B
Ddi2	-1.61725	-1.4834	-1.38478	-1.38207	-1.44778	-1.44437	Ddi2				1	1	1	2.3	2.3	2.3	44.59	0.001981	6.5195	197200000	1	A2ADY9	A2ADY9	Protein DDI1 homolog 2
Ndufaf6	-2.38678	-2.41725	-2.27007	-2.215	-2.12704	-2.1459	Ndufaf6				1	1	1	6.3	6.3	6.3	38.362	0	14.739	302410000	1	A2AIL4	A2AIL4	NADH dehydrogenase (ubiquinone) complex I, assembly factor 6
Klhdc7a	0.232212	0.169006	0.28403	0.206918	0.308516	0.165331	Klhdc7a				7	7	7	19	19	19	83.589	0	132.16	3102100000	12	A2APT9	A2APT9	Kelch domain-containing protein 7A
Ttn	0.241319	1.11096	0.319571	0.712573	0.38098	0.269815	Ttn				3	3	3	0.1	0.1	0.1	3906.4	0	33.512	1379800000	4	A2ASS6	A2ASS6	Titin
Ttc38	0.330796	0.274498	0.378878	0.180112	0.263346	0.414364	Ttc38				5	5	5	12.3	12.3	12.3	52.223	0	40.715	5825400000	10	A3KMP2	A3KMP2	Tetratricopeptide repeat protein 38
Mipep	-2.34418	-2.2744	-2.2842	-2.1845	-2.23837	-2.05009	Mipep				3	3	3	8	8	8	80.851	0	29.684	965500000	5	A6H611	A6H611	Mitochondrial intermediate peptidase
Dennd4c	-6.53552	-6.26521	-6.65666	-6.76755	-6.99033	-6.92819	Dennd4c				1	1	1	0.7	0.7	0.7	211.46	0.0075557	5.8194	551540	1	A6H8H2	A6H8H2	DENN domain-containing protein 4C
Itih4	1.57937	1.20453	1.48846	2.43968	2.31542	2.55868	Itih4				8	8	8	11.4	11.4	11.4	104.66	0	89.081	7959300000	14	A6X935	A6X935	Inter alpha-trypsin inhibitor, heavy chain 4
Cisd3	2.02703	2.22481	2.22409	2.31631	2.25917	2.34507	Cisd3				4	4	4	25.5	25.5	25.5	15.676	0	34.562	7500200000	12	B1AR13	B1AR13	CDGSH iron-sulfur domain-containing protein 3, mitochondrial
Usp24	1.09741	2.12454	0.722242	0.39894	-0.418403	-0.263807	Usp24				2	2	2	0.7	0.7	0.7	294	0.00093284	11.185	1305000000	4	B1AY13	B1AY13	Ubiquitin carboxyl-terminal hydrolase 24
Otud4	-4.12943	-3.85379	-4.10421	-4.16405	-4.41069	-4.33973	Otud4				1	1	1	1.1	1.1	1.1	123.05	0.0030936	6.1427	5416100	1	B2RRE7	B2RRE7	OTU domain-containing protein 4
Gnai1	-1.37556	-1.57916	-1.52199	-1.60471	-1.56632	-1.62166	Gnai1				6	1	1	19.8	3.7	3.7	40.361	0.00047259	11.563	330190000	1	B2RSH2	B2RSH2	Guanine nucleotide-binding protein G(i) subunit alpha-1
Tagap	-1.15562	-0.18989	-1.27907	-1.12734	-1.16624	-1.19478	Tagap				1	1	1	1.1	1.1	1.1	78.919	0.0086401	5.7905	213590000	1	B2RWW0	B2RWW0	T-cell activation Rho GTPase-activating protein
Safb;Safb2	-1.47227	-1.42922	-1.49614	-1.57533	-1.37166	-1.24813	Safb;Safb2				2	2	2	3.2	3.2	3.2	105.1	0	17.359	474690000	2	D3YXK2;Q80YR5	D3YXK2;Q80YR5	Scaffold attachment factor B1;Scaffold attachment factor B2
Fga	2.38604	2.37298	2.40855	3.17184	2.95943	3.41375	Fga				15	15	15	22.2	22.2	22.2	87.428	0	182.89	25907000000	38	E9PV24;CON__P02672	E9PV24	Fibrinogen alpha chain;Fibrinopeptide A;Fibrinogen alpha chain
Ryr1	-0.330233	-0.652232	-0.478237	-0.282603	-0.38013	-0.501336	Ryr1				8	8	8	2.7	2.7	2.7	565.03	0	101.68	3718600000	8	E9PZQ0;REV__Q9DBL1;E9Q401	E9PZQ0	Ryanodine receptor 1
Aldh3b2;1700055N04Rik;Aldh3b1	-4.87157	-4.84048	-5.02391	-5.3954	-5.47287	-5.26094	Aldh3b2;1700055N04Rik;Aldh3b1				3	3	3	10.9	10.9	10.9	52.982	0	49.444	1086700000	5	E9Q3E1;J3QMK6;Q80VQ0	E9Q3E1;J3QMK6;Q80VQ0	Aldehyde dehydrogenase;Aldehyde dehydrogenase family 3 member B1
Acacb	3.9415	4.07312	4.09657	4.24161	4.18576	4.12725	Acacb				58	46	46	30.9	24.9	24.9	275.75	0	323.31	72311000000	112	E9Q4Z2	E9Q4Z2	Acetyl-CoA carboxylase 2;Biotin carboxylase
Ube4a	-7.77461	-7.58438	-7.53561	-7.91046	-7.40187	-7.99633	Ube4a				1	1	1	1.4	1.4	1.4	118.2	0	31.69	63975000	2	E9Q735	E9Q735	Ubiquitin conjugation factor E4 A
Tspan15	-3.00849	-2.88687	-3.05048	-3.12011	-2.93246	-2.72798	Tspan15				1	1	1	4.8	4.8	4.8	33.07	0.0020276	6.8353	38781000	1	F7BWT7	F7BWT7	Tetraspanin-15
Trip12	-7.9108	-7.52141	-8.13499	-8.06221	-9.03044	-7.93685	Trip12				1	1	1	0.6	0.6	0.6	224.13	0.0016949	7.9467	3940200	1	G5E870	G5E870	E3 ubiquitin-protein ligase TRIP12
Adgrf5	0.292789	0.217652	0.129785	0.981061	0.0161843	0.154582	Adgrf5				3	3	3	4.2	4.2	4.2	149.39	0	19.87	1136400000	4	G5E8Q8	G5E8Q8
Hk2	5.41038	5.60501	5.56274	5.66176	5.65351	5.59752	Hk2				48	48	43	59.7	59.7	56.9	102.53	0	323.31	182950000000	149	O08528;Q91W97;Q3TRM8	O08528	Hexokinase-2
Capn2	2.15006	2.33875	2.2492	2.10385	1.98351	2.02222	Capn2				16	16	15	30.7	30.7	29.9	79.871	0	265.48	11712000000	22	O08529	O08529	Calpain-2 catalytic subunit
Bin1	-0.632579	-0.633905	-0.79432	-0.31153	-0.968097	-0.818165	Bin1				8	8	8	21.8	21.8	21.8	64.469	0	96.728	10612000000	14	O08539	O08539	Myc box-dependent-interacting protein 1
Sec22b	-0.404879	-0.409337	-0.421691	-0.432888	-0.358847	-0.426243	Sec22b				3	3	3	16.7	16.7	16.7	24.74	0	43.488	2604200000	8	O08547	O08547	Vesicle-trafficking protein SEC22b
Dpysl2	2.23125	2.13345	2.21538	2.09846	2.06105	2.10511	Dpysl2				12	12	12	32.7	32.7	32.7	62.277	0	200.98	18623000000	30	O08553;P97427;Q62188	O08553	Dihydropyrimidinase-related protein 2
Emd	-1.42205	-1.1763	-1.23327	-1.56668	-1.54016	-1.544	Emd				2	2	2	10.8	10.8	10.8	29.435	0	19.376	114290000	3	O08579	O08579	Emerin
Clta	0.438063	0.515627	0.463731	0.357118	0.552532	0.550344	Clta				3	3	3	11.1	11.1	11.1	25.604	0	17.831	1470900000	4	O08585	O08585	Clathrin light chain A
Oaz2	-1.9031	-2.2217	-2.02792	-1.91604	-2.03249	-2.04518	Oaz2				1	1	1	4.2	4.2	4.2	21.025	0.0060721	5.874	850990000	1	O08608	O08608	Ornithine decarboxylase antizyme 2
Metap2	-2.43169	-2.52605	-2.48231	-2.32542	-2.44641	-2.37993	Metap2				3	3	3	9.4	9.4	9.4	52.921	0	23.556	849870000	5	O08663	O08663	Methionine aminopeptidase 2
Kng1	3.84018	3.73452	3.7433	3.49996	3.43572	3.46544	Kng1				12	12	12	23.4	23.4	23.4	73.101	0	197.35	24015000000	41	O08677	O08677	Kininogen-1;Kininogen-1 heavy chain;Bradykinin;Kininogen-1 light chain
Ngp	1.04249	-0.130596	0.4404	-0.235967	-0.0280845	-0.642825	Ngp				2	2	2	12.6	12.6	12.6	19.331	0	19.898	353120000	2	O08692	O08692	Neutrophilic granule protein
Prdx6	3.65102	3.56127	3.60655	3.48164	3.51597	3.51747	Prdx6				10	10	10	47.8	47.8	47.8	24.87	0	108.42	83627000000	36	O08709	O08709	Peroxiredoxin-6
Akap1	-4.66155	-4.40874	-4.281	-4.37014	-4.29568	-4.20851	Akap1				3	3	3	6.7	6.7	6.7	92.194	0	80.22	461140000	6	O08715	O08715	A-kinase anchor protein 1, mitochondrial
Dld	5.57372	5.81259	5.73382	5.50758	5.49559	5.66803	Dld				25	25	25	56.8	56.8	56.8	54.272	0	323.31	339820000000	153	O08749	O08749	Dihydrolipoyl dehydrogenase, mitochondrial
Hsd17b10	2.23298	2.48303	2.37445	2.26738	2.43049	2.54721	Hsd17b10				10	10	10	54	54	54	27.418	0	272.22	56492000000	33	O08756	O08756	3-hydroxyacyl-CoA dehydrogenase type-2
Dctn1	-1.12153	-1.02223	-1.01056	-0.867882	-1.00957	-0.926599	Dctn1				5	5	5	7.1	7.1	7.1	141.67	0	53.301	1040200000	8	O08788	O08788	Dynactin subunit 1
Prkcsh	0.573087	0.543705	0.544158	0.486957	0.563507	0.399202	Prkcsh				8	8	8	15.5	15.5	15.5	58.792	0	102.82	6833400000	11	O08795	O08795	Glucosidase 2 subunit beta
Eftud2	-1.3945	-1.59659	-1.43432	-1.60496	-1.49874	-1.3787	Eftud2				1	1	1	1.2	1.2	1.2	109.36	0	14.194	237870000	1	O08810	O08810	116 kDa U5 small nuclear ribonucleoprotein component
Psmb1	0.145503	-0.0282563	0.180226	0.289163	-0.0712711	0.00850185	Psmb1				5	5	5	32.5	32.5	32.5	26.372	0	113.16	7455600000	9	O09061	O09061	Proteasome subunit beta type-1
Ndufb11	2.15011	2.23593	2.29855	2.26301	2.20391	2.33373	Ndufb11				6	6	6	49.7	49.7	49.7	17.444	0	94.521	27754000000	19	O09111	O09111	NADH dehydrogenase [ubiquinone] 1 beta subcomplex subunit 11, mitochondrial
Sypl1	2.18911	2.28402	2.04522	2.00317	2.08066	2.03298	Sypl1				2	2	2	5.7	5.7	5.7	28.899	0	14.217	5166500000	9	O09117	O09117	Synaptophysin-like protein 1
Gsto1	1.78083	1.80411	1.72616	1.65836	1.76328	1.68574	Gsto1				9	9	9	43.3	43.3	43.3	27.497	0	78.446	14637000000	26	O09131;Q8K2Q2	O09131	Glutathione S-transferase omega-1
Casq2	-1.8968	-2.3875	-1.79357	-1.1521	-2.41204	-2.08586	Casq2				2	2	2	4.6	4.6	4.6	48.176	0	15.276	1302200000	3	O09161	O09161	Calsequestrin-2
Sod3	-1.33882	-1.28521	-1.54662	-1.78508	-1.53443	-1.44236	Sod3				3	3	3	18.7	18.7	18.7	27.392	0	28.547	1253300000	4	O09164	O09164	Extracellular superoxide dismutase [Cu-Zn]
Casq1	4.3247	3.7851	3.80078	5.08415	2.90904	3.31784	Casq1				10	10	10	26.2	26.2	26.2	46.377	0	131.54	110630000000	41	O09165	O09165	Calsequestrin-1
Rpl21	-0.379634	0.176418	-0.153476	-0.293781	-0.121563	-0.0777776	Rpl21				5	5	5	30	30	30	18.562	0	31.423	5238600000	9	O09167	O09167	60S ribosomal protein L21
Gclm	-4.06391	-3.66881	-3.91949	-3.74715	-3.93827	-3.84843	Gclm				2	2	2	9.1	9.1	9.1	30.534	0	34.942	353480000	2	O09172	O09172	Glutamate--cysteine ligase regulatory subunit
Amacr	-0.546577	-0.432344	-0.586276	-0.54242	-0.589125	-0.525405	Amacr				4	4	4	16.5	16.5	16.5	41.704	0	58.468	1819900000	7	O09174	O09174	Alpha-methylacyl-CoA racemase
Kl	-0.552132	-0.0463626	-0.353013	-0.321288	-0.338815	-0.314014	Kl				1	1	1	1.2	1.2	1.2	116.4	0.0082988	5.803	935560000	1	O35082	O35082	Klotho;Klotho peptide
Agpat1	-2.62738	-2.55404	-2.63011	-2.58268	-2.58598	-2.394	Agpat1				3	3	3	20.4	20.4	20.4	31.709	0	90.348	5848400000	6	O35083	O35083	1-acyl-sn-glycerol-3-phosphate acyltransferase alpha
Scarb2	-0.575691	-0.815857	-0.602785	-0.51751	-0.354084	-0.498805	Scarb2				3	3	3	7.9	7.9	7.9	54.043	0	40.729	3076800000	5	O35114	O35114	Lysosome membrane protein 2
Phb2	3.58522	3.76376	3.75069	3.5707	3.67675	3.72801	Phb2				16	16	16	57.5	57.5	57.5	33.296	0	240.56	71805000000	59	O35129	O35129	Prohibitin-2
Col15a1	0.212855	-0.393335	-0.253996	-0.717645	-0.4505	-0.57866	Col15a1				3	3	3	2.8	2.8	2.8	140.47	0	27.076	1550900000	4	O35206	O35206	Collagen alpha-1(XV) chain;Restin
Ddt	1.96996	3.07615	1.72647	1.38932	1.22867	1.82572	Ddt				2	2	2	19.5	19.5	19.5	13.077	0	58.433	7689700000	8	O35215	O35215	D-dopachrome decarboxylase
Dhx15	-0.158707	-0.384238	-0.344421	-0.444704	-0.403702	-0.339933	Dhx15				2	2	2	2.6	2.6	2.6	91.006	0	16.267	1632400000	4	O35286	O35286	Pre-mRNA-splicing factor ATP-dependent RNA helicase DHX15
Purb	0.0533191	0.119142	0.063697	0.0916583	0.105166	0.0410811	Purb				3	3	3	17.9	17.9	17.9	33.901	0	49.469	1682100000	11	O35295	O35295	Transcriptional activator protein Pur-beta
Kpna4	-2.73894	-2.79181	-2.85214	-2.79125	-2.80364	-2.84934	Kpna4				3	3	2	9.4	9.4	7.5	57.922	0	29.295	622430000	2	O35343	O35343	Importin subunit alpha-3
Capn1	0.485933	0.63534	0.516248	0.56055	0.46812	0.525221	Capn1				8	8	8	14.3	14.3	14.3	82.105	0	76.611	1594900000	12	O35350	O35350	Calpain-1 catalytic subunit
Anp32a	3.0419	3.01407	3.00017	2.90321	2.9921	2.96035	Anp32a				9	9	6	31.2	31.2	22.3	28.537	0	93.109	33726000000	24	O35381;Q64G17	O35381	Acidic leucine-rich nuclear phosphoprotein 32 family member A
Dhodh	-0.351732	-0.327362	-0.263421	-0.166458	-0.0812341	-0.0537344	Dhodh				4	4	4	17.7	17.7	17.7	42.699	0	56.153	5035000000	10	O35435	O35435	Dihydroorotate dehydrogenase (quinone), mitochondrial
Ech1	5.28835	5.53383	5.3956	5.18073	5.28178	5.34823	Ech1				18	18	18	66.4	66.4	66.4	36.118	0	323.31	262960000000	122	O35459	O35459	Delta(3,5)-Delta(2,4)-dienoyl-CoA isomerase, mitochondrial
Slc27a2	1.23375	1.13254	1.25089	1.30685	1.53698	1.4472	Slc27a2				11	11	11	21.5	21.5	21.5	70.422	0	211.17	14200000000	28	O35488	O35488	Very long-chain acyl-CoA synthetase
Psmd14	-1.25241	-1.32254	-1.16466	-1.14381	-1.36354	-1.3214	Psmd14				1	1	1	8.4	8.4	8.4	34.577	0	11.813	1047800000	2	O35593	O35593	26S proteasome non-ATPase regulatory subunit 14
Stag2	-4.33942	-4.42492	-4.75982	-4.87305	-4.68175	-4.45778	Stag2				1	1	1	0.9	0.9	0.9	141.28	0.0053496	5.9456	3716200	1	O35638	O35638	Cohesin subunit SA-2
Anxa3	0.578276	0.444976	0.482885	0.373624	0.454495	0.480139	Anxa3				6	6	4	22.3	22.3	18	36.384	0	93.88	7793000000	11	O35639	O35639	Annexin A3
Ap1b1	2.796	2.87716	2.87895	2.85515	2.8741	2.90459	Ap1b1				14	14	6	21.3	21.3	12.5	103.93	0	253.55	9430400000	25	O35643	O35643	AP-1 complex subunit beta-1
C1qbp	0.40607	0.53819	0.495619	0.641383	0.78836	0.830365	C1qbp				6	6	6	38.8	38.8	38.8	31.013	0	134.75	11866000000	11	O35658	O35658	Complement component 1 Q subcomponent-binding protein, mitochondrial
Mgll	3.18591	3.17074	3.24554	3.02516	3.08372	3.08763	Mgll				11	11	11	40.9	40.9	40.9	33.387	0	141.89	50835000000	32	O35678	O35678	Monoglyceride lipase
Ndufa1	-0.605412	-0.919787	-0.584238	-0.513987	-0.661927	-0.631991	Ndufa1				1	1	1	14.3	14.3	14.3	8.1384	0.00092593	10.882	2637700000	1	O35683	O35683	NADH dehydrogenase [ubiquinone] 1 alpha subcomplex subunit 1
Nudc	-1.84981	-2.0587	-1.89872	-1.83282	-1.79469	-1.87917	Nudc				3	3	3	9.6	9.6	9.6	38.358	0	29.99	2394900000	7	O35685	O35685	Nuclear migration protein nudC
Hnrnph1	2.09323	2.04713	1.96959	1.91099	2.02051	2.10306	Hnrnph1				8	8	2	22.5	22.5	6	49.199	0	134.97	11106000000	18	O35737	O35737	Heterogeneous nuclear ribonucleoprotein H;Heterogeneous nuclear ribonucleoprotein H, N-terminally processed
Api5	-1.15359	-1.32408	-1.27554	-0.99335	-1.27086	-1.10975	Api5				2	2	2	8.3	8.3	8.3	56.784	0	38.09	577910000	3	O35841	O35841	Apoptosis inhibitor 5
Bcat2	2.4029	2.3398	2.48409	2.47624	2.37447	2.59653	Bcat2				7	7	7	26.7	26.7	26.7	44.127	0	149.4	26205000000	21	O35855	O35855	Branched-chain-amino-acid aminotransferase, mitochondrial
Timm44	3.43818	3.58773	3.64745	3.5144	3.64092	3.63546	Timm44				17	17	17	39.2	39.2	39.2	51.091	0	192.02	39192000000	41	O35857	O35857	Mitochondrial import inner membrane translocase subunit TIM44
Cops5	1.17201	0.836652	1.01274	1.04972	0.860705	0.758181	Cops5				5	5	5	22.2	22.2	22.2	37.548	0	51.328	2454600000	10	O35864	O35864	COP9 signalosome complex subunit 5
Calu	2.36731	2.39476	2.39654	2.25176	2.25833	2.04577	Calu				11	11	11	42.2	42.2	42.2	37.063	0	95.812	9299500000	16	O35887	O35887	Calumenin
Lsm2	-2.86531	-2.87143	-2.84978	-2.75565	-2.78291	-2.61431	Lsm2				2	2	2	40	40	40	10.834	0	15.572	770250000	2	O35900	O35900	U6 snRNA-associated Sm-like protein LSm2
Aldh1a7	2.13718	2.19233	2.04943	2.10324	2.0615	2.15038	Aldh1a7				7	6	4	16.6	15	9.8	54.587	0	85.024	6758900000	10	O35945;Q9JHW9;Q9CZS1	O35945	Aldehyde dehydrogenase, cytosolic 1
Mrpl23	-1.43384	-1.35972	-1.3536	-1.36492	-1.26324	-1.27523	Mrpl23				2	2	2	19.2	19.2	19.2	17.121	0	23.86	634030000	5	O35972	O35972	39S ribosomal protein L23, mitochondrial
Ptrf	5.13912	4.99076	5.11607	4.79961	4.86497	4.78147	Ptrf				20	20	19	53.1	53.1	51.5	43.953	0	323.31	251080000000	74	O54724	O54724	Polymerase I and transcript release factor
Ddost	1.54016	1.32907	1.45607	1.40309	1.46176	1.31136	Ddost				5	5	5	11.6	11.6	11.6	49.027	0	56.288	5515300000	11	O54734	O54734	Dolichyl-diphosphooligosaccharide--protein glycosyltransferase 48 kDa subunit
Aox1	-1.32103	-1.35229	-1.31223	-1.30439	-1.35899	-1.43793	Aox1				3	3	3	3.4	3.4	3.4	146.68	0	25.534	1011400000	4	O54754	O54754	Aldehyde oxidase 1
Ap3d1	-2.17761	-2.17988	-2.28934	-2.19286	-2.02677	-1.92727	Ap3d1				1	1	1	1.3	1.3	1.3	135.08	0.0027237	6.2932	413980000	1	O54774	O54774	AP-3 complex subunit delta-1
Aqp7	0.149473	-0.178656	0.0658234	-0.0631951	0.0244229	0.0379277	Aqp7				3	3	3	13.2	13.2	13.2	32.667	0	44.048	3850400000	6	O54794	O54794	Aquaporin-7
Csnk2a2	-1.93089	-1.73114	-1.8515	-1.66174	-1.59045	-1.41989	Csnk2a2				1	1	1	2.3	2.3	2.3	41.215	0.0053415	5.9321	234790000	1	O54833	O54833	Casein kinase II subunit alpha
Gucy1b3	-1.36647	-1.38649	-1.46274	-1.45169	-1.46006	-1.38245	Gucy1b3				1	1	1	2.4	2.4	2.4	70.597	0	16.83	2058300000	2	O54865	O54865	Guanylate cyclase soluble subunit beta-1
Cd200	0.300798	0.222808	0.289191	0.205488	0.202162	0.27502	Cd200				4	4	4	18.3	18.3	18.3	31.256	0	45.27	3231000000	6	O54901	O54901	OX-2 membrane glycoprotein
Banf1	0.196597	0.547048	0.302189	0.19368	0.569186	0.419572	Banf1				2	2	2	15.7	15.7	15.7	10.102	0	12.175	725680000	4	O54962	O54962	Barrier-to-autointegration factor;Barrier-to-autointegration factor, N-terminally processed
Asna1	-2.58185	-2.62747	-2.59012	-2.46342	-2.66593	-2.54301	Asna1				3	3	3	9.2	9.2	9.2	38.822	0	24.3	2517100000	5	O54984	O54984	ATPase Asna1
Bnip3	-0.311427	-0.426857	-0.757972	-1.66446	-1.61732	-1.13778	Bnip3				1	1	1	6.4	6.4	6.4	20.978	0	27.167	368780000	2	O55003	O55003	BCL2/adenovirus E1B 19 kDa protein-interacting protein 3
Trappc3	-2.21793	-2.23459	-2.15324	-2.14824	-2.32221	-2.21679	Trappc3				2	2	2	16.7	16.7	16.7	20.302	0	19.38	242870000	2	O55013	O55013	Trafficking protein particle complex subunit 3
Pgrmc1	1.087	1.00448	1.02495	1.14726	1.01415	0.946631	Pgrmc1				5	5	3	35.4	35.4	27.7	21.694	0	133.23	2612200000	9	O55022	O55022	Membrane-associated progesterone receptor component 1
Impa1	1.00972	0.868381	0.957099	0.861215	0.982174	1.01063	Impa1				7	7	7	28.2	28.2	28.2	30.436	0	68.578	3022300000	13	O55023	O55023	Inositol monophosphatase 1
Copb2	0.71582	0.844785	0.791588	0.668708	0.78048	0.726774	Copb2				7	7	7	10.2	10.2	10.2	102.45	0	68.794	1712600000	9	O55029	O55029	Coatomer subunit beta
Tpmt	-2.52759	-2.73569	-2.60021	-2.28429	-2.34977	-2.34689	Tpmt				2	2	2	11.7	11.7	11.7	27.585	0	15.517	427920000	3	O55060	O55060	Thiopurine S-methyltransferase
Gbas	0.430845	0.466106	0.443918	0.679631	0.542075	0.580159	Gbas				7	7	6	32.4	32.4	30.2	32.932	0	110.52	15263000000	15	O55126	O55126	Protein NipSnap homolog 2
2019-09-07	0.778135	0.8829	0.703221	0.519104	0.600713	0.699331	2019-09-07				7	7	6	17.9	17.9	15.8	50.549	0	105.54	3748500000	12	O55131;Q9DA97	O55131	Septin-7
Rpl35a	2.06353	2.52146	2.06368	1.68837	2.07611	2.12295	Rpl35a				3	3	3	25.5	25.5	25.5	12.554	0	23.108	4479100000	6	O55142	O55142	60S ribosomal protein L35a
Atp2a2	3.66219	3.61011	3.60934	3.7666	3.35546	3.46657	Atp2a2				33	16	13	33.6	18.5	15	114.86	0	275.73	25221000000	39	O55143	O55143	Sarcoplasmic/endoplasmic reticulum calcium ATPase 2
Ilk	0.710321	0.6763	0.431257	0.102888	0.523059	0.435169	Ilk				4	4	4	9.1	9.1	9.1	51.373	0	27.614	3470300000	5	O55222	O55222	Integrin-linked protein kinase
Chkb	-2.31039	-2.39739	-2.28138	-2.35032	-2.21151	-2.25313	Chkb				1	1	1	4.8	4.8	4.8	45.126	0	13.584	325450000	2	O55229	O55229	Choline/ethanolamine kinase
Psmb5	-1.71216	-1.67445	-1.89687	-1.70312	-1.73235	-1.65109	Psmb5				5	5	5	25.8	25.8	25.8	28.532	0	59.748	5320300000	7	O55234	O55234	Proteasome subunit beta type-5
Dhx9	-0.680218	-0.820519	-0.590361	-0.775479	-0.612697	-0.656567	Dhx9				2	2	2	2	2	2	149.47	0	43.005	493660000	2	O70133	O70133	ATP-dependent RNA helicase A
Eif3d	0.293711	0.311187	0.385231	0.368784	0.575355	0.617578	Eif3d				5	5	5	17.5	17.5	17.5	63.988	0	86.167	4589800000	11	O70194	O70194	Eukaryotic translation initiation factor 3 subunit D
Pgam2	4.04344	4.01691	3.89088	4.58744	3.44217	3.53128	Pgam2				16	16	11	54.9	54.9	44.7	28.827	0	210.38	84315000000	58	O70250	O70250	Phosphoglycerate mutase 2
Eef1b	1.14674	1.42974	1.24665	1.16151	1.24311	1.11268	Eef1b				5	5	5	37.3	37.3	37.3	24.693	0	60.724	8606200000	13	O70251	O70251	Elongation factor 1-beta
Hmox2	0.0482138	-0.039355	-0.0248823	-0.0219662	0.168024	0.101339	Hmox2				6	6	6	24.4	24.4	24.4	35.738	0	74.582	2730100000	8	O70252	O70252	Heme oxygenase 2
Sgce	-1.11995	-1.06148	-1.13104	-1.2785	-1.28719	-1.26196	Sgce				1	1	1	2.3	2.3	2.3	49.735	0.0018034	9.9464	313740000	2	O70258	O70258	Epsilon-sarcoglycan
Nmt1	-0.884823	-1.08548	-1.03338	-0.786107	-1.13918	-1.21575	Nmt1				8	8	8	28	28	28	56.888	0	135.4	6009600000	11	O70310;O70311	O70310	Glycylpeptide N-tetradecanoyltransferase 1
Epb41l2	2.50929	2.74331	2.57608	2.29413	2.31339	2.33065	Epb41l2				15	15	15	20.6	20.6	20.6	109.94	0	207.37	8818300000	34	O70318	O70318	Band 4.1-like protein 2
Gpx4	3.70586	3.99975	3.84591	3.73777	3.79754	3.73673	Gpx4				12	12	12	54.3	54.3	54.3	22.228	0	101.92	30528000000	33	O70325	O70325	Phospholipid hydroperoxide glutathione peroxidase, mitochondrial
Pdlim1	-4.49459	-4.0294	-4.08502	-4.24326	-4.33327	-4.10666	Pdlim1				2	2	2	9.5	9.5	9.5	35.774	0	21.92	441290000	4	O70400	O70400	PDZ and LIM domain protein 1
Aoc3	4.36609	4.0151	4.24833	3.90008	4.04872	3.89117	Aoc3				20	20	20	40.1	40.1	40.1	84.533	0	323.31	106880000000	66	O70423;Q812C9	O70423	Membrane primary amine oxidase
Psma3	-0.0937577	-0.180783	-0.132772	-0.180956	-0.15961	-0.205722	Psma3				3	3	3	14.9	14.9	14.9	28.405	0	46.717	2620500000	5	O70435	O70435	Proteasome subunit alpha type-3
Stx7	-1.07128	-1.15797	-1.20598	-1.13311	-0.96078	-0.940013	Stx7				3	3	3	16.5	16.5	16.5	29.82	0	47.074	841180000	3	O70439	O70439	Syntaxin-7
Sfn	2.0674	2.28142	2.14744	1.98637	1.91262	1.87098	Sfn				4	1	1	13.3	3.2	3.2	27.706	0.0016885	7.8555	21430000000	8	O70456	O70456	14-3-3 protein sigma
Ugdh	-3.38855	-3.5609	-3.44177	-3.40897	-3.44616	-3.47785	Ugdh				1	1	1	3.9	3.9	3.9	54.831	0.0017978	9.8797	1041700000	2	O70475	O70475	UDP-glucose 6-dehydrogenase
Snx3	-1.64364	-1.44595	-1.7965	-1.88789	-1.51176	-1.25213	Snx3				3	3	2	13.6	13.6	13	18.757	0	15.29	514830000	2	O70492	O70492	Sorting nexin-3
Hsd17b12	3.4217	3.41113	3.47964	3.44566	3.43614	3.42368	Hsd17b12				12	12	12	40.1	40.1	40.1	34.741	0	166.18	48967000000	30	O70503	O70503	Very-long-chain 3-oxoacyl-CoA reductase
Pdk4	3.47985	3.60588	3.59561	3.66728	3.60131	3.69181	Pdk4				13	13	13	45.4	45.4	45.4	46.596	0	215.1	32403000000	38	O70571	O70571	[Pyruvate dehydrogenase (acetyl-transferring)] kinase isozyme 4, mitochondrial
Stag3	-1.50065	-1.76449	-1.68912	-1.68334	-1.41965	-1.87706	Stag3				1	1	1	0.6	0.6	0.6	141.17	0.0053456	5.9399	434940000	1	O70576	O70576	Cohesin subunit SA-3
Rtn2	-0.215244	-0.526598	-0.500177	0.593106	-0.943962	-0.725468	Rtn2				3	3	3	12.1	12.1	12.1	51.346	0	58.498	2649600000	6	O70622	O70622	Reticulon-2
Nid2	-4.30259	-3.54573	-4.25664	-4.61487	-4.67096	-4.82218	Nid2				1	1	1	0.7	0.7	0.7	153.91	0.0027365	6.3309	3579600	1	O88322	O88322	Nidogen-2
Wdr1	0.986908	0.87126	0.991406	0.989297	0.988768	0.943555	Wdr1				10	10	10	27.6	27.6	27.6	66.406	0	118.07	8221100000	18	O88342	O88342	WD repeat-containing protein 1
Slc4a4	-0.413063	-0.597742	-0.297068	-0.299334	-0.472815	-0.426243	Slc4a4				3	3	3	3.9	3.9	3.9	121.48	0	55.866	4095300000	6	O88343	O88343	Electrogenic sodium bicarbonate cotransporter 1
Tnnt1	-2.79555	-3.68047	-2.9664	-1.65105	-4.2259	-3.03436	Tnnt1				4	4	4	20.2	20.2	20.2	31.344	0	44.469	4287400000	5	O88346;P50752	O88346	Troponin T, slow skeletal muscle
Vti1b	-0.84532	-0.712539	-0.825924	-0.686004	-0.974109	-0.900054	Vti1b				1	1	1	4.7	4.7	4.7	26.713	0.0034669	6.0657	180350000	1	O88384	O88384	Vesicle transport through interaction with t-SNAREs homolog 1B
Mtx2	1.98505	2.12457	2.25915	2.06995	2.17166	2.28108	Mtx2				8	8	8	51	51	51	29.758	0	128.32	21853000000	14	O88441	O88441	Metaxin-2
Capns1	0.580257	0.310319	0.358237	0.330217	0.168798	0.116776	Capns1				6	6	6	26	26	26	28.463	0	82.144	11357000000	11	O88456;Q9D7J7	O88456	Calpain small subunit 1
Dync1i2	-0.163194	-0.105734	-0.143758	-0.0689672	-0.106163	-0.110708	Dync1i2				5	5	5	16.3	16.3	16.3	68.393	0	155.39	3143800000	11	O88487	O88487	Cytoplasmic dynein 1 intermediate chain 2
Plin4	4.31093	4.24821	4.23786	3.91518	3.93838	3.87425	Plin4				15	15	15	41.7	41.7	41.7	139.41	0	255.91	17434000000	45	O88492	O88492	Perilipin-4
Cops3	-1.54616	-1.56002	-1.60201	-1.36014	-1.516	-1.40908	Cops3				4	4	3	14.2	14.2	11.3	47.832	0	43.835	1586000000	4	O88543	O88543	COP9 signalosome complex subunit 3
Cops4	-0.913714	-1.07016	-0.965365	-0.825902	-0.94169	-0.857021	Cops4				3	3	3	13.8	13.8	13.8	46.284	0	48.748	982810000	5	O88544	O88544	COP9 signalosome complex subunit 4
Cops6	-1.59208	-1.48923	-1.02832	-0.846693	-1.78163	-1.50735	Cops6				2	2	2	10.5	10.5	10.5	35.88	0	26.214	1213500000	3	O88545	O88545	COP9 signalosome complex subunit 6
Hnrnpa2b1	3.24166	3.10934	3.22935	3.05734	3.18252	3.1145	Hnrnpa2b1				11	11	11	36.3	36.3	36.3	37.402	0	196.01	25553000000	29	O88569	O88569	Heterogeneous nuclear ribonucleoproteins A2/B1
Comt	1.37015	1.39799	1.36924	1.55143	1.66214	1.40644	Comt				9	9	9	41.1	41.1	41.1	29.486	0	143.12	29819000000	24	O88587	O88587	Catechol O-methyltransferase
Lamtor3	-2.31272	-2.55239	-2.34468	-2.30206	-2.39505	-2.39265	Lamtor3				1	1	1	8.9	8.9	8.9	13.553	0.001675	7.4952	3907700000	4	O88653	O88653	Ragulator complex protein LAMTOR3
Psmc3	0.808602	0.795768	0.765517	0.765953	0.800731	0.717904	Psmc3				11	11	11	34.8	34.8	34.8	49.548	0	152.99	13881000000	22	O88685	O88685	26S protease regulatory subunit 6A
Clpp	0.824057	0.834198	0.886277	1.02606	1.04661	1.02251	Clpp				5	5	5	25.7	25.7	25.7	29.8	0	72.695	7205800000	9	O88696	O88696	ATP-dependent Clp protease proteolytic subunit, mitochondrial
Ctbp1;Ctbp2	-0.714897	-0.481467	-0.725137	-0.222998	-0.961174	-0.915443	Ctbp1;Ctbp2				1	1	1	1.8	1.8	1.8	47.744	0.0060767	5.8862	244070000	1	O88712;P56546	O88712;P56546	C-terminal-binding protein 1;C-terminal-binding protein 2
Tom1	-4.41432	-4.27403	-4.23405	-4.2016	-4.22003	-4.05182	Tom1				2	2	2	7.3	7.3	7.3	54.325	0	35.035	369890000	3	O88746	O88746	Target of Myb protein 1
Idh1	4.8558	4.89159	4.76846	4.54032	4.6749	4.61781	Idh1				31	31	30	75.1	75.1	72.9	46.674	0	323.31	98494000000	77	O88844	O88844	Isocitrate dehydrogenase [NADP] cytoplasmic
Akap10	-5.19616	-4.73	-5.13997	-5.53297	-5.44634	-5.44653	Akap10				1	1	1	2.4	2.4	2.4	73.631	0.0023603	6.4401	14124000	3	O88845	O88845	A-kinase anchor protein 10, mitochondrial
Rbbp9	-0.50825	-0.480633	-0.485792	-0.485249	-0.431391	-0.423172	Rbbp9				3	3	3	22.6	22.6	22.6	20.911	0	28.073	1141900000	3	O88851	O88851	Putative hydrolase RBBP9
Yme1l1	-1.34788	-1.0861	-1.36131	-1.3326	-1.26706	-1.17584	Yme1l1				1	1	1	1.5	1.5	1.5	80.027	0.0020105	6.7209	247060000	1	O88967	O88967	ATP-dependent zinc metalloprotease YME1L1
Gcat	-1.58448	-1.4704	-1.39256	-1.30285	-1.51283	-1.34633	Gcat				2	2	2	9.4	9.4	9.4	44.93	0	17.02	777430000	4	O88986	O88986	2-amino-3-ketobutyrate coenzyme A ligase, mitochondrial
Actn3	3.54726	3.16415	3.2813	4.14105	2.80564	3.03916	Actn3				19	19	12	26.4	26.4	18.2	103.04	0	323.31	22909000000	36	O88990	O88990	Alpha-actinin-3
Lgmn	-0.838198	-1.03759	-0.863049	-0.935275	-0.832341	-0.90661	Lgmn				2	2	2	6.7	6.7	6.7	49.372	0	46.988	1450200000	5	O89017	O89017	Legumain
Afm	-0.451731	-0.331099	-0.405547	-0.731304	-0.808149	-0.513439	Afm				6	6	6	16.4	16.4	16.4	69.378	0	72.92	2052200000	11	O89020	O89020	Afamin
Coro1a	-5.0533	-5.4599	-5.33377	-5.67376	-5.88865	-6.10895	Coro1a				2	2	2	5.4	5.4	5.4	50.989	0	17.854	229130000	2	O89053	O89053	Coronin-1A
Cope	0.86295	0.767799	0.831108	0.809486	0.897349	0.809982	Cope				1	1	1	4.5	4.5	4.5	34.567	0	25.929	2484700000	3	O89079	O89079	Coatomer subunit epsilon
Adh1	2.38464	2.3221	2.3113	1.9067	2.12748	2.16865	Adh1				7	7	7	17.6	17.6	17.6	39.771	0	91.691	11056000000	11	P00329	P00329	Alcohol dehydrogenase 1
Mtco1	-1.0343	-1.07915	-0.581617	-0.536162	-1.00754	-0.776137	Mtco1				3	3	3	10.5	10.5	10.5	56.909	0	98.757	17716000000	8	P00397	P00397	Cytochrome c oxidase subunit 1
Mtco2	4.29591	4.2318	4.44658	4.27181	4.17603	4.35396	Mtco2				7	7	7	35.2	35.2	35.2	25.976	0	85.845	439650000000	55	P00405	P00405	Cytochrome c oxidase subunit 2
mt-Co3;Cerk	0.834935	0.90169	2.90496	2.87307	0.443953	0.27708	mt-Co3;Cerk				2	2	2	7.7	7.7	7.7	29.922	0.00047506	11.698	6374400000	4	P00416;Q8K4Q7	P00416;Q8K4Q7	Cytochrome c oxidase subunit 3;Ceramide kinase
Hprt1	1.01842	0.457153	0.606383	0.781507	0.555581	0.362338	Hprt1				3	3	3	22.9	22.9	22.9	24.57	0	29.58	2525600000	5	P00493	P00493	Hypoxanthine-guanine phosphoribosyltransferase
Ca2	3.34441	3.27235	3.33195	3.72546	3.41292	3.54497	Ca2				12	12	11	65.8	65.8	62.7	29.032	0	295.38	85721000000	35	P00920	P00920	Carbonic anhydrase 2
C3	4.68354	4.64104	4.63085	5.08279	4.90825	5.0457	C3				51	51	51	39.7	39.7	39.7	186.48	0	323.31	88974000000	126	P01027;CON__Q2UVX4	P01027	Complement C3;Complement C3 beta chain;C3-beta-c;Complement C3 alpha chain;C3a anaphylatoxin;Acylation stimulating protein;Complement C3b alpha chain;Complement C3c alpha chain fragment 1;Complement C3dg fragment;Complement C3g fragment;Complement C3d fragment;Complement C3f fragment;Complement C3c alpha chain fragment 2
C4b	-0.479816	-0.501059	-0.515699	-0.280543	-0.258696	-0.256974	C4b				6	6	5	5.3	5.3	4.6	192.91	0	134.54	4630200000	11	P01029;CON__ENSEMBL:ENSBTAP00000007350	P01029	Complement C4-B;Complement C4 beta chain;Complement C4 alpha chain;C4a anaphylatoxin;Complement C4 gamma chain
	-2.68873	-3.59467	-2.80531	-3.57577	-3.4604	-3.58529					1	1	1	16.4	16.4	16.4	11.95	0	12.431	385810000	1	P01668;P03977;P01673;P01672;P01671;P01670;P01669;P01667;P01666;P01665;P01664;P01660;P01657;P01656;P01654;P01659;P01655	P01668;P03977;P01673;P01672;P01671;P01670;P01669;P01667;P01666;P01665;P01664;P01660;P01657;P01656;P01654;P01659;P01655	Ig kappa chain V-III region PC 7210;Ig kappa chain V-III region 50S10.1;Ig kappa chain V-III region PC 2485/PC 4039;Ig kappa chain V-III region PC 7940;Ig kappa chain V-III region PC 7175;Ig kappa chain V-III region PC 6684;Ig kappa chain V-III region PC 7769;Ig kappa chain V-III region PC 6308;Ig kappa chain V-III region PC 7183;Ig kappa chain V-III region PC 7043;Ig kappa chain V-III region CBP…
	-1.54597	-2.47261	-1.8186	-2.56611	-2.47535	-2.41547					2	2	2	42.1	42.1	42.1	11.934	0	23.311	1659000000	9	P01837	P01837	Ig kappa chain C region
	-3.45772	-3.76489	-3.49686	-3.62305	-3.18723	-3.40179					1	1	1	19	19	19	11.575	0	18.645	1050800000	2	P01843	P01843	Ig lambda-1 chain C region
	-0.974118	-1.52904	-1.24627	-1.83502	-1.45432	-1.70438					3	3	3	12.2	12.2	12.2	36.595	0	26.941	4719100000	6	P01864;P01863;P01865	P01864	Ig gamma-2A chain C region secreted form
Igh-3	-1.5815	-2.72601	-2.0474	-2.74781	-2.22066	-2.83487	Igh-3				6	6	6	22.5	22.5	22.5	44.259	0	71.926	9759800000	12	P01867	P01867	Ig gamma-2B chain C region
Ighg1	1.34919	0.3682	0.979068	0.0826792	0.554392	0.147077	Ighg1				2	2	2	6.8	6.8	6.8	35.704	0	16.951	4137100000	4	P01868;P01869	P01868;P01869	Ig gamma-1 chain C region secreted form;Ig gamma-1 chain C region, membrane-bound form
Ighm	1.98419	0.680859	1.71833	0.0156794	0.592913	0.230085	Ighm				4	4	4	11	11	11	49.971	0	76.512	3515300000	9	P01872	P01872	Ig mu chain C region
B2m	0.833394	0.606714	0.643588	0.591691	0.541324	0.259802	B2m				1	1	1	8.4	8.4	8.4	13.779	0.0018067	9.963	1201800000	2	P01887	P01887	Beta-2-microglobulin
H2-Q10	0.436806	0.284327	0.32103	0.52545	0.510781	0.285465	H2-Q10				7	7	4	27.4	27.4	16.9	37.251	0	102.13	2915000000	12	P01898	P01898	H-2 class I histocompatibility antigen, Q10 alpha chain
H2-D1	0.0518003	0.106986	-0.485226	-0.754497	-0.00137965	-0.245	H2-D1				5	2	2	17.4	8	8	40.836	0.00047148	11.428	855480000	2	P01899;P01896;P14430;P14429;P01897;P14431	P01899	H-2 class I histocompatibility antigen, D-B alpha chain
H2-K1	-2.5223	-1.8155	-2.6203	-2.82381	-2.77519	-2.81586	H2-K1				5	4	1	16.5	13.8	5.7	41.301	0	34.244	866230000	5	P01901;P14428;P03991;P04223	P01901;P14428;P03991;P04223	H-2 class I histocompatibility antigen, K-B alpha chain;H-2 class I histocompatibility antigen, K-Q alpha chain;H-2 class I histocompatibility antigen, K-W28 alpha chain;H-2 class I histocompatibility antigen, K-K alpha chain
Hba	5.57213	5.49143	5.51192	5.7503	5.41908	5.73549	Hba				8	8	8	50.7	50.7	50.7	15.085	0	153.13	906330000000	195	P01942;CON__P01966;P06467	P01942	Hemoglobin subunit alpha
Hbb-b1;Hbb-b2	5.40993	5.26989	5.60262	5.89245	5.25882	5.5765	Hbb-b1;Hbb-b2				10	10	10	78.9	78.9	78.9	15.84	0	274.12	1237600000000	301	P02088;P02089;CON__Q3SX09;CON__P02070;P02104	P02088;P02089	Hemoglobin subunit beta-1;Hemoglobin subunit beta-2
H3f3a;H3f3c	-2.22524	-1.34265	-1.81492	-2.28475	-1.92967	-1.40127	H3f3a;H3f3c				7	1	1	52.9	23.5	23.5	15.328	0	23.434	13662000000	6	P84244;P02301	P84244;P02301	Histone H3.3;Histone H3.3C
Col4a1	-1.39544	-1.37312	-1.50189	-1.65269	-1.50796	-1.44122	Col4a1				2	2	2	1.7	1.7	1.7	160.68	0	14.417	326190000	3	P02463	P02463	Collagen alpha-1(IV) chain;Arresten
Lamc1	3.43192	3.31833	3.24654	2.85349	2.9745	2.96573	Lamc1				24	24	24	21	21	21	177.3	0	323.31	11736000000	36	P02468	P02468	Laminin subunit gamma-1
Lamb1	3.37962	3.2004	3.17482	2.82902	2.94857	2.91593	Lamb1				19	19	19	14.4	14.4	14.4	197.09	0	323.31	20678000000	37	P02469	P02469	Laminin subunit beta-1
Mtnd1	0.391455	0.165861	0.581404	0.639633	0.356511	0.852349	Mtnd1				2	2	2	9.1	9.1	9.1	36.059	0	15.151	5145700000	8	P03888	P03888	NADH-ubiquinone oxidoreductase chain 1
Mtnd2	1.39175	1.05595	1.46203	1.40959	1.12192	1.14286	Mtnd2				3	3	3	9.6	9.6	9.6	38.752	0	83.966	4291500000	8	P03893	P03893	NADH-ubiquinone oxidoreductase chain 2
Mtnd4l	-1.63875	-1.60545	-1.4262	-1.40687	-1.54969	-1.43448	Mtnd4l				1	1	1	18.4	18.4	18.4	10.607	0	24.472	3847000000	4	P03903	P03903	NADH-ubiquinone oxidoreductase chain 4L
Mtnd4	1.26381	1.44578	1.42895	1.10449	1.19615	1.26597	Mtnd4				4	4	4	7.6	7.6	7.6	51.881	0	45.807	6966300000	12	P03911	P03911	NADH-ubiquinone oxidoreductase chain 4
Mtnd5	2.48006	2.40513	2.57849	2.47349	2.46084	2.56005	Mtnd5				6	6	6	11.9	11.9	11.9	68.474	0	159.41	14060000000	14	P03921	P03921	NADH-ubiquinone oxidoreductase chain 5
Mtatp8	-1.44579	-1.4779	-1.03946	-0.675067	-1.04719	-0.776085	Mtatp8				2	2	2	23.9	23.9	23.9	7.7662	0.00092464	10.862	3797800000	3	P03930	P03930	ATP synthase protein 8
Iap	-1.2499	-1.3193	-1.34102	-1.51408	-1.57774	-1.67262	Iap				1	1	1	1.6	1.6	1.6	62.747	0.0060837	5.9026	439600000	1	P03975	P03975	IgE-binding protein
	-0.260285	-0.578398	-0.553807	-1.3544	-0.863424	-0.883672					2	2	2	6.8	6.8	6.8	43.929	0	13.589	810990000	2	P03987	P03987	Ig gamma-3 chain C region
Fabp4	6.42702	6.44764	6.31867	6.13556	6.32879	6.20464	Fabp4				18	18	18	81.8	81.8	81.8	14.65	0	323.31	1736800000000	249	P04117;P24526;O08716	P04117	Fatty acid-binding protein, adipocyte
Cfb	0.970489	0.665701	0.818104	0.868198	0.738265	0.806234	Cfb				7	7	7	16	16	16	85.004	0	68.668	6390500000	11	P04186	P04186	Complement factor B;Complement factor B Ba fragment;Complement factor B Bb fragment
Mb	4.28768	3.76136	3.95803	5.41129	2.93543	3.51407	Mb				11	11	11	78.6	78.6	78.6	17.069	0	207.99	225310000000	62	P04247	P04247	Myoglobin
Mbp	-0.873472	-1.20149	-1.05874	-1.06504	-0.623506	-1.23516	Mbp				3	3	3	12	12	12	27.167	0	17.3	3405700000	3	P04370	P04370	Myelin basic protein
Slc4a1	1.99099	1.87414	2.01862	2.32142	2.07951	2.28476	Slc4a1				11	11	11	15.3	15.3	15.3	103.13	0	151.03	11524000000	21	P04919	P04919	Band 3 anion transport protein
Prnp	-3.59949	-3.52243	-3.72743	-4.07606	-3.99103	-4.0741	Prnp				1	1	1	3.5	3.5	3.5	27.977	0.002729	6.311	11599000	1	P04925	P04925	Major prion protein
Aldoa	6.27231	6.48096	6.13489	6.76825	6.17646	6.05114	Aldoa				27	27	27	80.5	80.5	80.5	39.355	0	323.31	826880000000	335	P05064;P05063;Q91Y97	P05064	Fructose-bisphosphate aldolase A
Prkaca	3.10124	3.32759	3.09622	2.81402	2.94449	2.94116	Prkaca				13	13	6	39.9	39.9	23.9	40.57	0	173	24473000000	28	P05132	P05132	cAMP-dependent protein kinase catalytic subunit alpha
Got1	2.19855	1.78666	1.94497	2.73424	1.58275	1.83893	Got1				14	14	14	40.7	40.7	40.7	46.247	0	213.48	31766000000	33	P05201	P05201	Aspartate aminotransferase, cytoplasmic
Got2	2.71331	2.68583	2.74898	3.54424	2.65996	2.82671	Got2				11	11	11	27	27	27	47.411	0	124.99	18425000000	24	P05202	P05202	Aspartate aminotransferase, mitochondrial
Saa1	-1.41419	-1.20003	-1.36883	-0.280406	-0.122834	-0.103236	Saa1				3	3	2	24.6	24.6	18	13.77	0	33.677	1443700000	7	P05366	P05366	Serum amyloid A-1 protein
Saa2	-3.91231	-3.52377	-3.92783	-2.167	-2.04404	-2.12636	Saa2				2	1	1	17.2	10.7	10.7	13.622	0	15.385	77286000	13	P05367	P05367	Serum amyloid A-2 protein;Amyloid protein A
Myl1	3.91592	3.50459	3.33439	3.85919	2.50368	2.70322	Myl1				13	13	10	71.8	71.8	58.5	20.594	0	182.3	76977000000	41	P05977	P05977	Myosin light chain 1/3, skeletal muscle isoform
Ldha	5.89136	5.94861	5.85741	6.15023	5.82286	5.73985	Ldha				24	24	22	78	78	72.6	36.498	0	323.31	706450000000	124	P06151;P00342	P06151	L-lactate dehydrogenase A chain
C9	0.281949	-0.343252	0.249158	0.300135	0.310097	-0.065596	C9				3	3	3	8.6	8.6	8.6	62.002	0	45.517	1866600000	6	P06683	P06683	Complement component C9
C5	0.915019	0.535874	0.867123	0.797853	0.723566	0.709983	C5				4	4	4	3.3	3.3	3.3	188.88	0	52.994	2177500000	9	P06684	P06684	Complement C5;Complement C5 beta chain;Complement C5 alpha chain;C5a anaphylatoxin;Complement C5 alpha chain
Apoa4	2.56365	2.01395	2.5869	2.54563	2.40624	2.46449	Apoa4				10	10	10	29.4	29.4	29.4	45.029	0	135.82	15744000000	23	P06728	P06728	Apolipoprotein A-IV
Gpi	4.89699	5.04358	4.92043	5.14405	5.0174	4.71215	Gpi				29	29	29	54.3	54.3	54.3	62.766	0	323.31	216400000000	100	P06745;CON__Q3ZBD7	P06745	Glucose-6-phosphate isomerase
Me1	4.96167	5.44397	4.99952	5.56882	5.39619	5.06643	Me1				29	29	29	67.7	67.7	67.7	63.953	0	323.31	228690000000	135	P06801	P06801	NADP-dependent malic enzyme
Gap43	-4.45759	-4.58649	-4.33921	-4.62263	-4.73726	-4.74687	Gap43				1	1	1	6.6	6.6	6.6	23.632	0.00092251	10.736	65195000	2	P06837	P06837	Neuromodulin
Cfh	1.04994	0.800169	0.976384	1.11465	1.13894	1.22665	Cfh				12	12	12	11.9	11.9	11.9	139.14	0	117.78	9346200000	20	P06909	P06909	Complement factor H
Sparc	-2.26046	-2.37522	-2.37488	-2.69112	-2.70985	-2.78929	Sparc				2	2	2	8.6	8.6	8.6	34.45	0	28.16	1217800000	3	P07214	P07214	SPARC
Ttr	0.268966	0.2514	0.275618	0.0174256	-0.46685	-0.239111	Ttr				4	4	4	26.5	26.5	26.5	15.776	0	51.771	3589300000	7	P07309	P07309	Transthyretin
Ckm	6.1836	5.65455	5.65607	6.90832	4.47164	5.01861	Ckm				26	26	23	65.1	65.1	59.8	43.044	0	323.31	713900000000	149	P07310;P30275	P07310	Creatine kinase M-type
Anxa2	5.56952	5.37974	5.45843	4.88839	4.95493	4.7957	Anxa2				24	24	24	64	64	64	38.676	0	323.31	184480000000	81	P07356;REV__Q8BND4	P07356	Annexin A2
Alb	7.86286	7.8251	7.69924	7.07925	6.90524	7.09672	Alb				50	50	49	83.2	83.2	83.2	68.692	0	323.31	3247700000000	447	P07724;CON__P02768-1;P70434	P07724	Serum albumin
Serpina1a	0.0594867	-0.048297	0.0659569	0.126818	-0.0444144	-0.034747	Serpina1a				17	2	1	43.1	7	5.3	46.002	0	67.009	10775000000	9	P07758	P07758	Alpha-1-antitrypsin 1-1
Serpina3k	4.81154	4.2231	4.60708	4.46439	4.31017	4.17627	Serpina3k				11	11	4	29.7	29.7	15.3	46.879	0	322.16	197000000000	96	P07759	P07759	Serine protease inhibitor A3K
Hsp90aa1	3.62676	3.5476	3.70661	4.03099	4.1583	4.06495	Hsp90aa1				36	21	21	50.6	36.6	36.6	84.787	0	310.7	72517000000	69	P07901	P07901	Heat shock protein HSP 90-alpha
Pdia4	2.2755	2.25996	2.22162	1.97643	1.96163	1.74205	Pdia4				6	6	6	12.9	12.9	12.9	71.982	0	65.513	3969700000	14	P08003	P08003	Protein disulfide-isomerase A4
Aprt	-3.03976	-2.9795	-3.08695	-3.07353	-3.05157	-2.8927	Aprt				1	1	1	13.9	13.9	13.9	19.724	0	34.652	535040000	1	P08030	P08030	Adenine phosphoribosyltransferase
Spta1	-0.492491	-0.435835	-0.480563	-0.288112	-0.300353	-0.159846	Spta1				11	10	10	7.3	6.9	6.9	279.86	0	122.55	2354000000	13	P08032	P08032	Spectrin alpha chain, erythrocytic 1
Ltf	-5.01178	-4.41622	-4.14829	-4.53386	-4.59896	-4.59296	Ltf				1	1	1	2.3	2.3	2.3	77.837	0.0049808	5.9767	31503000	2	P08071	P08071	Lactotransferrin
Cbr2	-3.06224	-3.21518	-3.16705	-2.94822	-3.02016	-3.1578	Cbr2				2	2	2	15.6	15.6	15.6	25.958	0	44.616	1477600000	5	P08074	P08074	Carbonyl reductase [NADPH] 2
Hsp90b1	3.64502	3.60114	3.58523	3.4135	3.46208	3.35274	Hsp90b1				25	23	23	33.3	31.5	31.5	92.475	0	323.31	31712000000	43	P08113	P08113	Endoplasmin
S100a10	2.89008	2.52088	2.60748	2.03338	2.26523	2.07016	S100a10				3	3	3	27.8	27.8	27.8	11.186	0	36.882	12805000000	6	P08207	P08207	Protein S100-A10
Apoe	0.518571	0.264067	0.320019	0.584047	0.825721	0.754883	Apoe				6	6	6	25.1	25.1	25.1	35.866	0	76.627	4536900000	11	P08226	P08226	Apolipoprotein E
Sod1	1.90747	2.18071	1.76623	1.86432	2.03421	1.46096	Sod1				7	7	7	44.2	44.2	44.2	15.942	0	67.213	45971000000	18	P08228	P08228	Superoxide dismutase [Cu-Zn]
Mdh2	6.69194	6.96154	6.69869	6.62089	6.6687	6.71937	Mdh2				29	29	29	71.9	71.9	71.9	35.611	0	323.31	1484000000000	176	P08249;REV__Q9DB26	P08249	Malate dehydrogenase, mitochondrial
Nefl	-1.67764	-2.07224	-1.78622	-1.92378	-1.75846	-1.87816	Nefl				3	2	2	6.4	4.8	4.8	61.508	0	15.177	214240000	2	P08551	P08551	Neurofilament light polypeptide
Hras;Kras;Nras	-1.23259	-1.32464	-1.13872	-1.12908	-1.22182	-1.17491	Hras;Kras;Nras				2	2	2	19.6	19.6	19.6	21.298	0	37.256	1978600000	3	Q61411;P32883;P08556	Q61411;P32883;P08556	GTPase HRas;GTPase HRas, N-terminally processed;GTPase KRas;GTPase KRas, N-terminally processed;GTPase NRas
Gnai2	2.67034	2.52818	2.71005	2.50475	2.50474	2.4402	Gnai2				12	12	7	48.2	48.2	32.1	40.489	0	244.52	16134000000	34	P08752;P50149;P20612;Q3V3I2;Q8CGK7	P08752	Guanine nucleotide-binding protein G(i) subunit alpha-2
Itgb1	2.49754	2.45731	2.45936	2.17917	2.29405	2.20545	Itgb1				13	13	13	18.7	18.7	18.7	88.231	0	155.13	11840000000	30	P09055	P09055	Integrin beta-1
P4hb	3.44907	3.1473	3.27905	3.17752	3.18574	3.0017	P4hb				17	17	17	41.7	41.7	41.7	57.058	0	261.06	39817000000	53	P09103	P09103	Protein disulfide-isomerase
Ncl	2.74305	2.55615	2.66179	2.36622	2.42854	2.37505	Ncl				11	11	11	17.5	17.5	17.5	76.722	0	157.55	8976500000	17	P09405	P09405	Nucleolin
Pgk1	5.74618	5.80773	5.65571	5.71908	5.63252	5.57129	Pgk1				30	30	30	77.2	77.2	77.2	44.55	0	323.31	409990000000	129	P09411;P09041	P09411	Phosphoglycerate kinase 1
Fth1	-0.0880314	0.206356	-0.0300167	-0.557021	-0.611201	-0.33875	Fth1				4	4	3	31.3	31.3	26.4	21.066	0	27.476	1951700000	6	P09528	P09528	Ferritin heavy chain;Ferritin heavy chain, N-terminally processed
Sod2	4.9443	5.31851	5.01812	5.0561	4.79969	5.34255	Sod2				13	13	13	67.1	67.1	67.1	24.603	0	231.75	156490000000	43	P09671	P09671	Superoxide dismutase [Mn], mitochondrial
Apoa2	0.370137	-0.00374836	0.320916	0.17907	0.250965	0.370005	Apoa2				2	2	2	18.6	18.6	18.6	11.309	0	17.298	16080000000	7	P09813	P09813	Apolipoprotein A-II;Proapolipoprotein A-II
H2afv;H2afz	-1.47998	-1.15961	-1.23929	-1.31408	-1.09341	-1.04676	H2afv;H2afz				2	1	1	14.8	7.8	7.8	13.509	0.0016715	7.4771	3617900000	1	Q3THW5;P0C0S6	Q3THW5;P0C0S6	Histone H2A.V;Histone H2A.Z
Ly6c2;Ly6c1	-0.961075	-1.29287	-1.06864	-1.21563	-1.11802	-1.01901	Ly6c2;Ly6c1				1	1	1	14.5	14.5	14.5	14.09	0	45.118	1508700000	3	P0CW03;P0CW02	P0CW03;P0CW02	Lymphocyte antigen 6C2;Lymphocyte antigen 6C1
	-1.70599	-1.7044	-1.69541	-1.4216	-1.78141	-1.59032					1	1	1	19.3	19.3	19.3	6.954	0.00093941	11.333	19852000000	2	P0DN34	P0DN34
Ifi205a	-3.33841	-3.30117	-3.28101	-3.46016	-3.56183	-3.4282	Ifi205a				1	1	1	2.4	2.4	2.4	46.977	0.0017316	8.4235	36852000	5	P0DOV1;P0DOV2;Q8CGE8	P0DOV1;P0DOV2;Q8CGE8	Interferon-activable protein 205-A
	4.2611	4.14179	4.09024	3.99394	3.84737	3.74634					11	11	10	85.2	85.2	80.5	16.837	0	203.56	123250000000	47	P0DP28;P0DP27;P0DP26;Q9D6P8	P0DP28;P0DP27;P0DP26
Anxa1	3.11834	2.41172	2.78113	2.39107	2.45915	2.07534	Anxa1				15	15	15	51.4	51.4	51.4	38.734	0	248.09	20417000000	32	P10107;A2BH40	P10107	Annexin A1
Eef1a1	5.08706	5.05442	5.1664	5.04676	4.92111	4.81305	Eef1a1				23	23	13	55	55	29.9	50.113	0	286.61	242690000000	151	P10126	P10126	Elongation factor 1-alpha 1
Nid1	2.91932	2.69956	2.71862	2.30779	2.43115	2.33484	Nid1				15	15	15	14.1	14.1	14.1	136.54	0	150.14	10866000000	26	P10493	P10493	Nidogen-1
Alad	-0.247788	-0.264713	-0.234632	-0.315648	-0.122718	-0.0928212	Alad				8	8	8	40.9	40.9	40.9	36.023	0	197.22	10303000000	20	P10518	P10518	Delta-aminolevulinic acid dehydratase
Ctsb	4.58565	4.55738	4.43959	4.35429	4.44327	4.22939	Ctsb				10	10	10	39.2	39.2	39.2	37.279	0	292.49	79374000000	46	P10605	P10605	Cathepsin B;Cathepsin B light chain;Cathepsin B heavy chain
Eif4a2	0.626707	0.257344	0.519299	0.623339	0.339052	0.319324	Eif4a2				10	3	3	37.3	15.7	15.7	46.402	0	41.407	2255700000	8	P10630	P10630	Eukaryotic initiation factor 4A-II;Eukaryotic initiation factor 4A-II, N-terminally processed
Mapt	-2.48591	-2.40001	-2.28829	-1.70388	-2.20415	-2.17332	Mapt				5	5	5	12.6	12.6	12.6	76.243	0	76.475	1006800000	7	P10637	P10637	Microtubule-associated protein tau
Txn	2.91319	3.0382	2.78909	2.79885	2.87996	2.59362	Txn				9	9	9	88.6	88.6	88.6	11.675	0	139.9	30428000000	27	P10639	P10639	Thioredoxin
Gstm1	4.20868	4.11406	4.05591	3.91559	3.81504	3.84789	Gstm1				14	14	7	68.8	68.8	35.8	25.97	0	182.37	126210000000	55	P10649	P10649	Glutathione S-transferase Mu 1
Tcea1	-3.03743	-2.93826	-3.35214	-3.3581	-3.23404	-3.27173	Tcea1				3	3	3	15.6	15.6	15.6	33.88	0	53.611	558900000	7	P10711;Q9QVN7	P10711	Transcription elongation factor A protein 1
Rras	-0.63666	-0.809314	-0.691826	-0.857672	-0.715436	-0.802954	Rras				3	1	1	17	4.6	4.6	23.764	0.0017029	8.0079	439320000	1	P10833	P10833	Ras-related protein R-Ras
Hist1h2bk;Hist1h2bc;Hist2h2bb;Hist1h2bh;Hist1h2bb;Hist1h2bm;Hist1h2bf;Hist1h2bp;Hist3h2bb;Hist2h2be;Hist3h2ba;Hist1h2ba	4.54428	4.97427	4.83848	4.52736	4.61993	4.83937	Hist1h2bk;Hist1h2bc;Hist2h2bb;Hist1h2bh;Hist1h2bb;Hist1h2bm;Hist1h2bf;Hist1h2bp;Hist3h2bb;Hist2h2be;Hist3h2ba;Hist1h2ba				8	8	8	52.4	52.4	52.4	13.92	0	79.792	136790000000	38	Q8CGP1;Q6ZWY9;Q64525;Q64478;Q64475;P10854;P10853;Q8CGP2;Q8CGP0;Q64524;Q9D2U9;P70696	Q8CGP1;Q6ZWY9;Q64525;Q64478;Q64475;P10854;P10853;Q8CGP2;Q8CGP0;Q64524;Q9D2U9;P70696	Histone H2B type 1-K;Histone H2B type 1-C/E/G;Histone H2B type 2-B;Histone H2B type 1-H;Histone H2B type 1-B;Histone H2B type 1-M;Histone H2B type 1-F/J/L;Histone H2B type 1-P;Histone H2B type 3-B;Histone H2B type 2-E;Histone H2B type 3-A;Histone H2B type 1-A
H1f0	3.83574	4.40207	4.0592	3.79132	3.88186	4.05172	H1f0				8	8	8	30.9	30.9	30.9	20.861	0	70.481	22833000000	26	P10922	P10922	Histone H1.0;Histone H1.0, N-terminally processed
Sub1	-0.577092	-0.609075	-0.57861	-0.634963	-0.533459	-0.535737	Sub1				2	2	2	15	15	15	14.427	0	20.051	1178700000	4	P11031	P11031	Activated RNA polymerase II transcriptional coactivator p15
Lpl	2.53184	2.40435	2.53212	2.65654	2.82128	3.06502	Lpl				9	9	9	22.2	22.2	22.2	53.109	0	105.25	22681000000	16	P11152	P11152	Lipoprotein lipase
Gpx1	1.95115	1.88093	1.91766	1.79404	1.79585	1.8655	Gpx1				5	5	5	33.3	33.3	33.3	22.329	0	58.793	12074000000	18	P11352	P11352	Glutathione peroxidase 1
Fabp3	4.60959	4.99986	4.40423	4.40151	4.05878	4.93657	Fabp3				8	8	8	47.4	47.4	47.4	14.819	0	62.797	186070000000	37	P11404	P11404	Fatty acid-binding protein, heart
Lamp1	1.36315	1.09992	1.35717	1.31648	1.40605	1.24767	Lamp1				5	5	5	15.5	15.5	15.5	43.865	0	90.161	8432900000	14	P11438	P11438	Lysosome-associated membrane glycoprotein 1
Hsp90ab1	6.41346	6.36463	6.46182	6.53526	6.52504	6.49188	Hsp90ab1				42	42	25	54.4	54.4	39.1	83.28	0	323.31	335110000000	166	P11499	P11499	Heat shock protein HSP 90-beta
Dmd	-0.185367	0.0845941	-0.137535	-0.321951	-0.367734	-0.420386	Dmd				2	2	2	0.5	0.5	0.5	425.83	0	17.914	1402600000	3	P11531	P11531	Dystrophin
Mup2;Mup9;Mup1;Mup6;Mup17;Mup8	1.03151	0.63541	0.957613	1.61	1.58757	1.00222	Mup2;Mup9;Mup1;Mup6;Mup17;Mup8				5	5	5	32.8	32.8	32.8	20.663	0	53.648	8855700000	12	P11589;A2BIM8;P11588;P02762;B5X0G2;P04938;P11591;Q5FW60	P11589;A2BIM8;P11588;P02762;B5X0G2;P04938	Major urinary protein 2;Major urinary protein 1;Major urinary protein 6;Major urinary protein 17;Major urinary proteins 11 and 8
Itpr1	-3.48468	-3.42474	-3.43683	-3.33826	-3.45804	-3.40522	Itpr1				2	2	2	1.7	1.7	1.7	313.16	0	26.088	490720000	2	P11881	P11881	Inositol 1,4,5-trisphosphate receptor type 1
Nudt19	-1.49194	-1.45185	-1.40674	-1.29315	-1.36028	-1.39852	Nudt19				3	3	3	17.4	17.4	17.4	40.32	0	36.512	874330000	4	P11930	P11930	Nucleoside diphosphate-linked moiety X motif 19, mitochondrial
Tcp1	1.83266	1.81803	1.88071	1.85445	2.00425	1.94417	Tcp1				11	11	11	27	27	27	60.448	0	159.86	10940000000	21	P11983	P11983	T-complex protein 1 subunit alpha
Ucp1	6.18804	6.35594	6.33681	6.1503	6.34136	6.49708	Ucp1				19	19	19	76.9	76.9	76.9	33.247	0	323.31	865080000000	280	P12242	P12242	Mitochondrial brown fat uncoupling protein 1
Apcs	-2.9629	-3.01816	-2.83958	-2.78362	-2.76429	-2.70607	Apcs				1	1	1	8.9	8.9	8.9	26.247	0	14.442	249780000	1	P12246	P12246	Serum amyloid P-component
Prkar2a	1.05294	1.29724	1.15213	1.32556	1.04831	1.02677	Prkar2a				10	6	6	32.2	21.9	21.9	45.389	0	65.227	3882800000	10	P12367	P12367	cAMP-dependent protein kinase type II-alpha regulatory subunit
Pfkl	2.03738	2.18162	2.15898	2.14296	2.0654	2.05807	Pfkl				16	16	12	21.9	21.9	16.4	85.359	0	214.33	56494000000	25	P12382	P12382	ATP-dependent 6-phosphofructokinase, liver type
Cox5a	3.49378	3.55373	3.53555	3.35668	3.52552	3.65996	Cox5a				6	6	6	58.2	58.2	58.2	16.101	0	64.13	198290000000	23	P12787	P12787	Cytochrome c oxidase subunit 5A, mitochondrial
Cyp2b10	1.85079	1.50454	1.74894	1.90381	1.99191	2.29338	Cyp2b10				6	6	4	13	13	8.6	56.743	0	42.878	5741500000	8	P12791;P12790	P12791	Cytochrome P450 2B10
Rpl7a	0.631348	0.811682	0.646029	0.655523	0.850778	0.81571	Rpl7a				8	8	8	26.7	26.7	26.7	29.976	0	64.885	13157000000	16	P12970	P12970	60S ribosomal protein L7a
Tnni2	2.77421	2.54312	2.40317	3.28207	1.24821	1.80538	Tnni2				6	6	5	30.2	30.2	26.9	21.357	0	58.254	13803000000	15	P13412;Q8CGM2	P13412	Troponin I, fast skeletal muscle
Scd1;Scd3;Scd2	1.77621	1.96971	1.67265	2.06471	2.01522	1.59902	Scd1;Scd3;Scd2				4	4	4	11.8	11.8	11.8	41.046	0	50.81	12173000000	9	P13516;Q99PL7;P13011	P13516;Q99PL7;P13011	Acyl-CoA desaturase 1;Acyl-CoA desaturase 2
Ca1	2.97287	2.78829	2.96327	3.07163	2.89768	3.14744	Ca1				8	8	8	37.5	37.5	37.5	28.33	0	167.96	23259000000	28	P13634	P13634	Carbonic anhydrase 1
Gpd1	6.95271	7.37595	7.0168	6.97191	7.05025	6.97889	Gpd1				32	32	29	83.7	83.7	78.8	37.572	0	323.31	1383700000000	456	P13707	P13707	Glycerol-3-phosphate dehydrogenase [NAD(+)], cytoplasmic
S100a6	1.01416	0.776818	0.834701	0.691577	0.937285	0.472557	S100a6				3	3	3	25.8	25.8	25.8	10.051	0	16.617	8614000000	5	P14069	P14069	Protein S100-A6
Rpl27a	-1.48991	-0.802435	-1.34826	-1.7215	-1.62066	-1.2203	Rpl27a				2	2	2	13.5	13.5	13.5	16.605	0	20.423	2412700000	4	P14115	P14115	60S ribosomal protein L27a
Rps16	1.06601	1.08417	0.984925	0.940042	1.04288	0.938304	Rps16				6	6	6	34.2	34.2	34.2	16.445	0	48.055	8901400000	9	P14131	P14131	40S ribosomal protein S16
Slc2a4	-1.15196	-1.36134	-1.14391	-0.95164	-0.747989	-0.971938	Slc2a4				1	1	1	3.5	3.5	3.5	54.755	0	20.017	763000000	1	P14142	P14142	Solute carrier family 2, facilitated glucose transporter member 4
Rpl7	2.44122	2.72233	2.51828	2.36028	2.52248	2.66386	Rpl7				15	15	15	49.6	49.6	49.6	31.419	0	140.41	34412000000	33	P14148	P14148	60S ribosomal protein L7
Mdh1	5.32354	5.61481	5.33061	5.38592	5.27132	5.26691	Mdh1				19	19	19	51.5	51.5	51.5	36.511	0	230.69	325030000000	76	P14152	P14152	Malate dehydrogenase, cytoplasmic
Rpsa	2.9465	2.84473	2.99866	2.83081	2.86794	2.89187	Rpsa				9	9	8	39	39	39	32.838	0	173.37	37836000000	28	P14206	P14206	40S ribosomal protein SA
Calr	4.80149	4.61513	4.70067	4.52041	4.56645	4.40583	Calr				21	21	21	63.7	63.7	63.7	47.994	0	270.82	108100000000	74	P14211	P14211	Calreticulin
Gypa	-5.18175	-5.61283	-4.9758	-4.70959	-4.77206	-4.55504	Gypa				1	1	1	18.5	18.5	18.5	17.664	0.0017652	8.9363	836540000	2	P14220	P14220	Glycophorin-A
Srp54	-2.27763	-2.34803	-2.60773	-2.27612	-2.25979	-2.26128	Srp54				2	2	2	6.9	6.9	6.9	55.72	0	16.396	777910000	2	P14576	P14576	Signal recognition particle 54 kDa protein
Hspb1	2.2893	2.08818	2.37227	2.75787	2.70141	2.43656	Hspb1				10	10	10	48.8	48.8	48.8	23.014	0	114.2	36218000000	27	P14602	P14602	Heat shock protein beta-1
Psmd3	1.25538	1.18098	1.24416	1.25796	1.26942	1.31682	Psmd3				6	6	6	14.5	14.5	14.5	60.718	0	93.187	5054500000	11	P14685	P14685	26S proteasome non-ATPase regulatory subunit 3
Lmnb1	0.289647	0.201049	0.287358	0.0871202	0.226069	0.248808	Lmnb1				6	5	4	12.1	10.7	9	66.785	0	60.668	1340200000	7	P14733	P14733	Lamin-B1
Anxa6	5.17495	5.13446	5.15587	5.1141	5.06099	4.96283	Anxa6				40	40	40	58.7	58.7	58.7	75.884	0	323.31	206390000000	95	P14824	P14824	Annexin A6
Rplp0	3.93353	3.88253	3.92504	3.75671	3.8743	3.81927	Rplp0				12	12	12	47.6	47.6	47.6	34.216	0	177.47	40120000000	36	P14869	P14869	60S acidic ribosomal protein P0
Glul	5.06771	5.03447	5.18405	5.10062	5.01296	4.98984	Glul				19	19	19	56.6	56.6	56.6	42.119	0	281.22	283560000000	103	P15105	P15105	Glutamine synthetase
Bpgm	0.843886	0.737276	0.795522	1.00616	0.98661	1.11856	Bpgm				6	6	6	23.9	23.9	23.9	29.978	0	52.5	7392400000	10	P15327	P15327	Bisphosphoglycerate mutase
Prph	-2.02822	-1.79813	-1.90037	-1.8853	-2.12475	-2.18117	Prph				6	2	2	10.7	4.4	4.4	54.267	0.00093414	11.208	128610000	2	P15331	P15331	Peripherin
Sptb	0.303735	0.257432	0.281843	0.529637	0.443792	0.548111	Sptb				7	6	6	4.3	4	4	245.25	0	40.91	1972600000	7	P15508	P15508	Spectrin beta chain, erythrocytic
Nme1	4.05586	3.90729	3.88699	3.85868	3.77571	3.77447	Nme1				10	10	5	73	73	42.1	17.208	0	145.9	60673000000	28	P15532	P15532	Nucleoside diphosphate kinase A
Gstm2;Gstm7	1.44636	1.40133	1.34942	1.25251	1.22858	1.27383	Gstm2;Gstm7				11	8	5	50.5	34.9	26.1	25.716	0	131.11	10543000000	21	P15626;Q80W21	P15626;Q80W21	Glutathione S-transferase Mu 2;Glutathione S-transferase Mu 7
Hist1h1c	4.14717	4.29484	4.16349	3.76867	3.90385	3.91913	Hist1h1c				13	13	4	44.3	44.3	17.9	21.266	0	128.8	73213000000	36	P15864	P15864	Histone H1.2
Ca3	5.97359	5.71391	5.83809	5.59558	5.49924	5.37407	Car3				16	16	16	79.2	79.2	79.2	29.366	0	312.12	763060000000	91	P16015	P16015	Carbonic anhydrase 3
Lgals1	4.06071	4.01698	3.96714	3.80652	3.88923	3.59034	Lgals1				10	10	10	94.1	94.1	94.1	14.866	0	151.35	94634000000	52	P16045	P16045	Galectin-1
Ldhb	4.97958	5.02623	4.95306	4.88696	4.90454	4.95053	Ldhb				18	16	16	61.4	56	56	36.572	0	271.03	231240000000	85	P16125	P16125	L-lactate dehydrogenase B chain
Mut	3.90757	3.99419	4.01566	3.8763	3.96341	4.04998	Mut				20	20	20	38.5	38.5	38.5	82.843	0	314.68	65425000000	64	P16332	P16332	Methylmalonyl-CoA mutase, mitochondrial
Sptan1	5.81698	6.01588	5.86489	5.49926	5.53033	5.61458	Sptan1				78	78	77	44.3	44.3	43.8	284.59	0	323.31	105440000000	171	P16546	P16546	Spectrin alpha chain, non-erythrocytic 1
Gapdh	5.83629	6.20606	5.81597	6.13963	5.76396	5.6898	Gapdh				21	21	21	74.5	74.5	74.5	35.81	0	323.31	843070000000	260	P16858;Q64467;REV__Q9Z2B5;Q920R0	P16858	Glyceraldehyde-3-phosphate dehydrogenase
Lamp2	-0.96637	-1.43585	-1.10531	-1.03357	-0.97566	-1.18204	Lamp2				1	1	1	2.2	2.2	2.2	45.681	0.0016807	7.6726	1573600000	3	P17047	P17047	Lysosome-associated membrane glycoprotein 2
Eno1	7.06522	7.31428	7.06218	7.12411	7.10589	6.96888	Eno1				32	32	26	78.3	78.3	61.3	47.14	0	323.31	1805400000000	536	P17182	P17182	Alpha-enolase
Eno2	-3.26807	-3.33544	-3.10643	-3.03951	-2.97231	-2.90407	Eno2				9	3	3	32.5	15	15	47.296	0	17.701	483940000	2	P17183	P17183	Gamma-enolase
Ptbp1	0.61998	0.648099	0.587618	0.452364	0.555581	0.488615	Ptbp1				8	8	8	27.7	27.7	27.7	56.477	0	139.48	3285200000	12	P17225;Q8BHD7;Q91Z31	P17225	Polypyrimidine tract-binding protein 1
Ap2a2	-1.23121	-1.20805	-1.224	-1.06458	-1.16395	-1.08133	Ap2a2				4	4	4	4.9	4.9	4.9	104.02	0	38.231	2845400000	4	P17427;P17426	P17427	AP-2 complex subunit alpha-2
Selenbp1;Selenbp2	3.25028	3.06055	3.15872	2.77324	2.78922	2.90386	Selenbp1;Selenbp2				16	16	16	43	43	43	52.513	0	202.07	24060000000	30	P17563;Q63836	P17563;Q63836	Selenium-binding protein 1;Selenium-binding protein 2
Cox7c	3.00679	3.05048	2.97586	2.75669	2.95957	2.9695	Cox7c				2	2	2	28.6	28.6	28.6	7.3325	0	18.539	38763000000	18	P17665	P17665	Cytochrome c oxidase subunit 7C, mitochondrial
Hk1	1.50726	1.71871	1.57522	1.56518	1.70589	1.57119	Hk1				13	8	8	15.4	10.9	10.9	108.3	0	104.69	6863500000	15	P17710	P17710	Hexokinase-1
Ppia	4.75799	4.91088	4.63123	4.44243	4.53342	4.44994	Ppia				11	11	11	56.7	56.7	56.7	17.971	0	145.08	222610000000	52	P17742	P17742	Peptidyl-prolyl cis-trans isomerase A;Peptidyl-prolyl cis-trans isomerase A, N-terminally processed
Tpi1	4.74665	4.76019	4.62266	4.86703	4.2555	4.29154	Tpi1				15	15	15	66.6	66.6	66.6	32.191	0	282.3	271150000000	92	P17751	P17751	Triosephosphate isomerase
Hspa1a;Hspa1b	0.62035	0.90644	0.732176	0.928966	1.17005	0.801537	Hspa1a;Hspa1b				10	5	2	21.5	11.9	3.9	70.078	0	44.625	3633300000	8	Q61696;P17879	Q61696;P17879	Heat shock 70 kDa protein 1A;Heat shock 70 kDa protein 1B
Ctsd	4.13102	4.14973	4.03248	3.85936	3.92021	3.81127	Ctsd				13	13	13	42.2	42.2	42.2	44.953	0	205.11	120070000000	57	P18242	P18242	Cathepsin D
Bsg	3.53446	3.48912	3.51992	3.26691	3.27125	3.23049	Bsg				8	8	8	22.4	22.4	22.4	42.444	0	99.925	68013000000	36	P18572	P18572	Basigin
Cfl1	3.03255	3.10249	2.98029	2.88948	2.95118	2.92556	Cfl1				13	13	12	74.1	74.1	67.5	18.559	0	125.26	31587000000	24	P18760	P18760	Cofilin-1
Gnao1	-0.705264	-0.715311	-0.709635	-0.771284	-0.716293	-0.612943	Gnao1				6	4	4	22.3	15.8	15.8	40.084	0	72.111	1603800000	5	P18872	P18872	Guanine nucleotide-binding protein G(o) subunit alpha
Fasn	8.2234	8.58423	8.34581	8.46566	8.29788	8.1136	Fasn				126	126	125	64.7	64.7	64.4	272.43	0	323.31	4129800000000	821	P19096;Q3UZW7;Q99P21	P19096	Fatty acid synthase;[Acyl-carrier-protein] S-acetyltransferase;[Acyl-carrier-protein] S-malonyltransferase;3-oxoacyl-[acyl-carrier-protein] synthase;3-oxoacyl-[acyl-carrier-protein] reductase;3-hydroxyacyl-[acyl-carrier-protein] dehydratase;Enoyl-[acyl-carrier-protein] reductase;Oleoyl-[acyl-carrier-protein] hydrolase
Tnnc1	-1.75998	-2.47525	-2.1229	-1.06516	-3.03477	-1.79135	Tnnc1				2	2	1	13	13	9.3	18.42	0	21.016	2693600000	2	P19123	P19123	Troponin C, slow skeletal and cardiac muscles
Gstp1;Gstp2	2.24809	2.16923	2.13547	2.21619	2.07435	1.91794	Gstp1;Gstp2				4	4	4	19.5	19.5	19.5	23.609	0	204.26	22407000000	16	P19157;P46425	P19157;P46425	Glutathione S-transferase P 1;Glutathione S-transferase P 2
F2	0.84484	0.552825	0.684221	0.582466	0.512464	0.524086	F2				6	6	6	8.9	8.9	8.9	70.268	0	50.9	2584600000	6	P19221;CON__P00735	P19221	Prothrombin;Activation peptide fragment 1;Activation peptide fragment 2;Thrombin light chain;Thrombin heavy chain
Rpl13a	1.81617	2.06792	1.9823	1.86111	2.06737	2.19727	Rpl13a				8	8	8	34	34	34	23.464	0	51.115	6694300000	14	P19253	P19253	60S ribosomal protein L13a
Mpv17	-3.88521	-3.87466	-3.68869	-3.62027	-3.75073	-3.80797	Mpv17				2	2	2	25	25	25	19.686	0	44.428	1059800000	3	P19258	P19258	Protein Mpv17
Serpinh1	2.4306	2.25936	2.44753	2.39925	2.54986	2.34386	Serpinh1				10	10	10	31.7	31.7	31.7	46.533	0	142.09	30322000000	21	P19324	P19324	Serpin H1
Cox5b	3.68815	3.63323	3.80535	3.63839	3.71741	3.71488	Cox5b				8	8	8	68	68	68	13.813	0	90.125	90476000000	39	P19536	P19536	Cytochrome c oxidase subunit 5B, mitochondrial
Cox4i1	5.14061	5.05752	5.27728	5.04411	4.99254	5.11431	Cox4i1				12	12	12	59.2	59.2	59.2	19.53	0	156.91	405050000000	75	P19783	P19783	Cytochrome c oxidase subunit 4 isoform 1, mitochondrial
Hspa5	4.54206	4.47988	4.45592	4.20916	4.35325	4.27787	Hspa5				32	29	29	53.7	51	51	72.421	0	323.31	111470000000	81	P20029	P20029	78 kDa glucose-regulated protein
Tmsb4x	-1.24262	-1.10702	-1.38533	-1.59056	-1.6736	-1.4778	Tmsb4x				2	2	2	38	38	38	5.6794	0	13.957	870470000	3	P20065	P20065	Thymosin beta-4;Hematopoietic system regulatory peptide
Prdx3	4.508	4.67559	4.55926	4.41946	4.4185	4.55859	Prdx3				9	9	9	43.6	43.6	43.6	28.127	0	155.84	215070000000	42	P20108	P20108	Thioredoxin-dependent peroxide reductase, mitochondrial
Vim	6.20608	6.26761	6.26337	5.9074	5.97347	5.92393	Vim				38	38	30	71.5	71.5	58.8	53.687	0	323.31	316750000000	162	P20152;CON__Q9DCV7;CON__Q3KNV1;CON__P08729;CON__P05787;Q9DCV7;P11679;CON__Q9H552;CON__Q9NSB2;CON__Q6ISB0;P03995;CON__H-INV:HIT000292931;CON__Q61726;CON__O43790;CON__Q6NT21;CON__P78385;CON__Q14533;CON__P78386;CON__Q8N1N4-2;CON__Q7RTT2;CON__P12035;CON__Q01546;Q9ERE2;P97861;Q6IMF0;P46660;Q9Z2T6;Q99M73;P08553;P19246	P20152	Vimentin
Tnnc2	2.69268	2.39416	2.39614	3.6071	1.46128	2.01142	Tnnc2				9	8	8	54.4	50	50	18.11	0	226.39	40924000000	28	P20801	P20801	Troponin C, skeletal muscle
Plg	2.88734	2.80631	2.89642	2.70067	2.5934	2.5883	Plg				13	13	13	21.6	21.6	21.6	90.807	0	114.2	7974900000	18	P20918;CON__P06868	P20918	Plasminogen;Plasmin heavy chain A;Activation peptide;Angiostatin;Plasmin heavy chain A, short form;Plasmin light chain B
Tpm3	1.64043	1.14079	1.25264	1.50829	0.716328	0.798333	Tpm3				20	11	11	68.1	40.7	40.7	32.994	0	123.51	14565000000	23	P21107	P21107	Tropomyosin alpha-3 chain
Gna14;Gna11	-4.27888	-4.30965	-4.04643	-4.02077	-4.01237	-4.01524	Gna14;Gna11				2	2	1	8.5	8.5	5.4	41.527	0	20.68	1119900000	3	P30677;P21278	P30677;P21278	Guanine nucleotide-binding protein subunit alpha-14;Guanine nucleotide-binding protein subunit alpha-11
Gnaq	-5.2702	-5.68723	-5.23188	-5.29935	-5.38796	-5.20979	Gnaq				2	1	1	8.4	5.3	5.3	42.158	0.0018332	10.531	171160000	1	P21279	P21279	Guanine nucleotide-binding protein G(q) subunit alpha
Akr1b7	0.149168	0.120716	0.0315735	0.194194	0.126818	0.209813	Akr1b7				6	2	2	13.9	6	6	35.988	0	16.872	1477600000	4	P21300	P21300	Aldose reductase-related protein 1
Eno3	4.57441	4.0802	4.10925	5.57365	3.11585	3.60941	Eno3				25	20	19	60.6	46.5	46.5	47.024	0	267.76	177690000000	69	P21550	P21550	Beta-enolase
Gc	3.4844	3.28422	3.40847	3.21312	3.14194	3.22271	Gc				19	19	19	59.7	59.7	59.7	53.6	0	250.49	32279000000	55	P21614	P21614	Vitamin D-binding protein
Lmnb2	0.739119	0.75336	0.826946	0.801809	0.896348	0.961513	Lmnb2				5	4	4	13.3	11.9	11.9	67.317	0	60.802	1108700000	6	P21619	P21619	Lamin-B2
Tgm2	-1.08781	-0.93773	-1.19695	-1.06417	-0.927622	-1.02197	Tgm2				3	3	3	6.6	6.6	6.6	77.06	0	32.01	902970000	3	P21981	P21981	Protein-glutamine gamma-glutamyltransferase 2
Fech	-0.212915	-0.282311	-0.193957	-0.342586	-0.31218	-0.282112	Fech				2	2	2	6.7	6.7	6.7	47.13	0	15.559	562410000	3	P22315	P22315	Ferrochelatase, mitochondrial
Serpina1b	1.95722	1.50785	1.84825	1.78734	1.48252	1.54133	Serpina1b				16	4	4	45.3	17.9	17.9	45.974	0	49.873	15413000000	18	P22599;REV__Q3U308	P22599	Alpha-1-antitrypsin 1-2
Ap1g1	1.24007	1.3582	1.3329	1.32174	1.39515	1.2792	Ap1g1				5	5	5	7.9	7.9	7.9	91.349	0	55.639	1559200000	11	P22892	P22892	AP-1 complex subunit gamma-1
Hmbs	-2.30631	-2.34131	-2.24317	-2.2474	-2.12135	-2.20183	Hmbs				2	2	2	10.2	10.2	10.2	39.344	0	42.376	465120000	3	P22907	P22907	Porphobilinogen deaminase
Eif3a	1.60878	1.57891	1.62654	1.58644	1.64669	1.64674	Eif3a				9	9	9	7.6	7.6	7.6	161.93	0	111.64	7941700000	22	P23116	P23116	Eukaryotic translation initiation factor 3 subunit A
Pnp	2.39908	2.33248	2.35119	2.1882	2.28222	2.37235	Pnp				9	9	9	39.4	39.4	39.4	32.277	0	128.64	17036000000	29	P23492;Q8QZW3	P23492	Purine nucleoside phosphorylase
Pcmt1	-0.843488	-0.843543	-0.918098	-0.875898	-0.801566	-0.801405	Pcmt1				4	4	4	24.2	24.2	24.2	24.634	0	40.105	1345900000	5	P23506	P23506	Protein-L-isoaspartate(D-aspartate) O-methyltransferase
Cryab	0.977788	1.17172	0.837409	2.06067	0.195341	0.50902	Cryab				7	7	7	49.1	49.1	49.1	20.069	0	102.89	17840000000	16	P23927	P23927	Alpha-crystallin B chain
Ces1c	2.21386	2.08469	2.06445	1.6565	1.45642	1.70435	Ces1c				14	12	12	31.2	27.1	27.1	61.055	0	257.57	30512000000	32	P23953;Q8VCC2	P23953	Carboxylesterase 1C
Cat	4.68995	4.46805	4.50861	4.13565	4.29944	4.01474	Cat				23	23	23	60	60	60	59.795	0	323.31	88548000000	72	P24270	P24270	Catalase
Ppib	1.49134	1.54737	1.48836	1.45275	1.44302	1.46557	Ppib				6	6	6	30.1	30.1	30.1	23.713	0	81.449	7186100000	11	P24369	P24369	Peptidyl-prolyl cis-trans isomerase B
Gsta4	0.221596	0.251941	0.0728463	0.303583	0.136043	0.153318	Gsta4				4	4	4	25.7	25.7	25.7	25.564	0	54.707	14406000000	11	P24472	P24472	Glutathione S-transferase A4
Lta4h	0.268872	0.274319	0.30808	0.359512	0.32408	0.267836	Lta4h				9	9	9	19	19	19	69.05	0	80.494	4124000000	12	P24527	P24527	Leukotriene A-4 hydrolase
Th	-2.15257	-2.31645	-2.17473	-2.02472	-2.02882	-2.06202	Th				1	1	1	3.2	3.2	3.2	55.992	0	17.636	441930000	2	P24529	P24529	Tyrosine 3-monooxygenase
Aldh1a1	-2.14376	-2.37549	-2.14506	-1.87499	-2.35283	-2.26046	Aldh1a1				6	3	3	18.2	11.4	11.4	54.467	0	20.161	350210000	3	P24549	P24549	Retinal dehydrogenase 1
Rps2	4.00904	4.00499	4.07247	3.96289	4.02057	3.94321	Rps2				13	13	13	47.1	47.1	47.1	31.231	0	152.23	35052000000	34	P25444;Q6Y4S4	P25444	40S ribosomal protein S2
Adrb3	-1.8721	-1.88694	-1.82646	-1.87997	-2.07691	-2.02019	Adrb3				1	1	1	3.8	3.8	3.8	43.006	0	31.771	273560000	5	P25962	P25962	Beta-3 adrenergic receptor
Ubtf	-2.71154	-2.64205	-2.81661	-2.86086	-2.61989	-2.42364	Ubtf				2	2	2	3.5	3.5	3.5	89.508	0	13.126	221760000	1	P25976	P25976	Nucleolar transcription factor 1
Tln1	3.38274	3.54944	3.43043	3.18452	3.25329	3.3299	Tln1				46	46	42	29.4	29.4	27.6	269.82	0	323.31	33984000000	99	P26039	P26039	Talin-1
Msn	3.33248	3.40235	3.33979	3.0885	3.20735	3.16555	Msn				28	28	21	53.9	53.9	40.4	67.766	0	323.31	35423000000	53	P26041;P26040	P26041	Moesin
Rdx	1.90847	1.80084	1.7894	1.7033	1.81609	1.758	Rdx				14	7	7	29.2	15.8	15.8	68.542	0	140.97	10993000000	20	P26043	P26043	Radixin
Ctnna1	1.29596	1.32058	1.29706	1.06284	1.30229	1.41958	Ctnna1				9	9	9	14.1	14.1	14.1	100.11	0	141.77	2240900000	11	P26231;Q61301	P26231	Catenin alpha-1
Ptma	1.49212	1.31062	1.48479	1.16076	1.18614	1.07416	Ptma				4	4	4	34.2	34.2	34.2	12.254	0	124.83	11118000000	9	P26350	P26350	Prothymosin alpha;Prothymosin alpha, N-terminally processed;Thymosin alpha
U2af2	-3.65887	-3.43957	-3.45224	-3.33474	-3.41614	-3.30144	U2af2				1	1	1	8	8	8	53.516	0.0017606	8.852	81223000	1	P26369	P26369	Splicing factor U2AF 65 kDa subunit
Glud1	4.58575	4.74097	4.72284	4.48285	4.52024	4.69703	Glud1				19	19	19	42.5	42.5	42.5	61.336	0	323.31	106140000000	72	P26443;Q9D9C6	P26443	Glutamate dehydrogenase 1, mitochondrial
Psmd7	0.124873	0.316207	0.120337	0.138639	0.137129	0.107976	Psmd7				4	4	4	10.6	10.6	10.6	36.539	0	35.126	2401700000	6	P26516	P26516	26S proteasome non-ATPase regulatory subunit 7
Sars	-2.38247	-2.40225	-2.48147	-2.15054	-2.18949	-2.17885	Sars				6	6	6	18.8	18.8	18.8	58.388	0	52.729	6975200000	8	P26638	P26638	Serine--tRNA ligase, cytoplasmic
Marcks	-0.109259	-0.357289	-0.159121	-0.474899	-0.485399	-0.62601	Marcks				5	5	5	38.2	38.2	38.2	29.661	0	78.79	1108600000	8	P26645	P26645	Myristoylated alanine-rich C-kinase substrate
Fkbp1a	1.25368	1.08703	1.09586	1.22182	1.11372	1.01872	Fkbp1a				2	2	2	25	25	25	11.922	0	41.844	5529200000	7	P26883	P26883	Peptidyl-prolyl cis-trans isomerase FKBP1A
S100a8	-0.705822	-2.1556	-1.35951	-1.72711	-1.18633	-2.18252	S100a8				1	1	1	22.5	22.5	22.5	10.294	0	28.523	7820400000	7	P27005	P27005	Protein S100-A8
Map4	-0.911243	-0.946101	-0.968839	-0.951773	-0.937889	-0.927118	Map4				10	10	10	14.8	14.8	14.8	117.43	0	138.45	3361000000	13	P27546	P27546	Microtubule-associated protein 4
Mpz	3.03182	2.22127	2.80525	2.82778	2.72742	2.25317	Mpz				4	4	4	16.9	16.9	16.9	27.621	0	39.018	8207600000	11	P27573	P27573	Myelin protein P0
Gna13	-2.73271	-2.91442	-2.6433	-2.67663	-2.69332	-2.61601	Gna13				2	2	2	7.2	7.2	7.2	44.054	0	20.201	323500000	2	P27601	P27601	Guanine nucleotide-binding protein subunit alpha-13
Plaa	-1.44069	-1.25768	-1.59681	-1.61784	-1.51484	-1.07303	Plaa				3	3	3	6.3	6.3	6.3	87.22	0	19.834	591040000	3	P27612	P27612	Phospholipase A-2-activating protein
Rpl3	1.77078	2.0246	1.87959	1.74458	1.93887	1.99405	Rpl3				6	6	6	20.1	20.1	20.1	46.109	0	86.826	9981100000	18	P27659	P27659	60S ribosomal protein L3
Pdia3	4.45304	4.32678	4.42508	4.32055	4.32793	4.22902	Pdia3				24	24	24	50.1	50.1	50.1	56.678	0	323.31	71493000000	62	P27773	P27773	Protein disulfide-isomerase A3
Aco1	3.67328	3.70527	3.63717	3.48153	3.5388	3.57168	Aco1				21	21	21	35	35	35	98.124	0	287.59	51816000000	56	P28271;Q811J3	P28271	Cytoplasmic aconitate hydratase
Apex1	0.273461	0.0675807	0.230345	0.110544	0.20273	0.0657475	Apex1				6	6	6	30.9	30.9	30.9	35.49	0	65.746	5345300000	6	P28352	P28352	DNA-(apurinic or apyrimidinic site) lyase;DNA-(apurinic or apyrimidinic site) lyase, mitochondrial
Adh5	2.66802	3.07545	2.67295	2.72248	2.53602	2.55393	Adh5				8	8	8	32.1	32.1	32.1	39.547	0	118.55	13518000000	26	P28474	P28474	Alcohol dehydrogenase class-3
Adssl1	3.26238	2.94495	2.95267	3.52221	2.23327	2.58128	Adssl1				16	16	14	43.8	43.8	40.9	50.254	0	211.8	25109000000	35	P28650	P28650	Adenylosuccinate synthetase isozyme 1
Bgn	1.91087	1.60324	1.73799	1.58116	1.80586	1.55805	Bgn				5	5	5	22.5	22.5	22.5	41.639	0	123.73	8778700000	10	P28653	P28653	Biglycan
Dcn	4.12062	3.55036	3.66792	3.47824	3.74199	3.41568	Dcn				12	12	11	37.9	37.9	36.2	39.809	0	249.08	34259000000	29	P28654	P28654	Decorin
Nap1l1	0.177268	-0.334597	-0.081473	-0.288388	-0.195652	-0.310662	Nap1l1				4	3	3	14.3	11.8	11.8	45.345	0	63.664	3231700000	7	P28656	P28656	Nucleosome assembly protein 1-like 1
Nckap1	-4.21184	-2.81305	-3.20115	-4.12582	-3.95221	-3.90912	Nckap1				2	2	2	4.4	4.4	4.4	128.78	0	18.54	796780000	2	P28660	P28660	Nck-associated protein 1
Mug1	4.74359	4.47462	4.71277	4.21223	4.00587	4.12235	Mug1				35	35	34	33.7	33.7	33.2	165.3	0	323.31	51373000000	99	P28665;P28666;B2KFW1	P28665	Murinoglobulin-1
Grn	-3.2129	-3.67151	-3.3997	-3.76413	-3.6417	-3.95479	Grn				1	1	1	2.2	2.2	2.2	63.458	0.0017754	9.2054	23540000	1	P28798	P28798	Granulins;Acrogranin;Granulin-1;Granulin-2;Granulin-3;Granulin-4;Granulin-5;Granulin-6;Granulin-7
Pabpc1	2.85843	2.74282	2.84109	2.75035	2.8116	2.78028	Pabpc1				15	15	15	28.3	28.3	28.3	70.67	0	227.33	21188000000	27	P29341	P29341	Polyadenylate-binding protein 1
Ahsg	4.05711	3.95572	3.94269	3.73232	3.63656	3.55581	Ahsg				9	9	9	38.3	38.3	38.3	37.325	0	200.34	97307000000	48	P29699;CON__P12763	P29699	Alpha-2-HS-glycoprotein
Oat	-1.17857	-1.31804	-1.22778	-1.23697	-1.14565	-1.2363	Oat				5	5	5	25.1	25.1	25.1	48.354	0	73.636	4372700000	10	P29758	P29758	Ornithine aminotransferase, mitochondrial
Vtn	-1.35165	-1.82471	-1.38173	-1.27504	-1.53684	-1.45346	Vtn				2	2	2	7.5	7.5	7.5	54.848	0	69.353	2026600000	3	P29788	P29788	Vitronectin
Alox5ap	-3.2627	-3.30648	-2.95649	-2.89138	-3.02775	-2.94453	Alox5ap				1	1	1	8.1	8.1	8.1	18.136	0.00092635	10.903	141810000	3	P30355	P30355	Arachidonate 5-lipoxygenase-activating protein
Fkbp4	0.0167638	0.204497	0.0262664	0.145475	0.312554	0.220264	Fkbp4				4	4	4	12	12	12	51.572	0	55.897	2655600000	5	P30416	P30416	Peptidyl-prolyl cis-trans isomerase FKBP4;Peptidyl-prolyl cis-trans isomerase FKBP4, N-terminally processed
Hmgb2	0.0714265	0.439251	-0.230883	-0.64559	-0.358847	-0.24709	Hmgb2				3	2	2	11	8.1	8.1	24.162	0	12.02	103320000	2	P30681	P30681	High mobility group protein B2
Des	-2.82803	-2.79818	-2.61554	-2.14627	-2.81605	-2.60432	Des				8	3	3	16.2	9.6	9.6	53.497	0	36.212	989450000	5	P31001	P31001	Desmin
Aimp1	-0.23453	-0.181793	-0.167854	-0.0125253	-0.265576	-0.351284	Aimp1				1	1	1	5.5	5.5	5.5	33.997	0	44.095	553200000	2	P31230	P31230	Aminoacyl tRNA synthase complex-interacting multifunctional protein 1;Endothelial monocyte-activating polypeptide 2
Prkar2b	4.4127	4.6555	4.43308	4.17461	4.293	4.26769	Prkar2b				24	24	20	66.1	66.1	56.2	46.167	0	323.31	82724000000	76	P31324	P31324	cAMP-dependent protein kinase type II-beta regulatory subunit
Saa4	-0.631453	-0.943916	-0.804111	-0.265934	0.217489	0.175429	Saa4				1	1	1	9.2	9.2	9.2	15.088	0.00093765	11.294	782060000	2	P31532	P31532	Serum amyloid A-4 protein
S100a9	0.896798	-0.158109	0.338087	-0.220367	0.298282	-0.317374	S100a9				4	4	4	35.4	35.4	35.4	13.049	0	31.198	2551900000	6	P31725	P31725	Protein S100-A9
Dbi	4.79129	4.91952	4.69619	4.48673	4.50738	4.43063	Dbi				12	12	12	78.2	78.2	78.2	10	0	180.04	346870000000	58	P31786;REV__Q8BL95	P31786	Acyl-CoA-binding protein
Scp2	3.20233	2.7307	3.1565	3.16573	3.31061	2.94543	Scp2				15	15	15	24.1	24.1	24.1	59.125	0	180.04	84272000000	49	P32020	P32020	Non-specific lipid-transfer protein
Ssb	1.11712	0.918512	1.05756	0.968407	1.02276	0.965111	Ssb				4	4	4	12.5	12.5	12.5	47.756	0	50.51	4304500000	7	P32067	P32067	Lupus La protein homolog
Serpinc1	0.0398113	-0.43718	-0.13671	-0.245171	-0.366225	-0.228015	Serpinc1				6	6	6	16.3	16.3	16.3	52.003	0	78.416	9318500000	12	P32261;CON__P41361	P32261	Antithrombin-III
Pvalb	3.85559	3.97531	3.47757	4.48208	2.2808	3.45828	Pvalb				11	11	11	83.6	83.6	83.6	11.93	0	127.97	102750000000	38	P32848	P32848	Parvalbumin alpha
Wars	1.77964	1.76857	1.78086	1.76108	1.75799	1.74679	Wars				10	10	10	31.6	31.6	31.6	54.357	0	90.488	2975300000	16	P32921	P32921	Tryptophan--tRNA ligase, cytoplasmic;T1-TrpRS;T2-TrpRS
Apoc3	-1.59783	-1.71434	-1.54635	-1.30041	-1.32485	-1.21202	Apoc3				2	2	2	38.4	38.4	38.4	10.982	0	64.943	2471400000	5	P33622	P33622	Apolipoprotein C-III
Ranbp1	1.56459	1.51288	1.49393	1.31432	1.45883	1.53859	Ranbp1				3	3	3	15.3	15.3	15.3	23.596	0	29.725	1863200000	5	P34022	P34022	Ran-specific GTPase-activating protein
Mif	0.186418	-0.129948	0.0899315	0.308452	0.232657	0.00474084	Mif				1	1	1	18.3	18.3	18.3	12.504	0	29.683	15576000000	8	P34884	P34884	Macrophage migration inhibitory factor
Ephx2	4.13053	4.04594	4.18074	4.25404	4.27269	4.26028	Ephx2				17	17	17	48	48	48	62.515	0	323.31	127090000000	70	P34914	P34914	Bifunctional epoxide hydrolase 2;Cytosolic epoxide hydrolase 2;Lipid-phosphate phosphatase
Usp4	-2.9592	-2.88896	-2.98915	-2.84795	-2.9756	-2.8006	Usp4				1	1	1	1.9	1.9	1.9	108.34	0	23.857	447740000	3	P35123	P35123	Ubiquitin carboxyl-terminal hydrolase 4
Ptpn11	0.632081	0.612413	0.651352	0.656801	0.738986	0.644544	Ptpn11				5	5	5	9.7	9.7	9.7	68.46	0	37.183	1485800000	6	P35235	P35235	Tyrosine-protein phosphatase non-receptor type 11
Rab5c	0.43622	0.385308	0.31316	0.244939	0.459421	0.478737	Rab5c				7	7	5	43.1	43.1	32.9	23.412	0	93.304	10786000000	18	P35278	P35278	Ras-related protein Rab-5C
Rab6a;Rab39a	-1.21799	-1.16972	-1.17871	-1.20134	-1.0374	-1.01384	Rab6a;Rab39a				2	2	1	12	12	6.7	23.59	0	19.235	5174500000	3	P35279;Q8BHD0	P35279;Q8BHD0	Ras-related protein Rab-6A;Ras-related protein Rab-39A
Rab21	0.325838	0.489027	0.295931	0.177821	0.430423	0.441828	Rab21				6	6	5	27	27	24.3	24.106	0	48.909	3387400000	9	P35282	P35282	Ras-related protein Rab-21
Rab18	2.54956	2.59077	2.59173	2.61174	2.66443	2.68914	Rab18				10	10	10	62.1	62.1	62.1	23.035	0	188.27	17982000000	26	P35293	P35293	Ras-related protein Rab-18
Pdha1	5.2625	5.62003	5.48842	5.32125	5.27796	5.40385	Pdha1				22	22	22	72.3	72.3	72.3	43.231	0	323.31	306810000000	96	P35486	P35486	Pyruvate dehydrogenase E1 component subunit alpha, somatic form, mitochondrial
Fah	0.451898	0.368869	0.399771	0.455387	0.611191	0.550716	Fah				12	12	12	43	43	43	46.175	0	141.15	22994000000	34	P35505	P35505	Fumarylacetoacetase
Canx	2.38938	2.64626	2.33232	2.22026	2.38846	2.28326	Canx				15	15	15	25.7	25.7	25.7	67.277	0	133.7	13927000000	24	P35564	P35564	Calnexin
Prdx1	4.84748	4.70718	4.71192	4.67323	4.67077	4.63685	Prdx1				8	8	7	40.2	40.2	36.2	22.176	0	76.855	145330000000	46	P35700	P35700	Peroxiredoxin-1
Cd81	-1.23969	-1.43824	-1.23063	-1.34331	-1.33388	-1.36548	Cd81				2	2	2	17.8	17.8	17.8	25.814	0	58.998	4409600000	6	P35762	P35762	CD81 antigen
Rpl12	0.968848	0.897928	0.917318	0.842452	1.04591	1.00068	Rpl12				6	6	6	54.5	54.5	54.5	17.804	0	127.27	10217000000	17	P35979	P35979	60S ribosomal protein L12
Rpl18	2.04826	1.9982	1.99236	2.07089	2.35785	2.29952	Rpl18				3	3	3	17.6	17.6	17.6	21.644	0	43.023	11922000000	13	P35980	P35980	60S ribosomal protein L18
Sar1a	-1.9774	-2.24087	-1.95761	-2.02806	-1.93293	-2.07983	Sar1a				4	2	2	24.7	15.2	15.2	22.371	0	20.251	571030000	4	P36536	P36536	GTP-binding protein SAR1a
Ppm1b	-1.87052	-1.86504	-1.67477	-1.65811	-1.53867	-1.70551	Ppm1b				4	4	3	16.4	16.4	13.3	42.795	0	39.371	1711100000	4	P36993	P36993	Protein phosphatase 1B
Por	4.01268	3.88245	3.94553	3.68314	3.79934	3.66747	Por				21	21	21	42	42	42	77.043	0	323.31	48003000000	56	P37040	P37040	NADPH--cytochrome P450 reductase
Tagln	2.69837	2.4141	2.60689	2.33373	2.47311	2.22538	Tagln				9	9	9	48.3	48.3	48.3	22.576	0	99.812	13292000000	18	P37804	P37804	Transgelin
Hmgcl	1.21678	1.27271	1.28912	1.18425	1.22397	1.30504	Hmgcl				7	7	7	30.8	30.8	30.8	34.238	0	97.125	8338100000	12	P38060	P38060	Hydroxymethylglutaryl-CoA lyase, mitochondrial
Hspa9	6.63111	6.83018	6.80933	6.76251	6.82232	6.83146	Hspa9				50	50	49	68	68	68	73.46	0	323.31	528150000000	226	P38647	P38647	Stress-70 protein, mitochondrial
Dnm2	0.113982	0.0339065	0.118157	0.210286	0.25142	0.134716	Dnm2				5	5	5	6.7	6.7	6.7	98.144	0	33.969	1609200000	5	P39054;P39053;Q8BZ98	P39054	Dynamin-2
Tjp1	-1.48645	-1.5412	-1.60238	-1.54425	-1.31834	-1.54826	Tjp1				3	3	3	2.2	2.2	2.2	194.74	0	22.691	152620000	3	P39447	P39447	Tight junction protein ZO-1
Cap1	1.00858	0.86778	0.956584	0.85899	1.00269	0.938817	Cap1				8	8	8	30.2	30.2	30.2	51.564	0	98.129	9702500000	18	P40124	P40124	Adenylyl cyclase-associated protein 1
Tkt	6.72562	6.93898	6.67644	6.6963	6.74047	6.59421	Tkt				33	33	33	67.7	67.7	67.7	67.63	0	323.31	1257300000000	310	P40142	P40142	Transketolase
Cd9	-3.03986	-3.22253	-3.03097	-3.02378	-2.99865	-3.05747	Cd9				1	1	1	11.1	11.1	11.1	25.258	0.0017786	9.3021	780350000	2	P40240	P40240	CD9 antigen
Vps26a	0.991012	0.987208	1.04131	0.991934	1.08376	1.17586	Vps26a				6	6	6	25.7	25.7	25.7	38.113	0	96.308	3204800000	12	P40336	P40336	Vacuolar protein sorting-associated protein 26A
Tfam	-1.41466	-1.36441	-1.44466	-1.33562	-1.39953	-1.25619	Tfam				3	3	3	14	14	14	27.987	0	29.19	3133300000	5	P40630	P40630	Transcription factor A, mitochondrial
Inmt	-0.505858	-0.789315	-0.717687	-1.00536	-0.782653	-0.830399	Inmt				2	2	2	10.2	10.2	10.2	29.459	0	20.817	1538900000	4	P40936	P40936	Indolethylamine N-methyltransferase
Rpl28	1.81395	2.26338	2.02772	1.80886	1.88623	1.87608	Rpl28				5	5	5	28.5	28.5	28.5	15.733	0	63.26	5270500000	15	P41105	P41105	60S ribosomal protein L28
Acsl1	6.55263	6.59811	6.6114	6.34725	6.51498	6.525	Acsl1				37	37	34	51.2	51.2	48.8	77.951	0	323.31	955980000000	193	P41216	P41216	Long-chain-fatty-acid--CoA ligase 1
Eci1	5.4806	5.68159	5.63301	5.52117	5.5583	5.6699	Eci1				15	15	15	66.1	66.1	66.1	32.25	0	323.31	436290000000	125	P42125	P42125	Enoyl-CoA delta isomerase 1, mitochondrial
2019-09-02	1.29728	1.39968	1.22877	1.11366	1.27051	1.26235	2019-09-02				7	7	7	28	28	28	41.525	0	96.033	6388100000	14	P42208	P42208	Septin-2
Stat1	-0.948048	-1.1505	-0.904158	-0.855042	-0.863094	-0.931522	Stat1				3	3	3	6.9	6.9	6.9	87.196	0	33.457	506740000	4	P42225	P42225	Signal transducer and activator of transcription 1
Stat5a;Stat5b	-0.336915	-0.146688	-0.289858	-0.33586	-0.355987	-0.275063	Stat5a;Stat5b				4	4	4	5.8	5.8	5.8	90.83	0	39.721	5821900000	5	P42230;P42232	P42230;P42232	Signal transducer and activator of transcription 5A;Signal transducer and activator of transcription 5B
Eps15	-0.631701	-1.35399	-1.03087	-1.09989	-1.06066	-2.00337	Eps15				2	2	2	3.5	3.5	3.5	98.47	0	16.312	1663500000	2	P42567	P42567	Epidermal growth factor receptor substrate 15
Pura	-3.77126	-3.7159	-3.7352	-3.53523	-3.55525	-3.64956	Pura				2	2	2	15	15	15	34.883	0	48.509	2028500000	3	P42669	P42669	Transcriptional activator protein Pur-alpha
Lifr	-1.8512	-2.253	-1.91425	-2.30788	-2.36982	-2.17169	Lifr				1	1	1	1.5	1.5	1.5	122.57	0	20.065	803070000	2	P42703	P42703	Leukemia inhibitory factor receptor
Cct8	3.02933	3.00002	3.0562	3.00542	3.06786	3.12677	Cct8				15	15	15	32.1	32.1	32.1	59.555	0	174.4	18114000000	37	P42932	P42932	T-complex protein 1 subunit theta
Hist1h1e	2.71676	2.6233	2.60578	2.24854	2.47208	2.54105	Hist1h1e				12	5	5	41.6	18.7	18.7	21.977	0	50.686	18698000000	15	P43274;Q07133	P43274	Histone H1.4
Hist1h1a	-2.167	-2.18962	-2.15216	-2.27823	-2.35951	-2.2832	Hist1h1a				3	1	1	17.4	9.9	9.9	21.785	0	15.046	692240000	2	P43275	P43275	Histone H1.1
Hist1h1b	0.855505	0.80061	0.841146	0.509991	0.668489	0.658431	Hist1h1b				7	4	4	33.2	22	22	22.576	0	38.61	3884500000	6	P43276	P43276	Histone H1.5
Hist1h1d	2.24372	3.04863	2.08185	1.65414	1.90373	1.88651	Hist1h1d				12	3	1	39.8	14.5	7.2	22.099	0	26.313	7804400000	8	P43277	P43277	Histone H1.3
Akr1b1	3.74647	3.78878	3.65717	3.69543	3.49339	3.64566	Akr1b1				14	14	14	47.2	47.2	47.2	35.732	0	164.37	42780000000	30	P45376	P45376	Aldose reductase
Akr1b8	0.577362	0.764009	0.58536	0.597966	0.644357	0.58096	Akr1b8				9	9	5	33.2	33.2	22.8	36.12	0	82.349	6048100000	16	P45377	P45377	Aldose reductase-related protein 2
Cfl2	-0.0616152	-0.117039	-0.103541	0.704589	-0.00819628	0.0251461	Cfl2				5	4	3	39.2	32.5	25.3	18.709	0	57.522	6455500000	9	P45591	P45591	Cofilin-2
Fkbp2	-1.43756	-1.49511	-1.43253	-1.38648	-1.34159	-1.47182	Fkbp2				3	3	3	38.6	38.6	38.6	15.344	0	63.149	10779000000	6	P45878	P45878	Peptidyl-prolyl cis-trans isomerase FKBP2
Acadm	5.80716	5.96705	5.9819	5.96151	5.93794	6.00556	Acadm				28	28	28	65.1	65.1	65.1	46.481	0	323.31	469530000000	159	P45952	P45952	Medium-chain specific acyl-CoA dehydrogenase, mitochondrial
Rangap1	-0.809406	-0.9546	-0.894158	-0.949116	-0.918496	-0.915129	Rangap1				1	1	1	2	2	2	63.53	0.0017271	8.3031	610540000	1	P46061	P46061	Ran GTPase-activating protein 1
Gpx3	1.26213	0.878732	1.04998	0.925402	1.02098	0.905513	Gpx3				6	6	6	27.4	27.4	27.4	25.424	0	65.425	7349500000	7	P46412;P21765	P46412	Glutathione peroxidase 3
Nsf	-2.81257	-2.83276	-2.78449	-2.79579	-2.73339	-2.68546	Nsf				2	2	2	4	4	4	82.613	0	13.18	771380000	3	P46460	P46460	Vesicle-fusing ATPase
Psmc2	0.499492	0.378769	0.527338	0.614775	0.56336	0.541394	Psmc2				8	8	8	22.2	22.2	22.2	48.647	0	83.776	5298900000	12	P46471	P46471	26S protease regulatory subunit 7
Rab11b;Rab11a	2.48377	2.30719	2.40095	2.30784	2.41973	2.35681	Rab11b;Rab11a				8	8	8	45.4	45.4	45.4	24.489	0	133.64	20372000000	23	P46638;P62492	P46638;P62492	Ras-related protein Rab-11B;Ras-related protein Rab-11A
Fdx1	-1.60075	-1.62394	-1.49258	-1.32191	-1.33347	-1.37116	Fdx1				2	2	2	10.1	10.1	10.1	20.123	0	12.391	1917700000	4	P46656	P46656	Adrenodoxin, mitochondrial
Adss	0.120528	0.372954	0.334089	-0.151608	0.404141	0.15244	Adss				7	5	5	18	15.1	15.1	50.02	0	78.631	3208900000	11	P46664	P46664	Adenylosuccinate synthetase isozyme 2
Nedd4	0.105003	-0.0123661	0.127747	0.00105836	-0.0179449	-0.0879714	Nedd4				6	6	6	11.4	11.4	11.4	102.71	0	56.584	4581100000	11	P46935	P46935	E3 ubiquitin-protein ligase NEDD4
Cryz	1.1956	1.18663	1.30986	1.47358	1.30594	1.32648	Cryz				5	5	5	22.4	22.4	22.4	35.268	0	51.903	3832200000	8	P47199	P47199	Quinone oxidoreductase
Aldh2	5.30813	5.41862	5.35139	5.30921	5.22442	5.31138	Aldh2				20	20	19	51.8	51.8	50.3	56.537	0	323.31	273460000000	92	P47738;Q62148	P47738	Aldehyde dehydrogenase, mitochondrial
Aldh3a2	-2.42525	-2.35409	-2.4161	-2.4401	-1.86646	-2.02528	Aldh3a2				2	2	2	6.4	6.4	6.4	53.97	0	47.862	401870000	2	P47740	P47740	Fatty aldehyde dehydrogenase
Capza1	-0.325575	-0.36366	-0.412392	-0.317873	-0.281374	-0.274059	Capza1				5	3	3	28.3	18.9	18.9	32.939	0	65.654	1406000000	4	P47753	P47753	F-actin-capping protein subunit alpha-1
Capza2	1.20633	1.18191	1.15645	1.06631	1.16609	1.12991	Capza2				8	8	6	37.1	37.1	27.6	32.967	0	103.37	6784300000	11	P47754	P47754	F-actin-capping protein subunit alpha-2
Capzb	0.217038	0.107978	0.257133	0.118596	0.163083	0.129288	Capzb				4	4	4	18.4	18.4	18.4	31.345	0	42.515	1665900000	8	P47757	P47757	F-actin-capping protein subunit beta
Mtx1	1.74644	1.77251	1.8362	1.75187	1.87802	1.85237	Mtx1				9	9	9	36	36	36	35.623	0	105.6	11928000000	17	P47802	P47802	Metaxin-1
Map2k4	-6.04673	-6.1769	-6.04132	-6.03398	-6.3176	-6.41435	Map2k4				1	1	1	3	3	3	44.113	0.0020056	6.668	43808000	1	P47809	P47809	Dual specificity mitogen-activated protein kinase kinase 4
Mapk14	-0.747868	-0.775303	-0.654998	-0.709533	-0.745008	-0.743847	Mapk14				5	5	5	21.9	21.9	21.9	41.287	0	58.188	2582200000	9	P47811	P47811	Mitogen-activated protein kinase 14
Pfkm	2.15064	2.27218	1.9742	2.78419	1.59491	1.84303	Pfkm				14	13	12	26.3	24.9	24.1	85.268	0	205.9	23838000000	33	P47857	P47857	ATP-dependent 6-phosphofructokinase, muscle type
Rpl6	3.22849	3.31283	3.28289	3.1626	3.34185	3.26288	Rpl6				10	10	10	28	28	28	33.509	0	146.27	22707000000	21	P47911	P47911	60S ribosomal protein L6
Crat	4.65132	4.99242	4.81637	4.74948	4.75303	4.79482	Crat				22	22	22	41.4	41.4	41.4	70.839	0	323.31	164660000000	85	P47934	P47934	Carnitine O-acetyltransferase
Rplp1	1.60844	1.59118	1.6365	1.62547	1.72522	1.55718	Rplp1				3	3	3	42.1	42.1	42.1	11.475	0	84.252	13585000000	14	P47955	P47955	60S acidic ribosomal protein P1
Rpl5	1.63306	1.69593	1.65346	1.55763	1.77559	1.6739	Rpl5				10	10	10	42.8	42.8	42.8	34.4	0	129.86	16834000000	24	P47962	P47962	60S ribosomal protein L5
Rpl13	1.74411	1.75823	1.78978	1.87298	2.0679	1.92217	Rpl13				6	6	6	28	28	28	24.305	0	44.686	11979000000	14	P47963	P47963	60S ribosomal protein L13
Rpl36	-0.909584	-0.00651655	-0.393156	-1.20794	-1.07864	-0.213394	Rpl36				2	2	2	18.1	18.1	18.1	12.215	0	17.64	4157100000	4	P47964	P47964	60S ribosomal protein L36
Rpia	-1.30309	-0.918628	-1.16795	-1.08242	-1.17363	-1.24066	Rpia				2	2	2	9.2	9.2	9.2	32.45	0	15.06	598930000	3	P47968	P47968	Ribose-5-phosphate isomerase
Eif1	0.874484	0.819761	0.811073	1.13689	1.11387	1.16216	Eif1				1	1	1	11.5	11.5	11.5	12.746	0	38.532	2079900000	4	P48024	P48024	Eukaryotic translation initiation factor 1
Anxa5	5.64153	5.58699	5.57344	5.2941	5.39086	5.29002	Anxa5				22	22	22	76.8	76.8	76.8	35.752	0	323.31	380650000000	86	P48036	P48036	Annexin A5
Epb41	0.456122	0.615039	0.584232	0.558542	0.550521	0.637619	Epb41				6	6	6	8.4	8.4	8.4	95.91	0	43.083	1724900000	9	P48193;Q9Z2H5;Q9WV92	P48193	Protein 4.1
Tbca	1.03118	1.17324	0.994423	1.1308	0.994837	0.93693	Tbca				5	5	5	18.5	18.5	18.5	12.758	0	33.856	2709800000	6	P48428	P48428	Tubulin-specific chaperone A
Lmna	2.54324	2.655	2.67525	2.38413	2.52219	2.53918	Lmna				11	11	10	16.1	16.1	14.9	74.237	0	102.3	8401000000	19	P48678	P48678	Prelamin-A/C;Lamin-A/C
Hspa4l	0.33439	0.531605	0.419855	0.485776	0.661595	0.586921	Hspa4l				13	11	11	22.2	18.6	18.6	94.381	0	112.56	5179900000	17	P48722	P48722	Heat shock 70 kDa protein 4L
Cbr1	2.76651	2.85958	2.78612	2.67397	2.68878	2.77488	Cbr1				10	10	10	49.1	49.1	49.1	30.641	0	161.47	22095000000	24	P48758	P48758	Carbonyl reductase [NADPH] 1
Cox7a2	2.34544	2.24933	2.43914	2.34558	2.36507	2.50443	Cox7a2				2	2	2	27.7	27.7	27.7	9.2908	0	17.262	69073000000	8	P48771	P48771	Cytochrome c oxidase subunit 7A2, mitochondrial
Gstm5	1.08564	1.1944	1.19179	1.19581	1.15374	1.05023	Gstm5				7	6	6	34.8	30.8	30.8	26.635	0	97.801	9648700000	16	P48774	P48774	Glutathione S-transferase Mu 5
Slc25a4	5.32143	5.32527	5.36441	5.58075	5.05453	5.21264	Slc25a4				22	22	10	66.1	66.1	31.5	32.904	0	268.7	338610000000	107	P48962;Q3V132	P48962	ADP/ATP translocase 1
Serpind1	-1.99531	-2.1573	-2.00942	-2.12155	-2.20469	-2.16314	Serpind1				1	1	1	4.4	4.4	4.4	54.496	0	19.456	242280000	1	P49182	P49182	Heparin cofactor 2
Epb42	-3.42806	-3.43625	-3.29324	-3.12783	-3.16366	-3.05791	Epb42				1	1	1	3.6	3.6	3.6	76.755	0.0017153	8.1219	177360000	1	P49222	P49222	Erythrocyte membrane protein band 4.2
Hnrnpa1	1.20117	0.972482	1.22489	0.987017	1.06215	0.926358	Hnrnpa1				3	3	3	14.1	14.1	14.1	34.196	0	80.251	2974700000	9	P49312	P49312	Heterogeneous nuclear ribonucleoprotein A1;Heterogeneous nuclear ribonucleoprotein A1, N-terminally processed
Inpp1	-0.530612	-0.49538	-0.498463	-0.44199	-0.414997	-0.346522	Inpp1				3	3	3	8.6	8.6	8.6	43.346	0	24.631	688640000	4	P49442	P49442	Inositol polyphosphate 1-phosphatase
Ppm1a	-1.33789	-1.43456	-1.29982	-1.43473	-1.34546	-1.35	Ppm1a				2	1	1	6.3	3.1	3.1	42.432	0.0016393	7.0554	91724000	1	P49443	P49443	Protein phosphatase 1A
Pcyt1a	-2.05419	-1.82547	-1.89827	-2.27731	-2.12051	-2.20811	Pcyt1a				3	3	3	11.2	11.2	11.2	41.666	0	23.882	397150000	4	P49586	P49586	Choline-phosphate cytidylyltransferase A
Psma2	1.18403	1.10845	1.17164	1.26473	1.15882	1.10911	Psma2				6	6	6	39.7	39.7	39.7	25.926	0	90.722	16983000000	17	P49722	P49722	Proteasome subunit alpha type-2
Cav1	4.65192	4.56179	4.68426	4.27297	4.36265	4.28389	Cav1				10	10	8	56.2	56.2	50.6	20.538	0	173.39	140960000000	42	P49817	P49817	Caveolin-1
Impdh1	-3.68815	-3.50804	-3.41571	-3.39307	-3.54054	-3.44531	Impdh1				2	2	2	4.7	4.7	4.7	55.278	0	19.347	1377200000	3	P50096	P50096	Inosine-5-monophosphate dehydrogenase 1
S100b	-0.713087	-0.796772	-0.922827	-0.986429	-0.866895	-0.833728	S100b				1	1	1	16.3	16.3	16.3	10.728	0	28.501	2094300000	2	P50114	P50114	Protein S100-B
Bckdha	2.27462	2.3499	2.44583	2.175	2.18835	2.45446	Bckdha				10	10	10	33.3	33.3	33.3	50.37	0	210.4	21542000000	29	P50136	P50136	2-oxoisovalerate dehydrogenase subunit alpha, mitochondrial
Hsd17b8	2.79837	2.76214	2.93143	2.89401	2.87319	2.94175	Hsd17b8				8	8	8	42.5	42.5	42.5	26.588	0	126.26	17650000000	23	P50171	P50171	Estradiol 17-beta-dehydrogenase 8
Hsd11b1	2.8545	2.91315	2.92687	2.99436	3.17992	2.6193	Hsd11b1				9	9	9	27.4	27.4	27.4	32.364	0	77.447	10884000000	14	P50172	P50172	Corticosteroid 11-beta-dehydrogenase isozyme 1
Ahcy	2.23253	2.18278	2.23887	1.99359	2.11203	2.00279	Ahcy				8	8	8	20.8	20.8	20.8	47.688	0	103.89	7226300000	12	P50247	P50247	Adenosylhomocysteinase
Fmo1	3.45503	3.26298	3.47466	3.46543	3.5139	3.20493	Fmo1				18	18	18	48.3	48.3	48.3	59.914	0	323.31	35468000000	50	P50285	P50285	Dimethylaniline monooxygenase [N-oxide-forming] 1
Gdi1	0.760441	0.614615	0.679809	0.583967	0.737807	0.688129	Gdi1				14	8	8	39.8	24.8	24.8	50.521	0	147.27	8305300000	14	P50396	P50396	Rab GDP dissociation inhibitor alpha
Arsa	-3.74133	-3.92367	-3.70863	-3.80451	-4.02309	-3.73923	Arsa				1	1	1	5.9	5.9	5.9	53.748	0	30.891	1489000000	2	P50428	P50428	Arylsulfatase A
Shmt1	-2.17585	-2.23858	-2.24964	-2.32873	-2.31756	-2.01705	Shmt1				2	2	2	7.3	7.3	7.3	52.6	0	16.693	3293700000	2	P50431	P50431	Serine hydroxymethyltransferase, cytosolic
Atp6v1a	2.01538	1.97616	2.00551	2.0447	2.10422	2.13029	Atp6v1a				11	11	11	24.1	24.1	24.1	68.325	0	200.29	10734000000	22	P50516	P50516	V-type proton ATPase catalytic subunit A
Atp6v1e1	-0.27034	-0.335348	-0.427667	-0.428229	-0.272362	-0.312725	Atp6v1e1				3	3	3	15	15	15	26.157	0	19.833	2295800000	3	P50518	P50518	V-type proton ATPase subunit E 1
S100a11	1.30253	1.41613	1.14007	1.00474	1.20634	0.953836	S100a11				3	3	3	36.7	36.7	36.7	11.083	0	54.595	26293000000	15	P50543	P50543	Protein S100-A11
Acadvl	6.72831	6.77945	6.90903	6.63619	6.74277	6.8814	Acadvl				43	43	43	75.8	75.8	75.8	70.875	0	323.31	1066500000000	290	P50544	P50544	Very long-chain specific acyl-CoA dehydrogenase, mitochondrial
Pa2g4	1.96843	2.16393	1.9721	1.82574	1.97312	1.924	Pa2g4				12	12	12	38.3	38.3	38.3	43.698	0	131.12	7337700000	19	P50580	P50580	Proliferation-associated protein 2G4
Tspo	-1.04749	-1.3813	-1.3736	-1.38717	-1.23642	-1.36735	Tspo				2	2	2	19.5	19.5	19.5	18.841	0	12.242	1151100000	2	P50637	P50637	Translocator protein
Cast	-2.24735	-1.96042	-2.26883	-2.20516	-2.11439	-2.10179	Cast				8	8	8	15.2	15.2	15.2	84.921	0	182.9	2921600000	11	P51125	P51125	Calpastatin
Rab7a	3.09662	2.91319	3.00913	2.9585	3.12102	3.09695	Rab7a				9	9	9	45.9	45.9	45.9	23.489	0	135.01	23888000000	25	P51150	P51150	Ras-related protein Rab-7a
Acadl	6.12412	6.35037	6.31798	6.07882	6.03853	6.1679	Acadl				23	23	23	53	53	53	47.907	0	323.31	955530000000	167	P51174	P51174	Long-chain specific acyl-CoA dehydrogenase, mitochondrial
Ppox	-2.64392	-2.73659	-2.6208	-2.35351	-2.76459	-2.70474	Ppox				1	1	1	2.7	2.7	2.7	50.87	0.0016387	7.0498	141070000	1	P51175	P51175	Protoporphyrinogen oxidase
Rpl9	0.106365	0.496717	0.276311	0.058689	0.293761	0.370089	Rpl9				6	6	6	36.5	36.5	36.5	21.881	0	58.515	8486500000	7	P51410	P51410	60S ribosomal protein L9
Hsd17b4	3.13114	3.05885	3.06345	2.93512	3.0869	2.74613	Hsd17b4				17	17	17	29.1	29.1	29.1	79.481	0	242.51	35593000000	54	P51660	P51660	Peroxisomal multifunctional enzyme type 2;(3R)-hydroxyacyl-CoA dehydrogenase;Enoyl-CoA hydratase 2
Myl2	0.567417	0	0.244919	1.22652	-0.24541	0.456637	Myl2				13	13	13	85.5	85.5	85.5	18.864	0	144.64	43286000000	35	P51667;Q62082	P51667	Myosin regulatory light chain 2, ventricular/cardiac muscle isoform
Gss	-1.61876	-1.83415	-1.6637	-1.97405	-1.81687	-1.71864	Gss				2	2	2	6.1	6.1	6.1	52.246	0	31.227	810030000	5	P51855	P51855	Glutathione synthetase
Hdgf	1.37957	1.1729	1.26036	1.28305	1.32699	1.23078	Hdgf				6	6	6	28.3	28.3	28.3	26.268	0	63.488	4469900000	8	P51859	P51859	Hepatoma-derived growth factor
Atp6v0d1	-1.61685	-1.69259	-1.6307	-1.35803	-1.28618	-1.32429	Atp6v0d1				2	2	2	10	10	10	40.301	0	44.686	824000000	3	P51863	P51863	V-type proton ATPase subunit d 1
Slc25a5	4.45867	4.51036	4.59646	4.43872	4.54492	4.63188	Slc25a5				21	10	10	64.4	27.2	27.2	32.931	0	114.67	140270000000	37	P51881	P51881	ADP/ATP translocase 2;ADP/ATP translocase 2, N-terminally processed
Lum	4.61728	4.01758	4.21703	3.93923	4.08815	3.75861	Lum				14	14	14	45	45	45	38.265	0	269.09	60364000000	49	P51885;CON__Q05443	P51885	Lumican
Apod	-3.14516	-3.17324	-3.17162	-3.18639	-3.32796	-3.09294	Apod				1	1	1	6.9	6.9	6.9	21.53	0.0020048	6.6608	277870000	1	P51910	P51910	Apolipoprotein D
Slc1a5	0.665296	0.332285	0.487712	0.130159	0.439698	0.16253	Slc1a5				2	2	2	5.2	5.2	5.2	58.482	0	30.559	3582000000	6	P51912	P51912	Neutral amino acid transporter B(0)
Tst	1.61145	1.61146	1.74123	1.92734	1.76051	1.80468	Tst				6	6	6	23.9	23.9	23.9	33.466	0	84.736	13560000000	14	P52196	P52196	Thiosulfate sulfurtransferase
Pon1	-0.878821	-1.25831	-1.01125	-1.45505	-1.7171	-1.21219	Pon1				3	3	3	15.2	15.2	15.2	39.565	0	54.571	1563100000	5	P52430	P52430	Serum paraoxonase/arylesterase 1
Pkm	6.30608	6.54663	6.27941	6.43847	6.25061	6.22255	Pkm				34	34	32	67.6	67.6	64.4	57.844	0	323.31	792890000000	224	P52480	P52480	Pyruvate kinase PKM
Ndufs6	3.43851	3.23176	3.23044	3.33478	3.56491	3.15678	Ndufs6				6	6	6	60.3	60.3	60.3	13.02	0	73.194	23835000000	18	P52503	P52503	NADH dehydrogenase [ubiquinone] iron-sulfur protein 6, mitochondrial
Uck1	0.149371	0.0554131	0.180594	0.0885598	0.225138	0.144731	Uck1				3	3	3	17	17	17	31.068	0	144.15	2244200000	6	P52623	P52623	Uridine-cytidine kinase 1
Cpt2	5.28826	5.52519	5.41555	5.16601	5.21908	5.26354	Cpt2				32	32	32	58.8	58.8	58.8	73.98	0	323.31	310640000000	114	P52825	P52825	Carnitine O-palmitoyltransferase 2, mitochondrial
Rpl10a	1.53508	1.41688	1.55072	1.52778	1.59443	1.50327	Rpl10a				5	5	5	27.2	27.2	27.2	24.916	0	47.271	7012000000	8	P53026	P53026	60S ribosomal protein L10a
Dbt	4.14106	4.08876	4.32763	4.13853	4.12381	4.40894	Dbt				16	16	16	38.2	38.2	38.2	53.246	0	227.29	58541000000	53	P53395	P53395	Lipoamide acyltransferase component of branched-chain alpha-keto acid dehydrogenase complex, mitochondrial
Hccs	0.151911	0.329117	0.11289	0.0510972	0.425643	0.376376	Hccs				4	4	4	20.6	20.6	20.6	30.977	0	56.967	2069500000	8	P53702	P53702	Cytochrome c-type heme lyase
Pctp	-3.80978	-3.39501	-3.39693	-3.6065	-3.51329	-3.45216	Pctp				1	1	1	6.1	6.1	6.1	24.785	0.00047214	11.456	53663000	1	P53808	P53808	Phosphatidylcholine transfer protein
Pitpnb	-0.551913	-0.332348	-0.512589	-0.47602	-0.536989	-0.602366	Pitpnb				3	2	2	15.5	12.2	12.2	31.487	0	25.348	942340000	6	P53811	P53811	Phosphatidylinositol transfer protein beta isoform
Slc16a1	3.11834	3.09463	3.12218	2.90012	2.91806	2.91163	Slc16a1				7	7	7	13.2	13.2	13.2	53.267	0	66.335	10049000000	13	P53986	P53986	Monocarboxylate transporter 1
Rab2a;Rab2b	1.34273	1.57767	1.29612	1.20463	1.36423	1.38359	Rab2a;Rab2b				8	8	7	43.9	43.9	40.6	23.547	0	82.614	8649000000	14	P53994;P59279	P53994;P59279	Ras-related protein Rab-2A;Ras-related protein Rab-2B
Cnbp	-4.17086	-4.52874	-4.03984	-4.04364	-4.1782	-4.27856	Cnbp				5	5	4	29.2	29.2	25.3	19.592	0	36.56	1632300000	6	P53996	P53996	Cellular nucleic acid-binding protein
Idh2	5.01153	5.09665	5.16329	4.92572	4.9622	5.13694	Idh2				24	23	23	52.9	50.9	50.9	50.906	0	323.31	247530000000	84	P54071	P54071	Isocitrate dehydrogenase [NADP], mitochondrial
Stom	1.48886	1.58127	1.51098	1.37123	1.41426	1.55729	Stom				5	5	5	23.2	23.2	23.2	31.375	0	98.129	7651100000	13	P54116	P54116	Erythrocyte band 7 integral membrane protein
Lipe	4.11914	4.17194	4.17545	3.97156	4.07937	3.97395	Lipe				28	28	28	54.7	54.7	54.7	83.347	0	323.31	136990000000	78	P54310	P54310	Hormone-sensitive lipase
Rad23a	-3.59362	-3.77307	-3.68962	-3.56003	-3.46265	-3.44955	Rad23a				5	5	3	21.2	21.2	17.1	39.706	0	50.592	1279000000	7	P54726	P54726	UV excision repair protein RAD23 homolog A
Rad23b	-4.66284	-4.53592	-4.44135	-4.39598	-4.30749	-4.23375	Rad23b				4	3	3	10.6	8.7	8.7	43.512	0	25.129	1020600000	4	P54728	P54728	UV excision repair protein RAD23 homolog B
Psmc4	-2.19023	-2.25714	-2.05129	-1.8617	-1.874	-1.95578	Psmc4				2	2	1	6.7	6.7	4.3	47.408	0	14.681	861980000	4	P54775	P54775	26S protease regulatory subunit 6B
Adsl	1.05543	1.02557	1.05804	1.18714	1.01729	1.16137	Adsl				8	8	8	21.5	21.5	21.5	54.866	0	97.479	4213800000	11	P54822	P54822	Adenylosuccinate lyase
Abcd3	2.21797	2.34361	2.17276	2.03855	2.06689	1.88301	Abcd3				11	11	11	21.1	21.1	21.1	75.474	0	156.58	18220000000	23	P55096	P55096	ATP-binding cassette sub-family D member 3
Adk	1.98623	1.99075	2.0133	2.24263	2.03605	1.85058	Adk				9	9	9	28.5	28.5	28.5	40.148	0	100.73	9069900000	14	P55264	P55264	Adenosine kinase
Cdh5	-0.905548	-0.995421	-0.864555	-0.914367	-0.858744	-0.851954	Cdh5				3	3	3	6.6	6.6	6.6	87.902	0	42.98	1502900000	5	P55284	P55284	Cadherin-5
Entpd1	-2.1735	-2.08644	-2.08987	-2.09947	-2.15544	-2.03408	Entpd1				1	1	1	3.7	3.7	3.7	57.205	0.0016978	7.976	86039000	1	P55772	P55772	Ectonucleoside triphosphate diphosphohydrolase 1
Atp5j2	-1.52214	-1.31155	-1.43271	-1.39816	-1.48798	-1.51236	Atp5j2				5	5	4	43.2	43.2	43.2	10.344	0	49.903	13263000000	8	P56135	P56135	ATP synthase subunit f, mitochondrial
Gfer	-3.22532	-3.02898	-3.04606	-2.81919	-2.93558	-2.94114	Gfer				2	2	2	12.1	12.1	12.1	22.876	0	38.432	190340000	3	P56213	P56213	FAD-linked sulfhydryl oxidase ALR
Acyp2	2.11997	2.40994	2.06945	2.14899	2.06861	2.0312	Acyp2				6	6	6	54.7	54.7	54.7	11.877	0	84.41	7424300000	12	P56375	P56375	Acylphosphatase-2
Acyp1	-0.271233	-0.192147	-0.24702	-0.179422	-0.150032	-0.0783242	Acyp1				3	3	3	43.4	43.4	43.4	11.241	0	48.49	1836200000	8	P56376	P56376	Acylphosphatase-1
Mp68	-1.57389	-1.7823	-1.28577	-0.892089	-1.44572	-1.21692	Mp68				1	1	1	13.8	13.8	13.8	6.6979	0.0016681	7.436	3436500000	2	P56379	P56379	6.8 kDa mitochondrial proteolipid
Nudt2	-1.77322	-1.40795	-1.25692	-1.10836	-1.63445	-1.71018	Nudt2				3	3	3	34	34	34	16.989	0	33.025	151160000	3	P56380	P56380	Bis(5-nucleosyl)-tetraphosphatase [asymmetrical]
Atp5e	0.923623	1.07509	1.09533	1.28369	1.14849	1.26611	Atp5e				3	3	3	44.2	44.2	44.2	5.8378	0	19.683	10886000000	8	P56382	P56382	ATP synthase subunit epsilon, mitochondrial
Atp5g1;Atp5g3;Atp5g2	0.720813	0.952454	0.781959	0.953189	0.736428	0.690227	Atp5g1;Atp5g3;Atp5g2				1	1	1	5.1	5.1	5.1	14.2	0.0019794	6.5105	693300000	3	Q9CR84;P56384;P56383	Q9CR84;P56384;P56383	ATP synthase F(0) complex subunit C1, mitochondrial;ATP synthase F(0) complex subunit C3, mitochondrial;ATP synthase F(0) complex subunit C2, mitochondrial
Cox6b1	4.27693	4.35284	4.35442	4.1718	4.27763	4.51765	Cox6b1				9	9	9	79.1	79.1	79.1	10.071	0	152.58	131900000000	37	P56391	P56391	Cytochrome c oxidase subunit 6B1
Cox7a1	1.44384	1.34041	1.54789	1.28015	1.36427	1.54585	Cox7a1				1	1	1	16.2	16.2	16.2	8.9863	0	19.598	43303000000	5	P56392	P56392	Cytochrome c oxidase subunit 7A1, mitochondrial
Cox17	-3.55055	-3.16577	-3.71921	-3.78889	-3.54079	-3.59823	Cox17				2	2	2	46	46	46	6.784	0	13.352	632200000	2	P56394	P56394	Cytochrome c oxidase copper chaperone
Cyb5a	2.87624	2.64882	2.75039	2.35941	2.42618	2.30769	Cyb5a				6	6	6	52.2	52.2	52.2	15.241	0	47.72	34327000000	17	P56395	P56395	Cytochrome b5
Usp5	2.32143	2.28241	2.2373	2.19285	2.30214	2.26576	Usp5				16	16	16	29.1	29.1	29.1	95.832	0	165.51	12353000000	29	P56399	P56399	Ubiquitin carboxyl-terminal hydrolase 5
Atp5b	5.08093	4.97878	5.09345	5.41931	5.05408	5.04818	Atp5b				23	23	23	67.9	67.9	67.9	56.3	0	323.31	498400000000	159	P56480	P56480	ATP synthase subunit beta, mitochondrial
Ucp3	1.3295	1.45061	1.5151	1.49004	1.69007	1.67768	Ucp3				6	6	6	30.5	30.5	30.5	33.91	0	96.982	8340500000	15	P56501;P70406	P56501	Mitochondrial uncoupling protein 3
Slc1a3	-1.25367	-1.46258	-1.3242	-1.36409	-1.24599	-1.31165	Slc1a3				1	1	1	2.8	2.8	2.8	59.622	0	17.159	1686100000	4	P56564	P56564	Excitatory amino acid transporter 1
S100a1	0.431097	0.330231	0.327853	0.254663	0.36254	0.262514	S100a1				2	2	2	29.8	29.8	29.8	10.505	0	42.827	12791000000	10	P56565	P56565	Protein S100-A1
Pdcd5	-0.603933	-0.434358	-0.62106	-0.670092	-0.628613	-0.731452	Pdcd5				2	2	2	18.3	18.3	18.3	14.275	0	19.024	1008000000	7	P56812	P56812	Programmed cell death protein 5
Erp29	-1.40358	-1.52389	-1.53539	-1.58167	-1.56508	-1.56565	Erp29				3	3	3	17.6	17.6	17.6	28.823	0	23.376	3501300000	5	P57759	P57759	Endoplasmic reticulum resident protein 29
Eef1d	0.973062	0.841428	0.930097	1.04454	1.06667	0.961907	Eef1d				6	6	6	28.1	28.1	28.1	31.293	0	65.34	12095000000	15	P57776	P57776	Elongation factor 1-delta
Actn4	2.17014	2.03833	2.14098	1.90442	2.16768	2.09058	Actn4				16	11	7	21.4	15.8	10.6	104.98	0	129.57	10556000000	21	P57780	P57780	Alpha-actinin-4
Idi1	-1.67396	-1.73148	-1.63935	-1.17906	-1.73946	-1.65361	Idi1				3	3	3	21.1	21.1	21.1	26.289	0	43.435	2739700000	5	P58044	P58044	Isopentenyl-diphosphate Delta-isomerase 1
Mrps6	-0.536583	-0.544741	-0.541103	-0.691274	-0.538964	-0.535481	Mrps6				1	1	1	8.8	8.8	8.8	14.308	0.0016556	7.2839	292070000	1	P58064	P58064	28S ribosomal protein S6, mitochondrial
Eef2	5.18526	5.17167	5.17203	5.15924	5.14332	5.06629	Eef2				39	39	39	51.6	51.6	51.6	95.313	0	323.31	226350000000	150	P58252;REV__Q8CIM1	P58252	Elongation factor 2
Opa1	3.96109	4.07782	4.14267	3.99153	4.04796	4.09369	Opa1				22	22	22	26.2	26.2	26.2	111.34	0	267.05	29510000000	45	P58281;P58682	P58281	Dynamin-like 120 kDa protein, mitochondrial;Dynamin-like 120 kDa protein, form S1
Ppp2r4	1.19454	1.12956	1.15006	1.08884	1.16074	1.13317	Ppp2r4				5	5	5	22.9	22.9	22.9	36.71	0	41.347	6795700000	10	P58389	P58389	Serine/threonine-protein phosphatase 2A activator
Tpm1	4.13716	3.99106	3.75518	3.94516	2.85472	3.04012	Tpm1				22	12	9	68.3	40.5	30.6	32.68	0	149.7	42241000000	32	P58771	P58771	Tropomyosin alpha-1 chain
Bcl2l13	0.487068	0.142099	0.512204	0.609582	0.438169	0.263509	Bcl2l13				3	3	3	9.4	9.4	9.4	46.719	0	116.9	14344000000	9	P59017	P59017	Bcl-2-like protein 13
Fitm2	-0.312084	-0.347412	-0.39632	-0.355659	-0.257298	-0.358857	Fitm2				4	3	3	9.9	7.6	7.6	30.016	0	19.619	2905400000	4	P59266	P59266	Fat storage-inducing transmembrane protein 2
Eif5	1.4636	1.57062	1.53512	1.53168	1.46288	1.35307	Eif5				4	4	4	11.4	11.4	11.4	48.968	0	35.73	3736200000	6	P59325	P59325	Eukaryotic translation initiation factor 5
Arpc4	-0.554934	-0.821421	-0.74511	-0.312948	-0.206275	-0.0351719	Arpc4				1	1	1	4.8	4.8	4.8	19.667	0.0020227	6.7949	1620300000	2	P59999	P59999	Actin-related protein 2/3 complex subunit 4
Sec61g	-5.49269	-4.79471	-4.60316	-4.70481	-4.98214	-5.00315	Sec61g				1	1	1	17.6	17.6	17.6	7.7412	0	14.794	101950000	1	P60060	P60060	Protein transport protein Sec61 subunit gamma
Ruvbl1	-1.93181	-1.93347	-1.91835	-2.05063	-2.20031	-2.12762	Ruvbl1				1	1	1	2.9	2.9	2.9	50.213	0	19.246	168280000	3	P60122	P60122	RuvB-like 1
Eif3e	0.0668131	-0.119395	0.0449637	0.0834572	0.0759994	-0.0253487	Eif3e				3	3	3	7.9	7.9	7.9	52.22	0	33.399	1590300000	6	P60229	P60229	Eukaryotic translation initiation factor 3 subunit E
Cdo1	-1.00207	-1.11341	-0.987768	-0.811575	-0.899538	-0.803993	Cdo1				2	2	2	9.5	9.5	9.5	23.026	0	13.68	1008700000	4	P60334	P60334	Cysteine dioxygenase type 1
Pcbp1	2.28345	2.40948	2.28755	2.21351	2.27223	2.17421	Pcbp1				9	9	6	35.1	35.1	24.2	37.497	0	230.27	12291000000	23	P60335;P57722;P57724	P60335	Poly(rC)-binding protein 1
Romo1	0.382008	0.6045	0.611568	0.493864	0.581425	0.631578	Romo1				2	2	2	31.6	31.6	31.6	8.1828	0	21.984	7947600000	4	P60603	P60603	Reactive oxygen species modulator 1
Nploc4	-1.00832	-1.08354	-0.916932	-0.766384	-0.892266	-0.835145	Nploc4				3	3	3	7.2	7.2	7.2	68.016	0	37.06	2142100000	4	P60670	P60670	Nuclear protein localization protein 4 homolog
Actb	-2.4161	-2.36507	-2.27163	-2.58666	-2.57337	-2.31095	Actb				19	1	1	66.9	4.5	4.5	41.736	0	24.692	8319900000	5	P60710;Q8BFZ3	P60710	Actin, cytoplasmic 1;Actin, cytoplasmic 1, N-terminally processed
Cdc42	2.81651	2.75796	2.756	2.57744	2.71047	2.70079	Cdc42				8	8	7	48.2	48.2	42.4	21.258	0	87.637	26164000000	27	P60766;P84096;Q9ER71	P60766	Cell division control protein 42 homolog
Eif4a1	3.59519	3.57007	3.62432	3.586	3.62341	3.48547	Eif4a1				12	12	5	36.5	36.5	14.8	46.153	0	172.71	32886000000	32	P60843	P60843	Eukaryotic initiation factor 4A-I
Rps20	1.51532	1.58614	1.5864	1.61239	1.47468	1.40143	Rps20				4	4	4	32.8	32.8	32.8	13.373	0	26.717	9672100000	10	P60867	P60867	40S ribosomal protein S20
Dnajc5	-0.54348	-0.285205	-0.628417	-0.580724	-0.448249	-0.460218	Dnajc5				3	3	3	24.7	24.7	24.7	22.101	0	22.712	310980000	3	P60904	P60904	DnaJ homolog subfamily C member 5
Rab5b	-0.416591	-0.32376	-0.397931	-0.490453	-0.529876	-0.616614	Rab5b				4	2	2	22.3	12.1	12.1	23.707	0	43.252	1029600000	3	P61021	P61021	Ras-related protein Rab-5B
Chp1	-0.532429	-0.515056	-0.202091	-0.313678	-0.406095	-0.375067	Chp1				5	5	5	32.8	32.8	32.8	22.432	0	44.386	2305100000	6	P61022	P61022	Calcineurin B homologous protein 1
Rab10	1.44346	1.36949	1.44797	1.33691	1.44423	1.35941	Rab10				6	5	4	36	30.5	27	22.541	0	66.899	14726000000	14	P61027;Q8K386	P61027	Ras-related protein Rab-10
Ube2d2;Ube2d3;Ube2d2b	-1.46277	-1.47666	-1.50283	-1.38279	-1.36717	-1.23883	Ube2d2;Ube2d3;Ube2d2b				2	2	2	23.8	23.8	23.8	16.735	0	22.791	2636600000	4	P62838;P61079;Q6ZWY6	P62838;P61079;Q6ZWY6	Ubiquitin-conjugating enzyme E2 D2;Ubiquitin-conjugating enzyme E2 D3;Ubiquitin-conjugating enzyme E2 D2B
Ube2m	1.2531	1.29257	1.28487	1.34766	1.31946	1.24772	Ube2m				4	4	4	23.5	23.5	23.5	20.9	0	46.808	4293000000	8	P61082	P61082	NEDD8-conjugating enzyme Ubc12
Ube2k	-1.58199	-1.71414	-1.75092	-1.6494	-1.70153	-1.74979	Ube2k				3	3	3	19.5	19.5	19.5	22.406	0	40.887	483820000	4	P61087	P61087	Ubiquitin-conjugating enzyme E2 K
Ube2n	3.20989	3.12052	3.07816	3.07612	3.03712	2.95861	Ube2n				4	4	4	28.9	28.9	28.9	17.138	0	41.682	9401400000	16	P61089	P61089	Ubiquitin-conjugating enzyme E2 N
Actr1a	-1.17382	-1.27725	-1.16289	-1.19682	-1.20251	-1.08999	Actr1a				6	2	2	21.3	10.4	10.4	42.613	0	90.989	1361700000	7	P61164	P61164	Alpha-centractin
Cops2	-0.703624	-0.807877	-0.616284	-0.562682	-0.670775	-0.626669	Cops2				2	2	2	6.1	6.1	6.1	51.596	0	15.018	4809100000	4	P61202	P61202	COP9 signalosome complex subunit 2
Arf3;Arf1;Arf2	3.86113	3.66257	3.83211	3.65076	3.75689	3.66114	Arf3;Arf1;Arf2				9	9	5	61.9	61.9	40.9	20.601	0	172.2	37090000000	28	P61205;P84078;Q8BSL7	P61205;P84078;Q8BSL7	ADP-ribosylation factor 3;ADP-ribosylation factor 1;ADP-ribosylation factor 2
Arl1	-1.58504	-1.42108	-1.29871	-1.25402	-1.22568	-1.28393	Arl1				1	1	1	6.1	6.1	6.1	20.411	0.0009255	10.881	1014800000	2	P61211	P61211	ADP-ribosylation factor-like protein 1
Abce1	-0.0405569	0.0629913	-0.0585347	-0.0268822	0.0392846	0.0465282	Abce1				4	4	4	9.3	9.3	9.3	67.314	0	38.613	2209700000	4	P61222	P61222	ATP-binding cassette sub-family E member 1
Rpl26	-2.14529	-1.54076	-1.86773	-1.83927	-1.73473	-1.70138	Rpl26				3	3	3	20.7	20.7	20.7	17.258	0	16.249	2732900000	3	P61255	P61255	60S ribosomal protein L26
Rpl27	0.705011	0.917233	0.852615	0.736055	0.871167	0.97981	Rpl27				2	2	2	13.2	13.2	13.2	15.798	0	15.338	7345800000	5	P61358	P61358	60S ribosomal protein L27
Sec61a1	-0.79686	-1.01	-0.925996	-0.927132	-0.975534	-1.09782	Sec61a1				3	3	3	6.9	6.9	6.9	52.264	0	29.373	1044200000	5	P61620	P61620	Protein transport protein Sec61 subunit alpha isoform 1
Arf4	0.765019	0.586459	0.825583	0.714092	0.810004	0.629537	Arf4				7	3	3	58.3	29.4	29.4	20.396	0	29.835	3040500000	5	P61750	P61750	ADP-ribosylation factor 4
Vbp1	-2.11686	-2.29831	-2.15498	-2.19087	-2.21976	-2.13891	Vbp1				1	1	1	9.7	9.7	9.7	22.435	0.0018265	10.425	703800000	2	P61759	P61759	Prefoldin subunit 3
Copz1	-0.890874	-0.968449	-0.926996	-0.854175	-0.833347	-0.781891	Copz1				2	2	2	14.1	14.1	14.1	20.198	0	16.063	774180000	4	P61924	P61924	Coatomer subunit zeta-1
Sumo2;Sumo3	-1.41518	-1.32677	-1.13315	-1.02927	-0.955978	-0.749365	Sumo2;Sumo3				2	2	2	23.2	23.2	23.2	10.871	0	16.183	2958900000	7	P61957;Q9Z172	P61957;Q9Z172	Small ubiquitin-related modifier 2;Small ubiquitin-related modifier 3
Ufm1	-0.654334	-0.38761	-0.626942	-0.682563	-0.547411	-0.514805	Ufm1				1	1	1	17.6	17.6	17.6	9.1175	0	23.451	950890000	5	P61961	P61961	Ubiquitin-fold modifier 1
Ap1s1	-2.21014	-2.19438	-2.14244	-2.02748	-2.02433	-2.00635	Ap1s1				1	1	1	12	12	12	18.733	0.0017036	8.009	127180000	1	P61967	P61967	AP-1 complex subunit sigma-1A
Nutf2	-2.04969	-2.16176	-2.19978	-1.90358	-2.00069	-2.19787	Nutf2				2	2	2	32.3	32.3	32.3	14.478	0	29.109	831080000	2	P61971	P61971	Nuclear transport factor 2
Hnrnpk	0.370487	0.204868	0.225215	0.109999	0.237831	0.210936	Hnrnpk				6	6	6	18.6	18.6	18.6	50.976	0	132.78	8613900000	9	P61979	P61979	Heterogeneous nuclear ribonucleoprotein K
Ywhag	5.83424	5.78654	5.74626	5.63406	5.66343	5.64559	Ywhag				18	18	12	83	83	62.3	28.302	0	277.03	325750000000	97	P61982	P61982	14-3-3 protein gamma;14-3-3 protein gamma, N-terminally processed
Rras2	0.998616	0.799166	0.94477	0.729486	0.844994	0.820921	Rras2				3	3	1	19.1	19.1	5.9	23.399	0	52.206	3897600000	8	P62071	P62071	Ras-related protein R-Ras2
Timm10	-4.57034	-4.10667	-4.44466	-4.38428	-4.17734	-4.50521	Timm10				2	2	2	30	30	30	10.333	0	14.016	783740000	2	P62073	P62073	Mitochondrial import inner membrane translocase subunit Tim10
Timm13	1.69823	1.67249	1.76559	1.79975	1.91548	1.86348	Timm13				7	7	6	77.9	77.9	77.9	10.458	0	83.728	14086000000	12	P62075	P62075	Mitochondrial import inner membrane translocase subunit Tim13
Timm8b	-1.2536	-1.13518	-1.3186	-1.13144	-0.827062	-0.980696	Timm8b				2	2	2	28.9	28.9	28.9	9.2864	0	36.733	2439100000	5	P62077	P62077	Mitochondrial import inner membrane translocase subunit Tim8 B
Rps7	1.94191	1.87883	1.96481	1.95079	1.94956	1.88316	Rps7				5	5	5	22.7	22.7	22.7	22.127	0	40.269	5137300000	10	P62082	P62082	40S ribosomal protein S7
Ppp1cb;Ppp1cc;Ppp1ca	1.85432	1.79058	1.79075	1.8234	1.82965	1.81704	Ppp1cb;Ppp1cc;Ppp1ca				8	8	7	30.6	30.6	26.6	37.186	0	91.389	17312000000	17	P62141;P63087;P62137	P62141;P63087;P62137	Serine/threonine-protein phosphatase PP1-beta catalytic subunit;Serine/threonine-protein phosphatase PP1-gamma catalytic subunit;Serine/threonine-protein phosphatase PP1-alpha catalytic subunit
Psmc1	1.15058	1.29837	1.08489	1.17139	1.17083	1.09442	Psmc1				7	7	7	22.5	22.5	22.5	49.184	0	82.992	7104200000	9	P62192	P62192	26S protease regulatory subunit 4
Psmc5	0.989741	0.872638	0.936297	1.01721	1.01572	1.00128	Psmc5				4	4	4	15	15	15	45.626	0	61.116	3453100000	7	P62196	P62196	26S protease regulatory subunit 8
Rps8	1.5801	1.72182	1.66876	1.6269	1.81086	1.85332	Rps8				6	6	6	34.1	34.1	34.1	24.205	0	101.36	20120000000	16	P62242	P62242	40S ribosomal protein S8
Rps15a	0.645253	0.432622	0.573649	0.601093	0.682523	0.535621	Rps15a				2	2	2	17.7	17.7	17.7	14.839	0	13.257	1830000000	3	P62245	P62245	40S ribosomal protein S15a
Ywhae	5.30762	5.16104	5.19757	5.1691	5.05785	5.03979	Ywhae				17	15	15	73.3	66.3	66.3	29.174	0	219.17	148540000000	65	P62259	P62259	14-3-3 protein epsilon
Rps14	0.91957	0.861642	0.901154	0.839334	0.943855	0.933376	Rps14				5	5	5	45	45	45	16.273	0	63.001	11005000000	10	P62264	P62264	40S ribosomal protein S14
Rps23	0.774866	1.09388	0.830149	0.809215	1.03679	1.08745	Rps23				6	6	6	48.3	48.3	48.3	15.807	0	48.244	5375300000	13	P62267	P62267	40S ribosomal protein S23
Rps18	2.66759	2.68612	2.59582	2.44462	2.55426	2.47484	Rps18				8	8	8	43.4	43.4	43.4	17.718	0	70.523	13689000000	12	P62270	P62270	40S ribosomal protein S18
Rps29	0.104899	-0.0372298	0.199429	0.0801201	0.108194	0.288665	Rps29				1	1	1	14.3	14.3	14.3	6.6767	0.0027163	6.2329	2699800000	2	P62274	P62274	40S ribosomal protein S29
Rps11	1.50877	1.6514	1.5296	1.45994	1.71606	1.63936	Rps11				5	5	5	32.3	32.3	32.3	18.431	0	40.174	9318900000	11	P62281	P62281	40S ribosomal protein S11
Rps13	1.80228	1.85043	1.85904	1.84501	1.94441	1.88642	Rps13				7	7	7	46.4	46.4	46.4	17.222	0	59.025	32479000000	14	P62301	P62301	40S ribosomal protein S13
Snrpe	-2.7851	-2.75645	-2.68713	-2.57815	-2.62292	-2.60562	Snrpe				1	1	1	27.2	27.2	27.2	10.803	0	21.671	618710000	2	P62305	P62305	Small nuclear ribonucleoprotein E
Snrpf	-1.51585	-1.65461	-1.57402	-1.61218	-1.70856	-1.71035	Snrpf				2	2	2	23.3	23.3	23.3	9.7251	0	36.759	407130000	4	P62307	P62307	Small nuclear ribonucleoprotein F
Snrpd2	0.423676	0.362259	0.285062	0.133707	0.363132	0.384469	Snrpd2				4	4	4	31.4	31.4	31.4	13.527	0	28.549	2395200000	6	P62317	P62317	Small nuclear ribonucleoprotein Sm D2
Snrpd3	-0.239269	-0.604489	-0.413397	-0.574923	-0.507798	-0.643753	Snrpd3				3	3	2	20.6	20.6	15.1	13.916	0	18.112	2391000000	3	P62320	P62320	Small nuclear ribonucleoprotein Sm D3
Lsm5	-4.82256	-4.85917	-4.69862	-4.86532	-5.05103	-4.74442	Lsm5				1	1	1	20.9	20.9	20.9	9.9374	0	13.947	514290000	3	P62322	P62322	U6 snRNA-associated Sm-like protein LSm5
Arf6	-0.376459	-0.399087	-0.420644	-0.420154	-0.235119	-0.128256	Arf6				4	3	3	33.7	30.3	30.3	20.082	0	18.944	715830000	4	P62331;Q6P3A9	P62331	ADP-ribosylation factor 6
Psmc6	-0.00579806	0.0370276	-0.114847	-0.104948	0.0393893	0.0223854	Psmc6				4	4	4	13.9	13.9	13.9	44.172	0	91.894	5562200000	8	P62334	P62334	26S protease regulatory subunit 10B
Dynlrb1	-0.000841446	-0.0462607	0.0472516	0.0180057	0.0239962	-0.0585749	Dynlrb1				3	3	3	43.8	43.8	43.8	10.99	0	35.157	3115000000	5	P62627	P62627	Dynein light chain roadblock-type 1
Eef1a2	0.5177	0.0191528	0.0884946	1.4016	-0.805041	-0.316598	Eef1a2				12	2	2	28.9	3.9	3.9	50.454	0	14.441	1818700000	6	P62631	P62631	Elongation factor 1-alpha 2
Rps4x	3.1422	3.51236	3.3649	3.22375	3.26622	3.3602	Rps4x				14	14	14	46.4	46.4	46.4	29.597	0	240.41	40655000000	31	P62702	P62702	40S ribosomal protein S4, X isoform
Rpl18a	0.873235	1.09025	0.950542	0.654318	0.853266	0.967356	Rpl18a				3	3	3	17.6	17.6	17.6	20.732	0	43.571	5181000000	9	P62717	P62717	60S ribosomal protein L18a
Rpl23a	1.17558	1.4564	1.3638	1.40354	1.53614	1.56783	Rpl23a				9	9	9	53.2	53.2	53.2	17.695	0	58.866	11490000000	12	P62751	P62751	60S ribosomal protein L23a
Rps6	0.660905	0.968386	0.750585	0.78123	1.05138	1.05547	Rps6				5	5	5	19.3	19.3	19.3	28.68	0	43.394	7185700000	11	P62754	P62754	40S ribosomal protein S6
Mtpn	0.414857	0.362175	0.285293	0.208247	0.424262	0.305435	Mtpn				3	3	3	33.9	33.9	33.9	12.861	0	38.883	4745000000	5	P62774	P62774	Myotrophin
Hist1h4a	3.93177	4.6373	4.36688	4.03588	4.32634	4.6267	Hist1h4a				8	8	8	52.4	52.4	52.4	11.367	0	102.53	173200000000	32	P62806	P62806	Histone H4
Atp6v1b2	1.51162	1.55349	1.56277	1.52312	1.57324	1.58121	Atp6v1b2				11	11	11	36	36	36	56.55	0	153.29	7070400000	20	P62814	P62814	V-type proton ATPase subunit B, brain isoform
Rab1A	3.90911	4.04454	3.93496	3.79034	3.89251	3.82901	Rab1A				15	15	7	78	78	42.4	22.677	0	220.78	69252000000	47	P62821	P62821	Ras-related protein Rab-1A
Ran;Rasl2-9	0.373289	0.237446	0.281959	0.359696	0.506791	0.442068	Ran;Rasl2-9				5	5	5	22.7	22.7	22.7	24.423	0	54.608	12311000000	11	P62827;Q61820	P62827;Q61820	GTP-binding nuclear protein Ran;GTP-binding nuclear protein Ran, testis-specific isoform
Rpl23	1.37015	1.47132	1.44638	1.42044	1.50517	1.43217	Rpl23				3	3	3	27.1	27.1	27.1	14.865	0	67.541	11063000000	12	P62830	P62830	60S ribosomal protein L23
Rap1a	-1.61994	-1.74657	-1.68409	-1.78211	-1.83574	-1.73531	Rap1a				10	2	2	59.2	21.2	21.2	20.987	0	16.458	752660000	2	P62835	P62835	Ras-related protein Rap-1A
Rps15	-0.478731	-0.166514	-0.144875	-0.217345	-0.23662	-0.090064	Rps15				2	2	2	21.4	21.4	21.4	17.04	0	31.883	4211300000	7	P62843	P62843	40S ribosomal protein S15
Rps24	0.701718	0.971979	0.816167	0.860757	1.11062	1.12053	Rps24				4	4	4	34.6	34.6	34.6	15.423	0	84.491	5260000000	12	P62849	P62849	40S ribosomal protein S24
Rps25	-0.542548	-0.593149	-0.49677	-0.541063	-0.492622	-0.594935	Rps25				4	4	4	28	28	28	13.742	0	35.354	10511000000	9	P62852	P62852	40S ribosomal protein S25
Rps26	-0.0840046	0.438772	0.265765	0.254958	0.435995	0.579211	Rps26				2	2	2	20.9	20.9	20.9	13.015	0	27.487	8368700000	6	P62855	P62855	40S ribosomal protein S26
Rps28	1.69923	1.66729	1.72484	1.59269	1.71039	1.55635	Rps28				3	3	3	46.4	46.4	46.4	7.8409	0	27.588	4003100000	10	P62858	P62858	40S ribosomal protein S28
Tceb2	2.20882	2.07112	2.05483	2.06607	2.02567	1.92461	Tceb2				8	8	7	80.5	80.5	73.7	13.17	0	73.448	7460000000	12	P62869	P62869	Transcription elongation factor B polypeptide 2
Gnb1	1.46045	1.3729	1.45713	1.31835	1.45598	1.36691	Gnb1				11	7	7	38.5	22.6	22.6	37.377	0	115.82	12652000000	13	P62874	P62874	Guanine nucleotide-binding protein G(I)/G(S)/G(T) subunit beta-1
Rbx1	0.552915	0.804434	0.630313	0.587834	0.441626	0.453625	Rbx1				2	2	2	24.1	24.1	24.1	12.274	0	32.359	980480000	3	P62878	P62878	E3 ubiquitin-protein ligase RBX1;E3 ubiquitin-protein ligase RBX1, N-terminally processed
Gnb2	3.33236	3.1453	3.29927	3.0206	3.13875	3.02849	Gnb2				12	12	8	49.4	49.4	33.5	37.331	0	203.83	21777000000	33	P62880;P29387	P62880	Guanine nucleotide-binding protein G(I)/G(S)/G(T) subunit beta-2
Rpl30	2.56243	2.7257	2.60413	2.39192	2.51913	2.46681	Rpl30				7	7	7	71.3	71.3	71.3	12.784	0	67.655	11637000000	13	P62889	P62889	60S ribosomal protein L30
Cycs	5.178	5.22346	5.14892	5.19151	5.23644	5.22269	Cycs				13	13	7	71.4	71.4	41.9	11.605	0	267.1	628270000000	85	P62897;P00015	P62897	Cytochrome c, somatic
Rpl31	-0.260666	-0.00384656	-0.187862	-0.281779	-0.0848341	-0.239478	Rpl31				5	5	5	37.6	37.6	37.6	14.463	0	31.056	7985600000	8	P62900	P62900	60S ribosomal protein L31
Rps3	3.86223	3.84907	3.91474	3.73214	3.8081	3.70796	Rps3				12	12	12	56.4	56.4	56.4	26.674	0	173.45	27017000000	37	P62908	P62908	40S ribosomal protein S3
Rpl32	-0.753875	-0.261385	-0.523049	-0.850728	-0.624195	-0.329326	Rpl32				3	3	3	22.2	22.2	22.2	15.86	0	20.628	4096600000	6	P62911	P62911	60S ribosomal protein L32
Ybx1	-0.252949	-0.0730847	-0.124903	0.0294643	0.129403	0.0622346	Ybx1				6	6	5	33.5	33.5	28.3	35.73	0	187.27	5582700000	15	P62960	P62960	Nuclease-sensitive element-binding protein 1
Pfn1	3.21326	3.01378	3.12591	2.98335	3.02199	2.8681	Pfn1				10	10	5	89.3	89.3	57.1	14.957	0	221.09	27431000000	33	P62962	P62962	Profilin-1
Rps27a;Uba52;Ubb;Ubc	5.07055	5.05093	4.8733	4.78732	4.83132	4.70452	Rps27a;Uba52;Ubb;Ubc				8	8	8	46.2	46.2	46.2	17.951	0	129.79	167900000000	48	P62983;P62984;P0CG49;P0CG50	P62983;P62984;P0CG49;P0CG50	Ubiquitin-40S ribosomal protein S27a;Ubiquitin;40S ribosomal protein S27a;Ubiquitin-60S ribosomal protein L40;Ubiquitin;60S ribosomal protein L40;Polyubiquitin-B;Ubiquitin;Polyubiquitin-C;Ubiquitin;Ubiquitin-related 1;Ubiquitin-related 2
Tra2b	-0.626743	-0.241001	-0.511175	-0.788275	-0.626804	-0.503814	Tra2b				2	2	2	10.8	10.8	10.8	33.665	0	17.95	903030000	5	P62996	P62996	Transformer-2 protein homolog beta
Rac1;Rac3;Rac2	1.9085	1.83215	1.82052	1.58377	1.70971	1.72737	Rac1;Rac3;Rac2				6	5	5	34.4	28.6	28.6	21.45	0	40.347	11161000000	12	P63001;P60764;Q05144	P63001;P60764;Q05144	Ras-related C3 botulinum toxin substrate 1;Ras-related C3 botulinum toxin substrate 3;Ras-related C3 botulinum toxin substrate 2
Pafah1b1	-0.91021	-1.07094	-1.03892	-1.15389	-1.06228	-1.0683	Pafah1b1				2	2	2	5.9	5.9	5.9	46.67	0	19.645	990670000	2	P63005	P63005	Platelet-activating factor acetylhydrolase IB subunit alpha
Hspa8	5.97547	6.01458	5.95752	6.0336	5.99922	6.00821	Hspa8				40	39	33	71.4	70.3	58.2	70.87	0	323.31	406630000000	177	P63017;P17156	P63017	Heat shock cognate 71 kDa protein
Vamp3	-0.011725	-0.190116	-0.156059	-0.130733	-0.0661491	-0.145911	Vamp3				4	4	3	48.5	48.5	32	11.48	0	145.18	3285300000	6	P63024	P63024	Vesicle-associated membrane protein 3
Tpt1	2.22753	2.32097	2.20005	2.24905	2.23669	1.95292	Tpt1				5	5	5	27.9	27.9	27.9	19.462	0	82.564	25070000000	17	P63028	P63028	Translationally-controlled tumor protein
Mpc1	2.09911	2.16819	2.29595	2.36962	2.35469	2.34034	Mpc1				3	3	3	37.6	37.6	37.6	12.454	0	34.367	43613000000	17	P63030	P63030	Mitochondrial pyruvate carrier 1
Dnaja1	-0.733153	-0.693493	-0.69882	-0.725372	-0.62858	-0.638111	Dnaja1				8	8	8	28.7	28.7	28.7	44.868	0	87.963	3251800000	15	P63037	P63037	DnaJ homolog subfamily A member 1
Hspd1	6.40339	6.55002	6.54149	6.57364	6.6525	6.62866	Hspd1				33	33	33	64	64	64	60.955	0	323.31	671420000000	258	P63038	P63038	60 kDa heat shock protein, mitochondrial
Eif4e	-2.41384	-2.56106	-2.48109	-2.34894	-2.33928	-2.2803	Eif4e				3	3	3	14.7	14.7	14.7	25.053	0	20.464	961830000	3	P63073	P63073	Eukaryotic translation initiation factor 4E
Mapk1	-0.375771	-0.506774	-0.347643	-0.355761	-0.400331	-0.553171	Mapk1				3	3	2	8.4	8.4	8.4	41.275	0	56.274	3115700000	6	P63085	P63085	Mitogen-activated protein kinase 1
Gnas	3.0886	3.03159	3.048	2.86514	2.97536	2.7443	Gnas				10	9	9	30.5	27.7	27.7	45.663	0	202.67	19240000000	24	P63094;Q6R0H7	P63094;Q6R0H7	Guanine nucleotide-binding protein G(s) subunit alpha isoforms short;Guanine nucleotide-binding protein G(s) subunit alpha isoforms XLas
Ywhaz	4.23965	4.13207	4.19874	4.05077	4.08306	4.02554	Ywhaz				16	13	11	75.1	64.9	58.8	27.771	0	271.79	101360000000	57	P63101	P63101	14-3-3 protein zeta/delta
Hmgb1	2.2306	3.06886	2.15094	1.81707	1.7962	1.75563	Hmgb1				9	9	8	37.2	37.2	34.4	24.893	0	83.196	18830000000	15	P63158	P63158	High mobility group protein B1
Dynll1	-0.770731	-0.637579	-0.688721	-0.737166	-0.641567	-0.593377	Dynll1				1	1	1	24.7	24.7	24.7	10.366	0	36.296	1404700000	7	P63168	P63168	Dynein light chain 1, cytoplasmic
Eif5a	1.77051	1.74479	1.77447	1.81414	1.73609	1.57025	Eif5a				7	7	7	64.3	64.3	64.3	16.832	0	228.71	48318000000	25	P63242;Q8BGY2	P63242	Eukaryotic translation initiation factor 5A-1
Actg1	6.3024	6.021	6.12591	5.86486	5.55766	5.5272	Actg1				19	19	1	66.9	66.9	4.5	41.792	0	323.31	522430000000	135	P63260	P63260	Actin, cytoplasmic 2;Actin, cytoplasmic 2, N-terminally processed
Rps17	0.188696	0.118749	0.103334	0.0835678	0.294561	0.234052	Rps17				6	6	6	57.8	57.8	57.8	15.524	0	119.88	23074000000	16	P63276	P63276	40S ribosomal protein S17
Ube2i	-3.63105	-3.28702	-3.08241	-3.1116	-3.50301	-3.40488	Ube2i				1	1	1	19.6	19.6	19.6	18.007	0	14.225	294080000	1	P63280	P63280	SUMO-conjugating enzyme UBC9
Rala	-0.552585	-0.123047	-0.623717	-0.817521	-0.706101	-0.729582	Rala				4	4	2	26.2	26.2	10.7	23.553	0	33.298	1949700000	5	P63321	P63321	Ras-related protein Ral-A
Rps12	-0.51725	-0.643132	-0.426441	-0.465471	-0.414289	-0.509669	Rps12				5	5	5	52.3	52.3	52.3	14.525	0	93.636	9129700000	16	P63323	P63323	40S ribosomal protein S12
Rps10	1.24485	0.790089	1.14877	1.08911	1.22369	1.00785	Rps10				3	3	3	20	20	20	18.916	0	20.854	26262000000	7	P63325	P63325	40S ribosomal protein S10
Ppp2ca;Ppp2cb	2.57305	2.71913	2.57659	2.58301	2.55918	2.58856	Ppp2ca;Ppp2cb				9	9	9	40.8	40.8	40.8	35.608	0	174.04	18272000000	23	P63330;P62715;P97470	P63330;P62715	Serine/threonine-protein phosphatase 2A catalytic subunit alpha isoform;Serine/threonine-protein phosphatase 2A catalytic subunit beta isoform
Phb	3.62676	3.68313	3.90572	3.78803	3.70956	3.74386	Phb				16	16	16	64.3	64.3	64.3	29.82	0	323.31	114490000000	60	P67778	P67778	Prohibitin
Csnk2b	0.00706475	-0.0766181	-0.034643	-0.0349223	0.0753807	-0.0211447	Csnk2b				5	5	5	34.9	34.9	34.9	24.942	0	53.745	1494700000	8	P67871	P67871	Casein kinase II subunit beta
Rpl22	1.82767	1.81067	1.83628	1.76493	1.90044	1.82468	Rpl22				3	3	3	30.5	30.5	30.5	14.759	0	36.775	8914400000	13	P67984	P67984	60S ribosomal protein L22
Ube2l3	-0.511785	-0.547796	-0.576096	-0.408708	-0.525936	-0.594178	Ube2l3				3	3	3	36.4	36.4	36.4	17.861	0	32.721	8438900000	6	P68037	P68037	Ubiquitin-conjugating enzyme E2 L3
Gnb2l1	2.23371	2.22216	2.17872	2.06997	2.25304	2.18167	Gnb2l1				12	12	12	47.3	47.3	47.3	35.076	0	137.91	17181000000	26	P68040	P68040	Guanine nucleotide-binding protein subunit beta-2-like 1;Guanine nucleotide-binding protein subunit beta-2-like 1, N-terminally processed
Acta1	3.50117	3.10729	3.31646	3.42791	2.74367	2.83363	Acta1				19	9	2	60.5	36.6	5.8	42.051	0	228.23	103990000000	49	P68134	P68134	Actin, alpha skeletal muscle
Prkacb	-1.30226	-1.46956	-1.42338	-1.70195	-1.58407	-1.57839	Prkacb				8	1	1	19.4	3.4	3.4	40.707	0.0018382	10.658	1058400000	3	P68181	P68181	cAMP-dependent protein kinase catalytic subunit beta
Ywhaq	3.95101	4.17999	3.94431	3.82972	3.86608	3.84709	Ywhaq				14	11	11	65.3	54.3	54.3	27.778	0	241.75	62332000000	43	P68254	P68254	14-3-3 protein theta
Tuba4a	3.89022	3.97785	4.02712	4.02206	3.79844	3.80906	Tuba4a				18	18	3	51.6	51.6	10	49.924	0	224.67	98157000000	56	P68368	P68368	Tubulin alpha-4A chain
Tubb4b;Tubb6	4.22658	4.07602	4.3668	4.44329	4.25591	4.39797	Tubb4b;Tubb6				18	18	1	53.3	53.3	2.7	49.83	0	303.39	93524000000	78	P68372;Q922F4;CON__ENSEMBL:ENSBTAP00000025008;A2AQ07	P68372;Q922F4	Tubulin beta-4B chain;Tubulin beta-6 chain
Hist1h3a	-1.33827	-0.443789	-0.675807	-1.35573	-1.28881	-0.49873	Hist1h3a				7	1	1	52.9	23.5	23.5	15.404	0	23.741	5425700000	6	P68433	P68433	Histone H3.1
Ywhah	2.29959	2.24193	2.27558	2.33871	2.30948	2.27456	Ywhah				13	9	9	54.1	43.1	43.1	28.211	0	171.43	12292000000	27	P68510	P68510	14-3-3 protein eta
Kpnb1	2.62541	3.20785	2.78636	2.61155	2.5684	2.59284	Kpnb1				11	11	11	19.4	19.4	19.4	97.183	0	244.22	9594900000	21	P70168	P70168	Importin subunit beta-1
Psmb7	0.436806	0.466809	0.43105	0.468097	0.498089	0.42719	Psmb7				4	4	4	23.8	23.8	23.8	29.891	0	44.101	2169300000	9	P70195	P70195	Proteasome subunit beta type-7
Nfix;Nfia	-1.59426	-1.29505	-1.57228	-1.71038	-1.4398	-1.32989	Nfix;Nfia				1	1	1	2.7	2.7	2.7	53.394	0	12.14	286330000	1	P70257;Q02780	P70257;Q02780	Nuclear factor 1 X-type;Nuclear factor 1 A-type
Pald1	-0.979633	-1.09388	-0.942304	-1.0869	-1.06002	-0.962133	Pald1				3	3	3	4	4	4	96.739	0	25.327	1108300000	6	P70261	P70261	Paladin
Pkn1	-8.25195	-7.97571	-8.9087	-8.17718	-7.61375	-8.44722	Pkn1				1	1	1	1.1	1.1	1.1	104.41	0.0016611	7.337	1547300	1	P70268	P70268	Serine/threonine-protein kinase N1
Mpp1	0.241032	0.363601	0.320916	0.369698	0.389405	0.423466	Mpp1				6	6	6	17.6	17.6	17.6	52.227	0	51.139	3210800000	8	P70290	P70290	55 kDa erythrocyte membrane protein
Pebp1	2.79736	2.79514	2.6913	2.83199	2.77037	2.58554	Pebp1				10	10	10	84.5	84.5	84.5	20.83	0	158.81	62974000000	32	P70296;Q8VIN1	P70296	Phosphatidylethanolamine-binding protein 1;Hippocampal cholinergic neurostimulating peptide
Stim1	-0.877635	-0.863607	-0.876731	-0.83778	-0.798581	-0.808031	Stim1				5	5	5	10.5	10.5	10.5	77.566	0	143.69	4868900000	9	P70302;P83093	P70302	Stromal interaction molecule 1
Rock1	-2.90581	-2.99669	-2.87962	-2.91007	-2.92421	-2.89406	Rock1				1	1	1	0.8	0.8	0.8	158.17	0.0023511	6.3609	300120000	1	P70335	P70335	Rho-associated protein kinase 1
Hint1	1.59707	1.60412	1.5119	1.70116	1.68268	1.63104	Hint1				5	5	5	39.7	39.7	39.7	13.777	0	54.688	19676000000	12	P70349	P70349	Histidine triad nucleotide-binding protein 1
Elavl1	-0.125048	-0.320165	-0.191972	-0.188518	-0.0774197	-0.0740677	Elavl1				4	4	4	15	15	15	36.169	0	36.11	2213900000	5	P70372	P70372	ELAV-like protein 1
Usp9x	-5.35758	-5.43655	-5.386	-5.36993	-5.66655	-5.80544	Usp9x				1	1	1	0.4	0.4	0.4	290.71	0.0016549	7.2802	56093000	1	P70398	P70398	Probable ubiquitin carboxyl-terminal hydrolase FAF-X
Idh3g	3.33416	3.32712	3.59497	3.54938	3.54858	3.57245	Idh3g				11	11	11	43.5	43.5	43.5	42.785	0	295.52	214320000000	55	P70404	P70404	Isocitrate dehydrogenase [NAD] subunit gamma 1, mitochondrial
Stx4	-2.76911	-2.11671	-2.68994	-3.30771	-3.06426	-2.99978	Stx4				1	1	1	3	3	3	34.165	0.0017582	8.8348	55115000	2	P70452	P70452	Syntaxin-4
Sparcl1	-4.03012	-3.77419	-3.88751	-4.24247	-4.06452	-4.02875	Sparcl1				3	3	3	7.2	7.2	7.2	72.286	0	24.482	41030000	4	P70663	P70663	SPARC-like protein 1
Naca	1.40754	1.22042	1.381	1.43441	1.44334	1.36691	Naca				6	6	6	3.4	3.4	3.4	220.5	0	128.55	12610000000	18	P70670;Q60817	P70670;Q60817	Nascent polypeptide-associated complex subunit alpha, muscle-specific form;Nascent polypeptide-associated complex subunit alpha
Irf3	-3.87181	-3.90774	-3.91753	-3.81364	-3.79133	-3.96389	Irf3				1	1	1	6.4	6.4	6.4	46.852	0	11.97	411430000	3	P70671	P70671	Interferon regulatory factor 3
Fbp2	-1.45213	-1.37189	-1.50982	-1.36724	-1.51027	-1.28639	Fbp2				5	5	5	19.8	19.8	19.8	36.947	0	61.746	5023000000	7	P70695	P70695	Fructose-1,6-bisphosphatase isozyme 2
Urod	-0.72062	-0.652515	-0.894768	-0.879848	-0.624424	-0.589091	Urod				5	5	5	22.6	22.6	22.6	40.691	0	64.995	1732700000	10	P70697	P70697	Uroporphyrinogen decarboxylase
Gaa	-2.32311	-2.06079	-2.38163	-2.33253	-2.38741	-2.32691	Gaa				2	2	2	3.4	3.4	3.4	106.25	0	16.937	157900000	2	P70699	P70699	Lysosomal alpha-glucosidase
Cct7	1.74484	1.61744	1.79779	1.93599	1.87754	1.87205	Cct7				10	10	10	24.4	24.4	24.4	59.652	0	162.34	8979200000	22	P80313	P80313	T-complex protein 1 subunit eta
Cct2	1.86655	1.84294	1.83677	1.8907	1.9158	1.87923	Cct2				12	12	12	32.1	32.1	32.1	57.477	0	167.5	11560000000	21	P80314	P80314	T-complex protein 1 subunit beta
Cct4	2.34633	2.16362	2.38087	2.42879	2.43878	2.39657	Cct4				13	13	13	35.8	35.8	35.8	58.066	0	187.77	19955000000	29	P80315	P80315	T-complex protein 1 subunit delta
Cct5	2.22234	2.19151	2.28545	2.29139	2.30123	2.2854	Cct5				10	10	10	22.7	22.7	22.7	59.623	0	110.23	14135000000	23	P80316	P80316	T-complex protein 1 subunit epsilon
Cct6a	2.2038	2.23315	2.20606	2.29223	2.34733	2.24915	Cct6a				11	11	11	27.5	27.5	27.5	58.004	0	116.02	16674000000	24	P80317;Q61390	P80317	T-complex protein 1 subunit zeta
Cct3	2.0827	2.12805	2.14055	2.09188	2.12681	2.06708	Cct3				13	13	13	27.9	27.9	27.9	60.629	0	115.41	10559000000	20	P80318	P80318	T-complex protein 1 subunit gamma
Sgcd	-0.199982	-0.376098	-0.397708	-0.365556	-0.192128	-0.287675	Sgcd				4	4	4	14.2	14.2	14.2	32.133	0	32.633	1170400000	4	P82347	P82347	Delta-sarcoglycan
Rpl36a	-0.381707	0.609637	0.0045717	-0.0713297	0.023461	0.216075	Rpl36a				2	2	2	16	16	16	12.441	0	15.478	1378400000	2	P83882	P83882	60S ribosomal protein L36a
Cbx1	-0.911647	-1.0056	-0.92325	-0.916483	-0.909886	-0.912684	Cbx1				1	1	1	15.7	15.7	15.7	21.418	0.0018108	10.061	423560000	2	P83917	P83917	Chromobox protein homolog 1
Tceb1	-0.380186	-0.247331	0.0538241	0.0607223	-0.332643	-0.369285	Tceb1				4	4	4	47.3	47.3	47.3	12.473	0	50.946	1863700000	4	P83940	P83940	Transcription elongation factor B polypeptide 1
Arf5	-0.64032	-0.819529	-0.558452	-0.637757	-0.654756	-0.626429	Arf5				7	3	2	54.4	33.3	25.6	20.529	0	53.996	4298100000	7	P84084	P84084	ADP-ribosylation factor 5
Erh	-2.43755	-2.6208	-2.62021	-2.72494	-2.94521	-3.04853	Erh				2	2	2	26.9	26.9	26.9	12.259	0	16.759	932030000	2	P84089	P84089	Enhancer of rudimentary homolog
Hist1h3b	3.97585	4.85123	4.3645	3.95091	4.2015	4.39174	Hist1h3b				7	7	1	52.9	52.9	23.5	15.388	0	64.98	69539000000	27	P84228	P84228	Histone H3.2
Isoc2a	2.75471	3.00384	2.89587	2.62299	2.71066	2.95715	Isoc2a				6	6	6	37.4	37.4	37.4	22.417	0	135.37	54504000000	28	P85094	P85094	Isochorismatase domain-containing protein 2A, mitochondrial
Mcl1	-3.86036	-3.47004	-3.45888	-3.58311	-3.62449	-3.36513	Mcl1				1	1	1	6.3	6.3	6.3	35.217	0.0016468	7.1566	44998000	1	P97287	P97287	Induced myeloid leukemia cell differentiation protein Mcl-1 homolog
Nptn	-0.467945	-0.718546	-0.651029	-0.864172	-0.903637	-1.08417	Nptn				1	1	1	3.8	3.8	3.8	44.373	0.0018141	10.178	251260000	2	P97300	P97300	Neuroplastin
Csrp2	-3.23537	-2.76174	-3.2616	-3.50971	-3.24265	-3.11816	Csrp2				1	1	1	6.7	6.7	6.7	20.926	0.002004	6.6591	105410000	2	P97314	P97314	Cysteine and glycine-rich protein 2
Csrp1	-1.07119	-0.919577	-1.10316	-0.995749	-1.28683	-1.25629	Csrp1				2	2	2	16.6	16.6	16.6	20.583	0	36.969	541610000	2	P97315	P97315	Cysteine and glycine-rich protein 1
Nrp1	-2.82594	-2.95268	-2.80302	-2.86069	-2.94612	-3.00885	Nrp1				1	1	1	2.2	2.2	2.2	103	0	18.682	126360000	1	P97333	P97333	Neuropilin-1
Rps3a	2.63762	2.9842	2.77756	2.65461	2.65535	2.61445	Rps3a				11	11	11	38.3	38.3	38.3	29.885	0	117.08	15165000000	15	P97351	P97351	40S ribosomal protein S3a
S100a13	2.4876	2.46879	2.4619	2.0614	2.32139	2.30207	S100a13				5	5	5	43.9	43.9	43.9	11.158	0	29.971	27595000000	11	P97352	P97352	Protein S100-A13
Sephs2	-2.62821	-2.60025	-2.58001	-2.67156	-2.67022	-2.65102	Sephs2				2	2	2	11.3	11.3	11.3	47.833	0	29.22	253090000	3	P97364	P97364	Selenide, water dikinase 2
Atp1b3	0.306664	0.188407	0.298893	0.211611	0.352423	0.27851	Atp1b3				6	6	6	29.9	29.9	29.9	31.775	0	87.325	9764900000	19	P97370	P97370	Sodium/potassium-transporting ATPase subunit beta-3
Psme1	1.45306	1.40475	1.40648	1.2507	1.33623	1.34092	Psme1				7	7	7	37.3	37.3	37.3	28.673	0	74.483	15125000000	18	P97371	P97371	Proteasome activator complex subunit 1
Psme2	1.51767	1.63075	1.59451	1.45117	1.34276	1.34536	Psme2				6	6	6	26.4	26.4	26.4	27.057	0	71.973	12358000000	14	P97372	P97372	Proteasome activator complex subunit 2
G3bp2	-0.182246	0.0560281	-0.293816	-0.191092	0.0462373	0.0249331	G3bp2				2	2	2	3.9	3.9	3.9	54.087	0	12.971	970310000	2	P97379	P97379	Ras GTPase-activating protein-binding protein 2
Anxa11	0.676752	0.486479	0.532608	0.597966	0.467173	0.416646	Anxa11				4	4	4	9.1	9.1	9.1	54.079	0	56.119	2468500000	5	P97384	P97384	Annexin A11
Anxa4	1.37912	1.49778	1.4021	1.34178	1.31593	1.33997	Anxa4				5	5	5	20.4	20.4	20.4	35.915	0	156.83	8807500000	18	P97429	P97429	Annexin A4
Smyd1	0.805007	0.822733	0.526653	1.41959	0.0391779	0.33472	Smyd1				2	2	2	4.5	4.5	4.5	56.495	0	12.906	458650000	3	P97443	P97443	Histone-lysine N-methyltransferase Smyd1
Fhl1	1.76657	1.59924	1.7924	2.58814	1.22095	1.51965	Fhl1				14	14	14	51.4	51.4	51.4	31.888	0	180.34	35983000000	34	P97447	P97447	Four and a half LIM domains protein 1
Anpep	-0.0888158	-0.293439	-0.154198	-0.418079	-0.407505	-0.527204	Anpep				2	2	2	2.6	2.6	2.6	109.65	0	24.849	1590800000	3	P97449	P97449	Aminopeptidase N
Atp5j	1.234	1.19052	1.13616	1.62667	1.34692	1.256	Atp5j				4	4	4	34.3	34.3	34.3	12.496	0	189.86	13354000000	9	P97450	P97450	ATP synthase-coupling factor 6, mitochondrial
Mylpf	5.96881	5.3674	5.47335	6.56856	4.37721	4.7688	Mylpf				15	15	15	91.7	91.7	91.7	18.955	0	264.01	376630000000	135	P97457	P97457	Myosin regulatory light chain 2, skeletal muscle isoform
Rps5	2.23771	2.6699	2.38012	2.15812	2.18734	2.21611	Rps5				6	6	6	37.3	37.3	37.3	22.889	0	118.21	12266000000	13	P97461	P97461	40S ribosomal protein S5;40S ribosomal protein S5, N-terminally processed
Coq7	0.871108	0.916653	0.880254	0.432085	0.62486	0.593941	Coq7				4	4	4	22.6	22.6	22.6	24.041	0	62.166	7424700000	9	P97478	P97478	5-demethoxyubiquinone hydroxylase, mitochondrial
Txn2	-2.78207	-2.75476	-2.99755	-2.91348	-2.69228	-2.53283	Txn2				3	3	3	41	41	41	18.255	0	62.256	2996200000	3	P97493	P97493	Thioredoxin, mitochondrial
Fh	5.85948	6.03699	6.00756	5.93767	5.97185	6.0893	Fh				27	27	27	65.7	65.7	65.7	54.356	0	323.31	469470000000	174	P97807	P97807	Fumarate hydratase, mitochondrial
Ctsc	-1.94434	-2.02521	-2.09664	-2.14767	-2.05288	-2.19943	Ctsc				1	1	1	2.6	2.6	2.6	52.376	0.0017219	8.2372	90501000	2	P97821	P97821	Dipeptidyl peptidase 1;Dipeptidyl peptidase 1 exclusion domain chain;Dipeptidyl peptidase 1 heavy chain;Dipeptidyl peptidase 1 light chain
Anp32e	-2.50275	-2.60145	-2.56845	-2.44183	-2.52911	-2.37406	Anp32e				1	1	1	6.2	6.2	6.2	29.622	0	28.203	1106300000	2	P97822	P97822	Acidic leucine-rich nuclear phosphoprotein 32 family member E
Lypla1	2.2405	2.2995	2.23276	2.20921	2.28622	2.34114	Lypla1				5	5	5	31.3	31.3	31.3	24.687	0	54.247	12447000000	15	P97823	P97823	Acyl-protein thioesterase 1
G3bp1	-1.55327	-1.61138	-1.62645	-1.55066	-1.50173	-1.59676	G3bp1				2	2	2	6.5	6.5	6.5	51.828	0	46.506	626770000	3	P97855	P97855	Ras GTPase-activating protein-binding protein 1
Lama4	2.32831	2.18829	2.183	1.76606	1.83267	1.81527	Lama4				16	16	16	13.3	13.3	13.3	201.82	0	239.05	9326100000	31	P97927	P97927	Laminin subunit alpha-4
Vldlr	-2.19836	-2.20426	-2.13142	-1.91463	-2.04947	-2.0239	Vldlr				2	2	2	4.9	4.9	4.9	96.372	0	22.58	156560000	2	P98156	P98156	Very low-density lipoprotein receptor
Tubb5	1.36657	1.1472	1.35756	1.31432	1.34934	1.38748	Tubb5				17	4	3	49.5	13.3	9.9	49.67	0	112.38	10660000000	18	P99024	P99024	Tubulin beta-5 chain
Psmb4	0.768912	0.615536	0.647927	0.849854	0.741215	0.670822	Psmb4				5	5	5	29.5	29.5	29.5	29.116	0	99.56	8887800000	11	P99026	P99026	Proteasome subunit beta type-4
Rplp2	0.770051	0.590648	0.720781	0.593655	0.490498	0.487452	Rplp2				5	5	5	76.5	76.5	76.5	11.651	0	125.77	44237000000	19	P99027	P99027	60S acidic ribosomal protein P2
Uqcrh	0.794435	0.607998	0.895956	0.838073	0.972925	1.05182	Uqcrh				6	6	6	66.3	66.3	66.3	10.435	0	223.6	96717000000	16	P99028	P99028	Cytochrome b-c1 complex subunit 6, mitochondrial
Prdx5	4.07989	4.05645	4.03114	3.88575	4.02379	4.07847	Prdx5				10	10	10	56.2	56.2	56.2	21.897	0	323.31	185730000000	55	P99029	P99029	Peroxiredoxin-5, mitochondrial
Xdh	1.86793	1.87031	1.77566	1.67201	1.84169	1.78646	Xdh				19	19	19	21.4	21.4	21.4	146.56	0	323.31	22851000000	38	Q00519;G3X982;Q3TYQ9	Q00519	Xanthine dehydrogenase/oxidase;Xanthine dehydrogenase;Xanthine oxidase
G6pdx	4.34029	4.45397	4.33453	4.33184	4.35804	4.25526	G6pdx				24	24	24	53	53	53	59.262	0	323.31	60327000000	56	Q00612;P97324;REV__P46662	Q00612	Glucose-6-phosphate 1-dehydrogenase X
Apoa1	5.43153	5.23773	5.41754	5.19342	5.03008	5.14643	Apoa1				21	21	20	69.3	69.3	69.3	30.615	0	255.26	202030000000	87	Q00623;CON__P15497	Q00623	Apolipoprotein A-I;Proapolipoprotein A-I;Truncated apolipoprotein A-I
Rbp4	-5.09528	-5.26983	-5.11368	-5.99127	-6.00949	-6.12279	Rbp4				1	1	1	5	5	5	23.206	0.001666	7.3989	287170000	3	Q00724	Q00724	Retinol-binding protein 4
Serpina1c	4.87508	4.46369	4.90331	4.90491	4.54844	4.57396	Serpina1c				17	17	1	43	43	5.3	45.823	0	323.31	212140000000	69	Q00896	Q00896	Alpha-1-antitrypsin 1-3
Serpina1d	1.62644	1.51962	1.59456	1.56514	1.34921	1.29811	Serpina1d				17	7	6	46.2	26.6	24.2	45.998	0	102.71	42234000000	38	Q00897	Q00897	Alpha-1-antitrypsin 1-4
Serpina1e	1.19746	0.685879	1.16775	1.70109	1.43206	1.27506	Serpina1e				14	3	3	34.6	12.6	12.6	45.891	0	101.92	31920000000	21	Q00898	Q00898	Alpha-1-antitrypsin 1-5
Hnrnpul2	-2.76972	-2.62368	-2.79023	-2.76564	-2.65563	-2.40622	Hnrnpul2				1	1	1	3	3	3	84.939	0.0017301	8.3788	370760000	1	Q00PI9	Q00PI9	Heterogeneous nuclear ribonucleoprotein U-like protein 2
Egfr	-1.99751	-2.14993	-2.19909	-2.30375	-2.0865	-1.86023	Egfr				3	3	3	3.6	3.6	3.6	134.85	0	34.225	1602200000	5	Q01279	Q01279	Epidermal growth factor receptor
Apoh	0.45488	0.177081	0.312598	0.492603	0.097168	0.0817645	Apoh				4	4	4	14.2	14.2	14.2	38.618	0	41.875	2444100000	4	Q01339	Q01339	Beta-2-glycoprotein 1
Sec23a	0.175369	0.00446518	0.17344	0.0960721	0.123133	0.0307593	Sec23a				5	5	3	9	9	4.8	86.161	0	55.036	1522700000	7	Q01405	Q01405	Protein transport protein Sec23A
Rsu1	1.87884	1.70867	1.74258	1.49994	1.67557	1.63254	Rsu1				6	6	6	31.8	31.8	31.8	31.55	0	82.312	12346000000	17	Q01730	Q01730	Ras suppressor protein 1
Nme2	1.98594	1.87024	2.02229	1.98731	1.76034	1.71342	Nme2				9	4	4	63.8	32.9	32.9	17.363	0	70.397	32353000000	13	Q01768	Q01768	Nucleoside diphosphate kinase B
Vcp	4.6274	4.50612	4.61177	4.53316	4.57463	4.5647	Vcp				34	34	34	58.4	58.4	58.4	89.321	0	323.31	123830000000	104	Q01853	Q01853	Transitional endoplasmic reticulum ATPase
Aqp1	-0.254844	0.905797	-0.217596	-0.515772	-0.329436	0.985304	Aqp1				2	2	2	10	10	10	28.793	0	50.205	3027200000	5	Q02013	Q02013	Aquaporin-1
Uba1	4.28761	4.26119	4.26718	4.16913	4.19231	4.14942	Uba1				27	27	27	36.9	36.9	36.9	117.81	0	323.31	50664000000	76	Q02053;P31254	Q02053	Ubiquitin-like modifier-activating enzyme 1
Ctnnb1	-5.12078	-4.91839	-4.95327	-5.33276	-5.49422	-5.25962	Ctnnb1				1	1	1	1.5	1.5	1.5	85.47	0	14.382	82536000	3	Q02248	Q02248	Catenin beta-1
Jup	-4.08006	-3.42713	-3.92902	-4.12263	-3.78965	-3.62633	Jup				2	2	2	3.2	3.2	3.2	81.8	0	25.436	57903000	3	Q02257	Q02257	Junction plakoglobin
Ank1	-5.70548	-5.72694	-5.85196	-5.01687	-5.83064	-5.53699	Ank1				1	1	1	0.5	0.5	0.5	204.22	0.00163	6.9628	2900700	1	Q02357	Q02357	Ankyrin-1
Nucb1	-1.20251	-1.3798	-1.25531	-1.31119	-1.27804	-1.26067	Nucb1				3	3	3	9.8	9.8	9.8	53.408	0	50.602	2126900000	7	Q02819	Q02819	Nucleobindin-1
Enah;Evl	-6.05972	-5.80971	-6.36913	-6.44542	-6.22184	-6.57116	Enah;Evl				2	2	2	2.5	2.5	2.5	85.843	0	13.082	30450000	2	Q03173;P70429	Q03173;P70429	Protein enabled homolog;Ena/VASP-like protein
Atp5a1	5.22827	5.16922	5.28142	5.64159	5.25792	5.26522	Atp5a1				27	27	27	58	58	58	59.752	0	323.31	375410000000	128	Q03265;REV__P54729;REV__Q6S5J6	Q03265	ATP synthase subunit alpha, mitochondrial
Bche	-2.03573	-2.27895	-2.05537	-2.20202	-2.23072	-2.41638	Bche				1	1	1	3.5	3.5	3.5	68.461	0	19.912	333180000	1	Q03311	Q03311	Cholinesterase
Ckb	2.2682	2.02938	2.21122	1.99588	2.21641	2.31998	Ckb				13	11	11	48.8	45.1	45.1	42.713	0	323.31	113080000000	42	Q04447	Q04447	Creatine kinase B-type
Col6a1	-1.04495	-1.36037	-1.34914	-1.41853	-1.07404	-1.25191	Col6a1				3	3	3	6.1	6.1	6.1	108.49	0	41.216	1680200000	3	Q04857	Q04857	Collagen alpha-1(VI) chain
Cyp2e1	0.794567	0.35056	0.722586	0.650925	0.780034	0.784309	Cyp2e1				3	3	3	6.7	6.7	6.7	56.804	0	37.796	1833700000	3	Q05421	Q05421	Cytochrome P450 2E1
Hspg2	2.90903	3.1631	2.8225	2.68415	2.53629	2.55765	Hspg2				20	20	20	7.8	7.8	7.8	398.29	0	276.47	8321400000	29	Q05793	Q05793	Basement membrane-specific heparan sulfate proteoglycan core protein;Endorepellin;LG3 peptide
Fabp5	1.63636	1.61403	1.48598	1.68188	1.7067	1.52915	Fabp5				7	7	7	65.9	65.9	65.9	15.137	0	123.41	21053000000	11	Q05816	Q05816	Fatty acid-binding protein, epidermal
Pc	5.71881	5.64606	6.04691	6.11115	6.05417	6.07967	Pc				48	48	48	51.4	51.4	51.4	129.68	0	323.31	476120000000	183	Q05920	Q05920	Pyruvate carboxylase, mitochondrial
Eif5b	-1.9654	-2.09678	-1.9622	-1.84036	-2.07655	-2.01795	Eif5b				2	2	2	2.8	2.8	2.8	137.61	0	29.202	314100000	3	Q05D44	Q05D44	Eukaryotic translation initiation factor 5B
Cab39	1.00091	0.817589	0.914295	0.876638	0.864501	0.762376	Cab39				3	3	3	8.8	8.8	8.8	39.842	0	32.717	2963700000	4	Q06138	Q06138	Calcium-binding protein 39
Atp5i	-0.592829	-0.709743	-0.581147	-0.155744	-0.522097	-0.456832	Atp5i				2	2	2	32.4	32.4	32.4	8.2355	0	27.694	11873000000	7	Q06185	Q06185	ATP synthase subunit e, mitochondrial
Serpina6	0.489738	0.717642	0.369788	0.00657425	-0.13561	0.0534133	Serpina6				3	3	3	11.1	11.1	11.1	44.769	0	49.151	3050500000	12	Q06770	Q06770	Corticosteroid-binding globulin
Clu	0.892361	0.722476	0.794377	0.928529	0.943685	0.941502	Clu				4	4	4	11.6	11.6	11.6	51.655	0	55.384	2743900000	7	Q06890	Q06890	Clusterin;Clusterin beta chain;Clusterin alpha chain
Anxa7	0.713663	0.412235	0.482281	0.423297	0.397785	0.265404	Anxa7				5	4	4	10.4	9.1	9.1	49.925	0	26.484	2413200000	7	Q07076	Q07076	Annexin A7
Acads	4.75192	4.94507	4.9252	4.82346	4.90844	5.00122	Acads				20	20	20	62.6	62.6	62.6	44.889	0	323.31	271370000000	109	Q07417	Q07417	Short-chain specific acyl-CoA dehydrogenase, mitochondrial
Pecam1	0.699192	0.746152	0.711378	0.692751	0.610906	0.656841	Pecam1				5	5	5	7.7	7.7	7.7	81.262	0	37.732	2100600000	7	Q08481	Q08481	Platelet endothelial cell adhesion molecule
Padi2	-2.72116	-3.38958	-2.54354	-0.889289	-3.85958	-3.31255	Padi2				2	2	2	4.9	4.9	4.9	76.249	0	68.307	2244600000	4	Q08642	Q08642	Protein-arginine deiminase type-2
Cd36	5.51408	5.12071	5.32531	5.04037	5.14667	5.00991	Cd36				10	10	10	25.2	25.2	25.2	52.697	0	213.36	276720000000	78	Q08857	Q08857	Platelet glycoprotein 4
Ssrp1	-2.73503	-2.80064	-2.69707	-2.93229	-2.77857	-2.78551	Ssrp1				1	1	1	2	2	2	80.859	0	22.715	63651000	1	Q08943	Q08943	FACT complex subunit SSRP1
Npepps	0.407011	0.434062	0.359987	0.456076	0.469537	0.524312	Npepps				5	5	5	8.7	8.7	8.7	103.32	0	73.167	2306200000	7	Q11011	Q11011	Puromycin-sensitive aminopeptidase
Ptcd3	0.322041	0.743157	0.689586	0.709892	0.434543	0.450366	Ptcd3				5	4	4	10.1	9.2	9.2	77.795	0	27.989	2683600000	5	Q14C51	Q14C51	Pentatricopeptide repeat domain-containing protein 3, mitochondrial
Aars2	-1.50368	-1.07964	-1.68998	-1.91046	-1.46812	-1.342	Aars2				2	2	2	1.9	1.9	1.9	106.78	0	13.455	106000000	3	Q14CH7	Q14CH7	Alanine--tRNA ligase, mitochondrial
Acss3	1.58674	1.68136	1.63599	1.80051	1.86986	1.83965	Acss3				12	12	12	22.1	22.1	22.1	74.517	0	103.34	7972700000	18	Q14DH7	Q14DH7	Acyl-CoA synthetase short-chain family member 3, mitochondrial
Cd300lg	-1.32195	-1.50996	-1.528	-1.80412	-1.39481	-1.38895	Cd300lg				3	3	3	16.3	16.3	16.3	36.756	0	105.57	3007900000	5	Q1ERP8	Q1ERP8	CMRF35-like molecule 9
Trim72	-1.25044	-1.50883	-1.41525	-0.531181	-1.88481	-1.48386	Trim72				3	3	3	7.5	7.5	7.5	52.816	0	23.323	1478900000	6	Q1XH17	Q1XH17	Tripartite motif-containing protein 72
Gsk3a	-9.35736	-8.77659	NaN	-9.00284	-10.6507	-10.1565	Gsk3a				1	1	1	3.1	3.1	3.1	51.66	0.001692	7.8912	4684900	2	Q2NL51	Q2NL51	Glycogen synthase kinase-3 alpha
Hsdl2	3.83138	3.99618	3.94775	3.90683	3.95852	3.99637	Hsdl2				21	21	21	51.8	51.8	51.8	54.208	0	272.33	40056000000	59	Q2TPA8	Q2TPA8	Hydroxysteroid dehydrogenase-like protein 2
Slc39a7	0.0433092	-0.0316767	0.00802539	-0.0924111	-0.121908	-0.347974	Slc39a7				1	1	1	2.7	2.7	2.7	50.656	0.00093545	11.233	245780000	1	Q31125	Q31125	Zinc transporter SLC39A7
Osbp	-0.471482	-0.122833	-0.593058	-0.850564	-0.359528	-0.313369	Osbp				5	5	5	8.8	8.8	8.8	88.796	0	30.694	767740000	5	Q3B7Z2	Q3B7Z2	Oxysterol-binding protein 1
2019-03-05	-2.33921	-2.12835	-2.0771	-2.32424	-2.23711	-2.0486	2019-03-05				1	1	1	3.6	3.6	3.6	31.231	0.0082956	5.8029	230080000	2	Q3KNM2	Q3KNM2	E3 ubiquitin-protein ligase MARCH5
Hddc2	-1.28866	-1.31057	-1.25628	-1.33571	-1.17799	-1.20891	Hddc2				2	2	2	12.1	12.1	12.1	22.753	0.00047037	11.366	253180000	3	Q3SXD3	Q3SXD3	HD domain-containing protein 2
Mrpl10	-1.47197	-1.35355	-1.27644	-1.33187	-1.23541	-1.03209	Mrpl10				1	1	1	7.3	7.3	7.3	29.395	0	27.499	2403400000	7	Q3TBW2	Q3TBW2	39S ribosomal protein L10, mitochondrial
Fahd2	1.01683	1.08605	1.03769	1.09643	1.19072	1.21891	Fahd2				5	5	5	22.4	22.4	22.4	34.69	0	74.467	14604000000	15	Q3TC72	Q3TC72	Fumarylacetoacetate hydrolase domain-containing protein 2A
Hs1bp3	-2.13902	-2.19962	-2.21641	-2.1891	-2.17444	-2.04242	Hs1bp3				1	1	1	4.3	4.3	4.3	43.691	0	12.802	215430000	1	Q3TC93	Q3TC93	HCLS1-binding protein 3
Cul4a	-0.361652	0.0764149	-0.146938	-0.209887	-0.232745	-0.0917168	Cul4a				4	4	3	5.9	5.9	4.5	87.752	0	46.759	1264700000	5	Q3TCH7	Q3TCH7	Cullin-4A
Ccdc69	0.330886	-0.0170446	0.300485	0.333971	0.260714	0.163593	Ccdc69				2	2	2	12.4	12.4	12.4	23.296	0	31.38	856830000	6	Q3TCJ8	Q3TCJ8	Coiled-coil domain-containing protein 69
Faf2	0.388602	0.305103	0.766853	0.747339	0.448514	0.349617	Faf2				3	3	3	11.5	11.5	11.5	52.471	0	55.359	1555800000	7	Q3TDN2	Q3TDN2	FAS-associated factor 2
Stt3b	-0.0879191	0.145778	-0.141972	-0.249594	-0.00819628	-0.0400554	Stt3b				2	2	2	2.4	2.4	2.4	93.245	0	20.364	742680000	2	Q3TDQ1	Q3TDQ1	Dolichyl-diphosphooligosaccharide--protein glycosyltransferase subunit STT3B
Hp1bp3	-4.83819	-4.19467	-4.81451	-5.35745	-5.07047	-5.18585	Hp1bp3				1	1	1	2.5	2.5	2.5	60.866	0.001759	8.8407	6337900	1	Q3TEA8	Q3TEA8	Heterochromatin protein 1-binding protein 3
Myl12b	0.599687	0.384647	0.537959	0.168202	0.351228	0.345436	Myl12b				3	3	1	22.7	22.7	6.4	19.779	0	68.328	3923700000	5	Q3THE2	Q3THE2	Myosin regulatory light chain 12B
Aarsd1	-2.93354	-2.99193	-2.95278	-2.91025	-2.95541	-2.7864	Aarsd1				2	2	2	9.2	9.2	9.2	44.97	0	28.323	534340000	2	Q3THG9	Q3THG9	Alanyl-tRNA editing protein Aarsd1
Gmps	1.63002	1.60139	1.69102	1.6165	1.75458	1.68198	Gmps				7	7	7	15.2	15.2	15.2	76.723	0	87.825	4557000000	13	Q3THK7	Q3THK7	GMP synthase [glutamine-hydrolyzing]
Mat2a	-0.471423	-0.629745	-0.603857	-0.525841	-0.495842	-0.534846	Mat2a				3	3	3	6.3	6.3	6.3	43.688	0	22.391	788950000	3	Q3THS6	Q3THS6	S-adenosylmethionine synthase isoform type-2
Zc3h15	-0.839523	-0.873952	-0.830934	-0.799399	-0.904833	-0.936381	Zc3h15				1	1	1	2.3	2.3	2.3	48.327	0.0027227	6.2694	244450000	1	Q3TIV5	Q3TIV5	Zinc finger CCCH domain-containing protein 15
Scrn3	-0.827638	-0.957152	-0.90396	-0.564983	-0.838763	-0.819235	Scrn3				2	2	2	7.7	7.7	7.7	47.661	0	21.957	1494800000	4	Q3TMH2	Q3TMH2	Secernin-3
Srsf6;Srsf4	-1.23083	-0.934982	-1.28377	-1.20537	-1.24213	-1.12816	Srsf6;Srsf4				1	1	1	3.5	3.5	3.5	39.025	0.0017559	8.7844	320480000	2	Q3TWW8;Q8VE97	Q3TWW8;Q8VE97	Serine/arginine-rich splicing factor 6;Serine/arginine-rich splicing factor 4
Psmd1	-0.0870243	-0.0641891	-0.072879	-0.0418506	0.209423	0.111083	Psmd1				8	8	8	15.3	15.3	15.3	105.73	0	144.11	5144700000	15	Q3TXS7	Q3TXS7	26S proteasome non-ATPase regulatory subunit 1
Lrrn4cl	-5.13687	-4.49132	-4.99988	-5.30359	-5.34402	-5.2801	Lrrn4cl				1	1	1	3.8	3.8	3.8	25.931	0.0019763	6.4888	5403200	2	Q3TYX2	Q3TYX2	LRRN4 C-terminal-like protein
Esyt2	0.351616	0.244349	0.30921	0.154395	0.293851	0.332051	Esyt2				6	6	5	12.2	12.2	10.5	94.138	0	73.936	1910000000	7	Q3TZZ7	Q3TZZ7	Extended synaptotagmin-2
Dhrs11	-1.97011	-2.02041	-1.87376	-1.8354	-1.84615	-1.71618	Dhrs11				1	1	1	6.5	6.5	6.5	28.274	0	31.493	762420000	3	Q3U0B3	Q3U0B3	Dehydrogenase/reductase SDR family member 11
Khsrp	-1.88825	-1.34844	-1.76853	-1.98791	-2.01791	-1.86926	Khsrp				4	4	4	9.6	9.6	9.6	76.775	0	35.715	774950000	6	Q3U0V1	Q3U0V1	Far upstream element-binding protein 2
Ddb1	1.85467	1.87272	1.7404	1.82068	1.75156	1.50019	Ddb1				6	6	6	5.9	5.9	5.9	126.85	0	43.002	3675300000	11	Q3U1J4	Q3U1J4	DNA damage-binding protein 1
Vars2	-2.49604	-2.50077	-2.45329	-2.45374	-2.31154	-2.37279	Vars2				2	2	2	2.3	2.3	2.3	118.46	0	13.241	213130000	2	Q3U2A8	Q3U2A8	Valine--tRNA ligase, mitochondrial
Sec24a	-2.67022	-2.77987	-2.70469	-2.37628	-2.63958	-2.52863	Sec24a				1	1	1	1.8	1.8	1.8	118.78	0	19.045	60982000	1	Q3U2P1	Q3U2P1	Protein transport protein Sec24A
Lmf1	-2.62156	-2.47283	-2.54647	-2.70436	-2.43022	-2.52647	Lmf1				1	1	1	3.5	3.5	3.5	65.877	0	22.816	576180000	2	Q3U3R4	Q3U3R4	Lipase maturation factor 1
Esyt1	2.42307	2.19646	2.33962	2.22492	2.08449	2.02639	Esyt1				12	12	12	16.6	16.6	16.6	121.55	0	171.78	8749400000	19	Q3U7R1	Q3U7R1	Extended synaptotagmin-1
Lbr	-3.88221	-3.18074	-3.85251	-4.24048	-4.34673	-4.21003	Lbr				1	1	1	1.6	1.6	1.6	71.439	0.0019976	6.6303	8803200	1	Q3U9G9	Q3U9G9	Lamin-B receptor
Tmem109	-0.244148	0.253113	-0.081063	-0.350875	-0.653651	-0.684609	Tmem109				3	3	3	12.3	12.3	12.3	26.306	0	20.623	4292100000	5	Q3UBX0	Q3UBX0	Transmembrane protein 109
Ttll12	-1.50887	-1.16329	-1.6379	-1.58682	-1.47389	-1.4254	Ttll12				2	2	2	4.4	4.4	4.4	74.042	0	14.685	261060000	2	Q3UDE2	Q3UDE2	Tubulin--tyrosine ligase-like protein 12
Eif3j1;Eif3j2	-0.184166	-0.0661494	-0.138618	0.110327	0.0784683	0.237824	Eif3j1;Eif3j2				4	4	4	28.4	28.4	28.4	29.343	0	50.66	3430600000	6	Q3UGC7;Q66JS6	Q3UGC7;Q66JS6	Eukaryotic translation initiation factor 3 subunit J-A;Eukaryotic translation initiation factor 3 subunit J-B
Hdhd2	-1.59261	-1.24407	-1.57161	-1.5057	-1.35258	-1.26022	Hdhd2				2	2	2	12.7	12.7	12.7	28.73	0.00047461	11.678	1596000000	2	Q3UGR5	Q3UGR5	Haloacid dehalogenase-like hydrolase domain-containing protein 2
Pdap1	-6.9089	-6.91763	-7.19041	-6.79633	-7.48538	-7.47932	Pdap1				2	2	2	19.3	19.3	19.3	20.605	0	34.308	670130000	3	Q3UHX2	Q3UHX2	28 kDa heat- and acid-stable phosphoprotein
Ndufb6	1.71965	2.04837	1.89955	1.79819	1.80773	1.88585	Ndufb6				6	6	5	38.3	38.3	32	15.515	0	70.708	22381000000	16	Q3UIU2	Q3UIU2	NADH dehydrogenase [ubiquinone] 1 beta subcomplex subunit 6
Rmdn3	2.16443	2.26775	2.27423	2.22791	2.30516	2.34273	Rmdn3				11	11	11	29.4	29.4	29.4	52.028	0	119.2	22961000000	23	Q3UJU9	Q3UJU9	Regulator of microtubule dynamics protein 3
Mccc2	4.0817	4.14435	4.30491	4.07711	4.0527	4.25835	Mccc2				19	19	19	49.2	49.2	49.2	61.378	0	323.31	69158000000	67	Q3ULD5	Q3ULD5	Methylcrotonoyl-CoA carboxylase beta chain, mitochondrial
Spg7	-5.50957	-5.48133	-5.71752	-5.55497	-5.80776	-5.91458	Spg7				1	1	1	1.4	1.4	1.4	85.995	0.0019747	6.4808	45857000	1	Q3ULF4	Q3ULF4	Paraplegin
Gpd1l	-1.22976	-1.14097	-1.20078	-1.24744	-1.39195	-1.28025	Gpd1l				4	1	1	9.7	2.8	2.8	38.225	0.0018132	10.126	476550000	3	Q3ULJ0	Q3ULJ0	Glycerol-3-phosphate dehydrogenase 1-like protein
Ppp1r7	-0.830155	-0.996342	-0.944985	-0.86951	-0.997102	-0.975084	Ppp1r7				4	4	4	16.9	16.9	16.9	41.291	0	127.71	3725600000	8	Q3UM45	Q3UM45	Protein phosphatase 1 regulatory subunit 7
Katnal2;Spata5	-0.557365	-0.868249	-0.741272	-0.686352	-0.551567	-0.650252	Katnal2;Spata5				1	1	1	2.2	2.2	2.2	61.152	0.00092081	10.722	2556200000	4	Q9D3R6;Q3UMC0	Q9D3R6;Q3UMC0	Katanin p60 ATPase-containing subunit A-like 2;Spermatogenesis-associated protein 5
Cobll1	-2.63099	-2.50671	-2.23693	-2.14674	-2.34215	-2.3171	Cobll1				3	3	3	4	4	4	137.38	0	26.713	391350000	5	Q3UMF0	Q3UMF0	Cordon-bleu protein-like 1
Acsm3	0.033561	0.162612	0.341407	0.475516	0.276342	0.144145	Acsm3				3	3	3	5.2	5.2	5.2	65.622	0	27.119	505080000	4	Q3UNX5	Q3UNX5	Acyl-coenzyme A synthetase ACSM3, mitochondrial
	-3.29785	-3.28097	-3.26134	-3.20595	-3.10421	-2.87479					1	1	1	4.9	4.9	4.9	37.808	0.0018075	9.9655	384770000	1	Q3UNZ8	Q3UNZ8	Quinone oxidoreductase-like protein 2
Zc3hav1	-2.9031	-2.74837	-2.67848	-2.73202	-2.88115	-2.74837	Zc3hav1				1	1	1	1.2	1.2	1.2	106.69	0.0016347	7.0077	56225000	2	Q3UPF5	Q3UPF5	Zinc finger CCCH-type antiviral protein 1
Prrc1	-1.93194	-1.97687	-1.95579	-1.84655	-1.70069	-1.82153	Prrc1				3	3	3	13.5	13.5	13.5	46.297	0	40.507	1695900000	4	Q3UPH1	Q3UPH1	Protein PRRC1
Sec31a	-0.84963	-0.802505	-0.68946	-0.708397	-0.804314	-0.611637	Sec31a				4	4	4	5.1	5.1	5.1	133.57	0	123.43	3286400000	8	Q3UPL0	Q3UPL0	Protein transport protein Sec31A
Tars2	-2.36742	-2.61608	-2.29589	-2.29719	-2.24861	-2.27219	Tars2				1	1	1	2.1	2.1	2.1	81.699	0	22.829	657770000	3	Q3UQ84	Q3UQ84	Threonine--tRNA ligase, mitochondrial
Acsf3	0.758417	0.727821	0.902374	1.0666	1.14054	1.21683	Acsf3				10	10	10	23.8	23.8	23.8	65.076	0	134.48	9931100000	14	Q3URE1	Q3URE1	Acyl-CoA synthetase family member 3, mitochondrial
Plcl1	2.23766	1.58446	1.47308	1.90757	0.323646	0.715446	Plcl1				1	1	1	0.6	0.6	0.6	122.67	0.0023566	6.4156	8615600000	4	Q3USB7	Q3USB7	Inactive phospholipase C-like protein 1
Ermp1	-0.41032	-0.588975	-0.503557	-0.718996	-0.502514	-0.594274	Ermp1				2	2	2	4.7	4.7	4.7	100.15	0	37.217	1654000000	5	Q3UVK0	Q3UVK0	Endoplasmic reticulum metallopeptidase 1
Fam129a	-4.90507	-4.70111	-4.92004	-5.17283	-5.41148	-5.18529	Fam129a				1	1	1	1.3	1.3	1.3	102.65	0.0020218	6.7866	13402000	1	Q3UW53	Q3UW53	Protein Niban
Trim40	0.708995	0.99849	0.563946	0.816248	0.346608	0.897775	Trim40				1	1	1	3.3	3.3	3.3	27.903	0.0034589	6.0172	6673900000	4	Q3UWA4	Q3UWA4	Tripartite motif-containing protein 40
Usp48	-1.47539	1.09372	-1.73901	-2.72149	-2.8836	-2.42472	Usp48				2	2	2	2.1	2.1	2.1	120.63	0.0018374	10.589	234080000	2	Q3V0C5	Q3V0C5	Ubiquitin carboxyl-terminal hydrolase 48
Dnah12	-0.00305461	-0.0911539	-0.12052	-0.216296	-0.226765	-0.373317	Dnah12				2	2	2	0.6	0.6	0.6	356.23	0.00093809	11.316	2028300000	2	Q3V0Q1	Q3V0Q1	Dynein heavy chain 12, axonemal
Nt5c2	-1.58708	-1.60601	-1.59302	-1.66923	-1.559	-1.55926	Nt5c2				2	2	2	5.9	5.9	5.9	64.808	0	22.192	2590900000	4	Q3V1L4	Q3V1L4	Cytosolic purine 5-nucleotidase
Lace1	1.6322	1.50966	1.71886	1.79432	1.66228	1.86118	Lace1				6	6	6	15	15	15	54.313	0	53.479	8625700000	11	Q3V384	Q3V384	Lactation elevated protein 1
Itga1	-1.26584	-1.04839	-1.14926	-1.34059	-1.25258	-1.29529	Itga1				5	5	5	5.8	5.8	5.8	130.81	0	74.626	2138900000	10	Q3V3R4	Q3V3R4	Integrin alpha-1
Mars2	-2.56569	-2.71791	-2.63255	-2.72918	-2.61103	-2.50976	Mars2				1	1	1	2.7	2.7	2.7	65.804	0.0017087	8.0472	122210000	2	Q499X9	Q499X9	Methionine--tRNA ligase, mitochondrial
Abracl	0.52601	0.562258	0.340634	0.118704	0.363725	0.430177	Abracl				2	2	2	35.8	35.8	35.8	9.0303	0	48.192	4156600000	5	Q4KML4	Q4KML4	Costars family protein ABRACL
Tmem65	0.924772	0.814234	0.93376	0.732702	0.893284	0.938933	Tmem65				2	2	2	8.1	8.1	8.1	24.918	0	13.855	1670800000	5	Q4VAE3	Q4VAE3	Transmembrane protein 65
Otol1	0.308582	0.915663	0.453498	0.216896	0.373345	0.451399	Otol1				1	1	1	1.9	1.9	1.9	49.6	0.0020008	6.6462	3745200000	5	Q4ZJM7	Q4ZJM7	Otolin-1
Zbtb8os	-1.74993	-1.49231	-1.59866	-1.48539	-1.47297	-1.40467	Zbtb8os				1	1	1	10.1	10.1	10.1	19.727	0	13.093	382900000	1	Q505B7	Q505B7	Protein archease
Lrrc47	-2.72458	-2.75666	-2.71315	-2.70135	-2.59709	-2.65418	Lrrc47				2	2	2	6	6	6	63.589	0	50.715	271930000	3	Q505F5	Q505F5	Leucine-rich repeat-containing protein 47
Deptor	-4.73399	-4.10034	-4.50336	-4.81246	-4.49257	-4.60817	Deptor				2	2	2	8.1	8.1	8.1	46.119	0	21.006	18845000	2	Q570Y9	Q570Y9	DEP domain-containing mTOR-interacting protein
Ndufaf2	0.797266	0.803368	0.805961	0.45866	0.657305	0.658501	Ndufaf2				4	4	4	29.2	29.2	29.2	19.628	0	27.801	1327200000	5	Q59J78	Q59J78	Mimitin, mitochondrial
Myo16	-1.25912	-1.28206	-1.28187	-1.256	-1.08865	-0.992005	Myo16				1	1	1	0.4	0.4	0.4	211.38	0.0049828	5.9775	334020000	1	Q5DU14	Q5DU14	Unconventional myosin-XVI
Hspb6	0.19028	0.355538	0.226887	0.624569	-0.123874	0.00646211	Hspb6				5	5	4	51.2	51.2	43.2	17.521	0	78.836	9346000000	8	Q5EBG6	Q5EBG6	Heat shock protein beta-6
Nufip2	-4.33352	-3.59916	-4.22329	-4.01359	-4.28616	-4.17262	Nufip2				2	2	2	5.5	5.5	5.5	75.656	0	35.347	36890000	3	Q5F2E7	Q5F2E7	Nuclear fragile X mental retardation-interacting protein 2
Arhgap1	0.466263	0.314217	0.405825	0.485438	0.432041	0.412488	Arhgap1				4	4	4	18	18	18	50.41	0	69.344	8917200000	6	Q5FWK3	Q5FWK3	Rho GTPase-activating protein 1
Slc25a51	0.858791	0.861642	0.908233	0.884513	1.06939	1.10498	Slc25a51				6	6	6	21.8	21.8	21.8	33.689	0	44.825	3962600000	8	Q5HZI9	Q5HZI9	Solute carrier family 25 member 51
Cnrip1	-0.515922	-0.177985	-0.261008	-0.31479	-0.356667	-0.169836	Cnrip1				1	1	1	4.9	4.9	4.9	18.612	0.0019732	6.4638	1440900000	1	Q5M8N0	Q5M8N0	CB1 cannabinoid receptor-interacting protein 1
Sdr39u1	-1.13351	-1.10387	-1.0384	-1.13159	-1.13934	-1.12358	Sdr39u1				3	3	3	14.7	14.7	14.7	31.458	0	41.936	3355100000	7	Q5M8N4	Q5M8N4	Epimerase family protein SDR39U1
Mrs2	-2.36483	-2.34451	-2.01212	-2.00993	-1.56524	-1.73215	Mrs2				1	1	1	3.2	3.2	3.2	49.299	0.0016313	6.974	271750000	1	Q5NCE8	Q5NCE8	Magnesium transporter MRS2 homolog, mitochondrial
Tom1l2	-3.03827	-3.15628	-3.06108	-3.01864	-3.01304	-2.96167	Tom1l2				1	1	1	5.3	5.3	5.3	55.662	0.00093633	11.242	354770000	2	Q5SRX1	Q5SRX1	TOM1-like protein 2
Cyb5d2	-4.48253	-3.93905	-4.28589	-4.59083	-4.90135	-4.92657	Cyb5d2				2	2	2	8.7	8.7	8.7	29.162	0	28.889	35291000	4	Q5SSH8	Q5SSH8	Neuferricin
Tbc1d9b;Tbc1d9	0.914958	0.865737	1.00293	0.906369	0.910412	1.00817	Tbc1d9b;Tbc1d9				2	2	2	1.8	1.8	1.8	141.78	0	21.282	11104000000	2	Q5SVR0;Q3UYK3	Q5SVR0;Q3UYK3	TBC1 domain family member 9B;TBC1 domain family member 9
Cluh	1.95683	1.91919	1.96455	1.8812	2.03608	1.96935	Cluh				21	21	21	22.2	22.2	22.2	148.07	0	240.86	17843000000	37	Q5SW19	Q5SW19	Clustered mitochondria protein homolog
Slc25a35	1.89868	2.055	2.03784	1.87045	1.92585	1.95321	Slc25a35				7	7	7	35.3	35.3	35.3	32.63	0	87.876	7522500000	13	Q5SWT3	Q5SWT3	Solute carrier family 25 member 35
Acaca	6.11662	6.50981	6.27544	6.50761	6.3906	6.1821	Acaca				85	85	73	43.5	43.5	37.2	265.25	0	323.31	340200000000	239	Q5SWU9;Q9ER41	Q5SWU9	Acetyl-CoA carboxylase 1;Biotin carboxylase
Myh4;Myh1	2.35314	2.58971	2.24332	3.49507	2.22136	2.25721	Myh4;Myh1				11	11	3	8.2	8.2	1.8	222.86	0	185.4	6982100000	20	Q5SX39;Q5SX40;Q91Z83;Q02566	Q5SX39;Q5SX40	Myosin-4;Myosin-1
Rabl6	-1.33144	-1.27646	-1.43727	-1.43598	-1.12147	-1.19863	Rabl6				1	1	1	1.2	1.2	1.2	79.83	0.0019992	6.6414	384850000	1	Q5U3K5	Q5U3K5	Rab-like protein 6
Dnajc11	-0.213773	-0.215498	-0.0924635	0.0105496	0.105672	0.069151	Dnajc11				3	3	3	9.7	9.7	9.7	63.232	0	78.511	8036700000	12	Q5U458	Q5U458	DnaJ homolog subfamily C member 11
Slc25a26	-1.77048	-1.84205	-1.69987	-1.82276	-1.74826	-1.61401	Slc25a26				1	1	1	5.8	5.8	5.8	29.026	0.0018215	10.345	37795000	2	Q5U680	Q5U680	S-adenosylmethionine mitochondrial carrier protein
Parl	-0.543977	-0.402362	-0.293753	-0.243833	-0.384009	-0.401865	Parl				2	2	2	7.7	7.7	7.7	41.963	0	19.959	1901100000	4	Q5XJY4	Q5XJY4	Presenilins-associated rhomboid-like protein, mitochondrial;P-beta
Arcn1	-0.317096	-0.458056	-0.430893	-0.399953	-0.334385	-0.294915	Arcn1				5	5	5	11.2	11.2	11.2	57.229	0	42.087	1373300000	5	Q5XJY5	Q5XJY5	Coatomer subunit delta
Mybpc2	2.17682	1.96325	1.86987	3.43234	1.50279	1.75474	Mybpc2				21	21	20	23.8	23.8	23.2	127.35	0	260.79	21599000000	37	Q5XKE0;O70468	Q5XKE0	Myosin-binding protein C, fast-type
Jagn1	-2.8893	-2.47174	-2.63728	-2.73202	-3.0596	-3.26124	Jagn1				1	1	1	6.6	6.6	6.6	21.102	0.0064443	5.8592	74890000	3	Q5XKN4	Q5XKN4	Protein jagunal homolog 1
Orm1	0.781728	0.130518	0.584796	1.57321	1.56882	1.09873	Orm1				3	3	3	17.4	17.4	17.4	23.895	0	30.275	5986900000	8	Q60590	Q60590	Alpha-1-acid glycoprotein 1
Ogdh	6.81114	6.97152	6.97478	6.67367	6.71816	6.93209	Ogdh				56	56	56	58.4	58.4	58.4	116.45	0	323.31	1087300000000	277	Q60597	Q60597	2-oxoglutarate dehydrogenase, mitochondrial
Myl6	0.746894	0.184076	0.510227	0.13403	0.266695	0.182503	Myl6				7	7	7	50.3	50.3	50.3	16.93	0	102.43	12005000000	14	Q60605;Q8CI43	Q60605	Myosin light polypeptide 6
Clpb	-0.936627	-1.03112	-0.787717	-0.628263	-0.685195	-0.660863	Clpb				3	3	3	8.4	8.4	8.4	76.003	0	57.294	830690000	3	Q60649	Q60649	Caseinolytic peptidase B protein homolog
Hnrnpd	1.46264	1.36945	1.44089	1.29658	1.37689	1.36965	Hnrnpd				4	4	3	13.8	13.8	11.5	38.354	0	43.057	3910100000	4	Q60668	Q60668	Heterogeneous nuclear ribonucleoprotein D0
Nr1d2	0.424859	1.4106	0.516248	0.82358	0.858109	1.4956	Nr1d2				1	1	1	1.4	1.4	1.4	64.301	0.0057078	5.9124	4656200000	3	Q60674	Q60674	Nuclear receptor subfamily 1 group D member 2
Lama2	1.25238	1.12536	1.03224	0.674886	0.862575	0.728226	Lama2				10	10	10	4.4	4.4	4.4	343.81	0	166.43	2557700000	12	Q60675	Q60675	Laminin subunit alpha-2
Ppp5c	-0.718786	-0.8639	-0.789983	-0.760495	-0.741622	-0.725848	Ppp5c				5	5	5	13.2	13.2	13.2	56.876	0	71.387	1840000000	7	Q60676	Q60676	Serine/threonine-protein phosphatase 5
Psmb6	-0.0351511	0.00913069	-0.0872326	-0.0199131	0.0472885	0.0016187	Psmb6				3	3	3	13	13	13	25.378	0	27.921	4607500000	10	Q60692	Q60692	Proteasome subunit beta type-6
Samhd1	-0.938895	-1.02247	-1.05452	-1.17487	-0.944209	-0.937804	Samhd1				3	3	3	7.8	7.8	7.8	75.892	0	38.675	502410000	3	Q60710	Q60710	Deoxynucleoside triphosphate triphosphohydrolase SAMHD1
Slc27a1	2.51274	2.42155	2.36197	2.09773	2.14477	1.88973	Slc27a1				6	6	6	15.9	15.9	15.9	71.275	0	113.69	9491100000	16	Q60714	Q60714	Long-chain fatty acid transport protein 1
P4ha1	-1.26869	-1.83066	-1.24398	-0.933984	-0.765887	-0.907258	P4ha1				1	1	1	2.6	2.6	2.6	60.909	0.0017676	8.9791	300900000	2	Q60715	Q60715	Prolyl 4-hydroxylase subunit alpha-1
Khdrbs1	-2.14357	-2.19669	-2.10177	-2.15869	-2.04179	-2.03809	Khdrbs1				1	1	1	3.2	3.2	3.2	48.37	0.0020024	6.6528	653540000	1	Q60749	Q60749	KH domain-containing, RNA-binding, signal transduction-associated protein 1
Gcdh	2.69349	2.91276	3.01506	2.91897	2.74467	2.85637	Gcdh				9	9	9	29.5	29.5	29.5	48.605	0	90.817	8042700000	20	Q60759;REV__P0DI97	Q60759	Glutaryl-CoA dehydrogenase, mitochondrial
Irgm1	-2.04402	-1.9001	-2.13728	-2.07912	-1.93362	-1.87054	Irgm1				1	1	1	3.9	3.9	3.9	46.551	0	17.236	184850000	1	Q60766	Q60766	Immunity-related GTPase family M protein 1
Stxbp3	-3.05666	-3.07196	-3.16767	-3.1087	-3.14493	-3.03921	Stxbp3				2	2	2	5.4	5.4	5.4	67.942	0	28.404	313510000	3	Q60770	Q60770	Syntaxin-binding protein 3
Akt2	1.78754	1.8127	1.80544	1.65695	1.68928	1.64727	Akt2				7	7	7	18.1	18.1	18.1	55.741	0	72.104	5005900000	16	Q60823;Q9WUA6;P31750	Q60823	RAC-beta serine/threonine-protein kinase
Serpinb6	0.43731	0.223175	0.278503	0.442564	0.209046	0.22203	Serpinb6				7	7	7	23.8	23.8	23.8	42.598	0	80.11	6346400000	14	Q60854	Q60854	Serpin B6
Stip1	1.31419	1.34782	1.2946	1.60121	1.65092	1.62088	Stip1				14	14	14	24.5	24.5	24.5	62.581	0	127.73	13944000000	21	Q60864	Q60864	Stress-induced-phosphoprotein 1
Caprin1	0.690313	0.866338	0.682898	0.696561	0.905798	0.840603	Caprin1				7	7	7	12	12	12	78.168	0	90.822	10075000000	15	Q60865	Q60865	Caprin-1
Reep5	0.196892	0.191789	0.146366	-0.0421971	0.0630655	0.064923	Reep5				2	2	2	10.3	10.3	10.3	21.05	0	15.108	6684500000	7	Q60870	Q60870	Receptor expression-enhancing protein 5
Eif1ax;Eif1a	-1.89258	-1.61827	-1.77776	-1.36867	-1.75146	-1.87749	Eif1ax;Eif1a				3	3	3	36.1	36.1	36.1	16.46	0	20.439	2008100000	4	Q8BMJ3;Q60872	Q8BMJ3;Q60872	Eukaryotic translation initiation factor 1A, X-chromosomal;Eukaryotic translation initiation factor 1A
Eps15l1	-0.979251	-0.88184	-1.03689	-1.04484	-1.079	-1.01411	Eps15l1				3	3	3	5.7	5.7	5.7	99.307	0	29.963	448570000	5	Q60902	Q60902	Epidermal growth factor receptor substrate 15-like 1
Vdac2	4.14162	4.1192	4.33586	4.22147	4.20471	4.23868	Vdac2				16	15	15	65.8	63.7	63.7	31.732	0	307.19	110480000000	50	Q60930	Q60930	Voltage-dependent anion-selective channel protein 2
Vdac3	2.59062	2.50488	2.70693	2.78387	2.66238	2.74458	Vdac3				10	9	9	44.9	42.8	42.8	30.752	0	191.84	29820000000	24	Q60931	Q60931	Voltage-dependent anion-selective channel protein 3
Vdac1	5.03158	4.95157	5.08691	5.21476	4.9455	4.98234	Vdac1				16	16	15	70.3	70.3	68.2	32.351	0	323.31	140050000000	81	Q60932	Q60932	Voltage-dependent anion-selective channel protein 1
Adck3	4.24816	4.12025	4.49102	4.18089	4.25072	4.28716	Adck3				18	18	18	36.9	36.9	36.9	71.742	0	323.31	62995000000	63	Q60936	Q60936	Atypical kinase ADCK3, mitochondrial
Papss1	-2.85481	-2.9547	-2.77233	-2.70281	-2.97138	-2.78662	Papss1				1	1	1	2.7	2.7	2.7	70.793	0	15.469	282050000	1	Q60967	Q60967	Bifunctional 3-phosphoadenosine 5-phosphosulfate synthase 1;Sulfate adenylyltransferase;Adenylyl-sulfate kinase
Rbbp4;Rbbp7	-4.57491	-4.36858	-5.05451	-5.2401	-5.22704	-4.94875	Rbbp4;Rbbp7				2	2	2	5.4	5.4	5.4	47.655	0	23.263	13395000	1	Q60972;Q60973	Q60972;Q60973	Histone-binding protein RBBP4;Histone-binding protein RBBP7
Adipoq	1.14934	1.22208	1.12837	1.00385	1.03792	1.30133	Adipoq				4	4	4	21.1	21.1	21.1	26.809	0	65.332	5208800000	11	Q60994	Q60994	Adiponectin
Tmpo	0.600964	0.54586	0.553989	0.322683	0.484195	0.507645	Tmpo				4	4	4	13.9	13.9	13.9	50.372	0	112.4	3577000000	6	Q61029;Q61033	Q61029;Q61033	Lamina-associated polypeptide 2, isoforms beta/delta/epsilon/gamma;Lamina-associated polypeptide 2, isoforms alpha/zeta
Hars	-1.11868	-1.36233	-1.54499	-1.73383	-1.3692	-1.39041	Hars				4	4	3	13.6	13.6	11.8	57.432	0	26.021	1729100000	4	Q61035	Q61035	Histidine--tRNA ligase, cytoplasmic
Cdc37	0.688544	0.728019	0.570991	0.58452	0.728857	0.802854	Cdc37				4	4	4	14.8	14.8	14.8	44.593	0	52.969	5732400000	8	Q61081	Q61081	Hsp90 co-chaperone Cdc37;Hsp90 co-chaperone Cdc37, N-terminally processed
Cybb	-3.7362	-3.9793	-4.04007	-4.89777	-4.89784	-5.57785	Cybb				1	1	1	1.9	1.9	1.9	65.304	0	13.673	9701200	1	Q61093	Q61093	Cytochrome b-245 heavy chain
Abcb7	-0.871544	-1.10143	-0.767556	-0.425335	-0.621246	-0.71522	Abcb7				2	2	2	3.5	3.5	3.5	82.58	0	27.363	831380000	3	Q61102	Q61102	ATP-binding cassette sub-family B member 7, mitochondrial
Gbp4	-2.95743	-2.52706	-2.74201	-2.74136	-2.87311	-2.94089	Gbp4				2	2	2	3.9	3.9	3.9	70.801	0	20.26	62388000	3	Q61107	Q61107	Guanylate-binding protein 4
Cfi	-0.928816	-0.908573	-0.723643	-1.01388	-1.37525	-1.43596	Cfi				2	2	2	3.3	3.3	3.3	67.26	0	15.069	178770000	2	Q61129	Q61129	Complement factor I;Complement factor I heavy chain;Complement factor I light chain
Gstt2;Gstt3	0.118452	-0.0897865	0.00553826	-0.140138	-0.0441962	-0.131655	Gstt2;Gstt3				2	2	2	8.6	8.6	8.6	27.634	0	17.99	1639800000	3	Q61133;Q99L20	Q61133;Q99L20	Glutathione S-transferase theta-2
Cp	3.34512	3.20374	3.32977	3.55012	3.56615	3.33104	Cp				13	13	13	15.1	15.1	15.1	121.15	0	165.38	14593000000	29	Q61147;CON__ENSEMBL:ENSBTAP00000031900	Q61147	Ceruloplasmin
Mapre1	-1.26492	-1.22631	-1.26056	-1.0936	-1.28938	-1.11735	Mapre1				6	6	6	36.9	36.9	36.9	30.016	0	60.81	2727300000	7	Q61166	Q61166	Microtubule-associated protein RP/EB family member 1
Prdx2	3.69126	3.48272	3.61666	3.61944	3.44622	3.51907	Prdx2				8	8	7	52	52	47.5	21.778	0	187.64	62863000000	32	Q61171	Q61171	Peroxiredoxin-2
Hcfc1	-5.07329	-4.58527	-4.40275	-4.41302	-4.41876	-4.24519	Hcfc1				1	1	1	0.8	0.8	0.8	210.43	0.0018059	9.962	85374000	2	Q61191	Q61191	Host cell factor 1;HCF N-terminal chain 1;HCF N-terminal chain 2;HCF N-terminal chain 3;HCF N-terminal chain 4;HCF N-terminal chain 5;HCF N-terminal chain 6;HCF C-terminal chain 1;HCF C-terminal chain 2;HCF C-terminal chain 3;HCF C-terminal chain 4;HCF C-terminal chain 5;HCF C-terminal chain 6
Pafah1b2	-3.90902	-3.69883	-3.73078	-3.75398	-3.70663	-3.66764	Pafah1b2				2	2	2	20.1	20.1	20.1	25.581	0	26.455	597330000	4	Q61206	Q61206	Platelet-activating factor acetylhydrolase IB subunit beta
Psap	2.90892	2.60633	2.69214	2.57585	2.68014	2.45643	Psap				10	10	10	19.6	19.6	19.6	61.422	0	106.65	27475000000	28	Q61207	Q61207	Prosaposin
Eif2d	-2.28135	-1.79026	-2.11314	-1.74737	-2.51355	-2.41024	Eif2d				1	1	1	1.8	1.8	1.8	62.829	0.0068208	5.8504	23795000	1	Q61211	Q61211	Eukaryotic translation initiation factor 2D
Lcp1	0.78518	0.446881	0.595206	0.477047	0.521919	0.309729	Lcp1				10	8	8	22.6	19.8	19.8	70.148	0	137.01	4532900000	10	Q61233	Q61233	Plastin-2
Snta1	-7.07979	-6.32464	-6.95741	-7.2097	-7.25184	-7.37749	Snta1				1	1	1	1.8	1.8	1.8	53.664	0.0019865	6.5586	69978000	2	Q61234	Q61234	Alpha-1-syntrophin
Fnta	0.149371	-0.0257457	0.231891	0.3224	0.325211	0.307891	Fnta				3	3	3	11.1	11.1	11.1	44.013	0	70.883	2484900000	9	Q61239	Q61239	Protein farnesyltransferase/geranylgeranyltransferase type-1 subunit alpha
Serpinf2	-2.01435	-2.1329	-2.09601	-2.02686	-2.22186	-2.07199	Serpinf2				3	3	3	7.3	7.3	7.3	54.971	0	33.271	354580000	3	Q61247	Q61247	Alpha-2-antiplasmin
Abcd2	-1.22826	-1.25546	-1.38422	-1.31234	-1.17286	-1.06215	Abcd2				1	1	1	1.6	1.6	1.6	83.482	0.0034776	6.1328	87888000	1	Q61285	Q61285	ATP-binding cassette sub-family D member 2
Lamb2	0.0173205	-0.0842335	-0.162017	-0.669512	-0.621688	-0.763282	Lamb2				4	4	4	2.6	2.6	2.6	196.58	0	51.362	416320000	6	Q61292	Q61292	Laminin subunit beta-2
Hspa4	2.65411	2.75868	2.73512	2.74832	2.80068	2.76891	Hspa4				25	25	23	43.3	43.3	39.7	94.132	0	323.31	27071000000	48	Q61316	Q61316	Heat shock 70 kDa protein 4
Bcap31	3.8228	3.93372	3.87601	3.68725	3.71819	3.54036	Bcap31				12	11	11	31	28.6	28.6	27.956	0	132.95	19595000000	26	Q61335	Q61335	B-cell receptor-associated protein 31
Cox7a2l	-2.0961	-1.8736	-2.22137	-2.11793	-1.94926	-1.87816	Cox7a2l				2	2	2	18	18	18	12.399	0	15.467	963330000	2	Q61387	Q61387	Cytochrome c oxidase subunit 7A-related protein, mitochondrial
Mme	-0.404654	-0.317075	-0.426688	-0.536872	-0.455272	-0.526665	Mme				4	4	4	5.9	5.9	5.9	85.701	0	42.575	1246200000	5	Q61391	Q61391	Neprilysin
Pde3b	-2.13428	-2.13101	-2.13983	-2.16705	-2.16184	-2.10202	Pde3b				4	4	4	7.8	7.8	7.8	122.15	0	37.767	1054500000	6	Q61409	Q61409	cGMP-inhibited 3,5-cyclic phosphodiesterase B
Hadh	5.72078	6.15403	5.95702	5.76243	5.71122	5.84504	Hadh				22	22	22	62.1	62.1	62.1	34.463	0	323.31	722310000000	116	Q61425	Q61425	Hydroxyacyl-coenzyme A dehydrogenase, mitochondrial
Glg1	-1.69999	-1.68847	-1.78157	-2.06748	-2.29895	-2.31011	Glg1				2	2	2	1.7	1.7	1.7	133.73	0	29.297	301730000	3	Q61543	Q61543	Golgi apparatus protein 1
Rad21	-2.60733	-2.49398	-2.55139	-2.54552	-2.38696	-2.42644	Rad21				1	1	1	2	2	2	72.082	0.0016353	7.0234	65235000	1	Q61550	Q61550	Double-strand-break repair protein rad21 homolog
Fscn1	1.02656	1.00031	0.907701	0.708297	0.823866	0.858761	Fscn1				7	7	7	19.3	19.3	19.3	54.507	0	106.74	3336600000	12	Q61553	Q61553	Fascin
Fbn1	1.70856	1.00843	1.35106	0.649112	1.1564	0.646286	Fbn1				10	10	10	4.8	4.8	4.8	312.3	0	163.9	2775600000	13	Q61554	Q61554	Fibrillin-1
Fdxr	0.210321	0.664671	0.425725	0.453918	0.435028	0.481698	Fdxr				4	4	4	12.6	12.6	12.6	54.201	0	24.975	1739900000	5	Q61578	Q61578	NADPH:adrenodoxin oxidoreductase, mitochondrial
Gpam	-0.979782	-0.88441	-0.936326	-0.806852	-0.686205	-0.627249	Gpam				8	8	8	13.8	13.8	13.8	93.703	0	110.41	4788300000	11	Q61586	Q61586	Glycerol-3-phosphate acyltransferase 1, mitochondrial
Ktn1	-2.8034	-2.77751	-2.71977	-2.71469	-2.99385	-3.0726	Ktn1				1	1	1	1.1	1.1	1.1	152.59	0.0017483	8.6957	106760000	2	Q61595	Q61595	Kinectin
Gdi2	3.70958	3.55067	3.67847	3.57369	3.61909	3.56416	Gdi2				19	19	13	53.5	53.5	38.4	50.537	0	323.31	52743000000	50	Q61598	Q61598	Rab GDP dissociation inhibitor beta
Arhgdib	-1.86021	-1.95695	-1.90875	-2.03011	-1.8975	-1.83696	Arhgdib				3	3	3	32	32	32	22.851	0	41.254	1837900000	4	Q61599	Q61599	Rho GDP-dissociation inhibitor 2
Hp	3.97686	3.5521	3.77436	5.27835	5.50932	5.24007	Hp				14	14	14	35.7	35.7	35.7	38.752	0	159.18	42249000000	35	Q61646;O55111	Q61646	Haptoglobin;Haptoglobin alpha chain;Haptoglobin beta chain
Ddx19a	-2.75725	-2.59748	-2.37375	-2.37304	-2.57496	-2.4518	Ddx19a				2	2	2	6.7	6.7	6.7	53.932	0	19.459	195140000	3	Q61655	Q61655	ATP-dependent RNA helicase DDX19A
Ddx5	1.84459	1.85009	1.79864	1.73765	1.85694	1.76193	Ddx5				7	7	6	12.4	12.4	10.3	69.289	0	47.445	3770300000	8	Q61656	Q61656	Probable ATP-dependent RNA helicase DDX5
Hsph1	1.07313	1.10239	1.07988	1.34935	1.5246	1.53022	Hsph1				13	12	12	22	20.4	20.4	96.406	0	232.38	7241500000	18	Q61699	Q61699	Heat shock protein 105 kDa
Itih1	-0.623069	-0.692654	-0.630014	-0.62923	-0.622179	-0.515668	Itih1				3	3	3	5	5	5	101.07	0	29.577	1102700000	4	Q61702;CON__Q0VCM5	Q61702	Inter-alpha-trypsin inhibitor heavy chain H1
Itih3	0.466755	0.0425244	0.394016	0.687679	0.797143	0.588371	Itih3				3	3	2	4.4	4.4	3.3	99.357	0	44.989	1088900000	5	Q61704	Q61704	Inter-alpha-trypsin inhibitor heavy chain H3
Mrps31	-0.0893774	0.0250303	0.00595278	-0.0294041	0.0462373	0.00334193	Mrps31				4	4	4	17.4	17.4	17.4	43.88	0	43.989	2009300000	10	Q61733	Q61733	28S ribosomal protein S31, mitochondrial
Cd47	1.44039	1.15258	1.26995	0.907954	0.999126	1.06158	Cd47				2	2	2	6.6	6.6	6.6	33.097	0	37.222	5310200000	7	Q61735	Q61735	Leukocyte surface antigen CD47
Itga7	0.206607	0.147229	0.123536	-0.13135	0.0526374	-0.0834678	Itga7				2	2	2	1.4	1.4	1.4	129.33	0	13.237	946780000	2	Q61738	Q61738	Integrin alpha-7;Integrin alpha-7 heavy chain;Integrin alpha-7 light chain
Kif5b;Kif5c;Kif5a	-0.00315956	-0.175304	-0.0923263	-0.101078	-0.108909	-0.0970215	Kif5b;Kif5c;Kif5a				2	2	2	2.5	2.5	2.5	109.55	0	44.883	760950000	4	Q61768;P28738;P33175	Q61768;P28738;P33175	Kinesin-1 heavy chain;Kinesin heavy chain isoform 5C;Kinesin heavy chain isoform 5A
Lasp1	-0.331034	-0.016346	-0.256428	-0.327362	-0.350421	-0.44913	Lasp1				3	3	3	12.9	12.9	12.9	29.994	0	33.267	1182500000	5	Q61792	Q61792	LIM and SH3 domain protein 1
A2m	5.22307	5.07025	5.19116	4.95636	4.76951	5.0409	A2m				34	34	33	29.3	29.3	28.8	165.85	0	323.31	111580000000	112	Q61838;Q6GQT1	Q61838	Alpha-2-macroglobulin;Alpha-2-macroglobulin 165 kDa subunit;Alpha-2-macroglobulin 35 kDa subunit
Npm1	0.637657	0.515475	0.646663	0.628023	0.697906	0.575048	Npm1				6	6	6	29.8	29.8	29.8	32.56	0	104.8	11926000000	16	Q61937	Q61937	Nucleophosmin
Pcbp2	-4.41089	-4.3395	-4.36107	-4.40121	-4.41597	-4.49039	Pcbp2				6	3	3	21.8	11	11	38.221	0	51.876	2049500000	4	Q61990	Q61990	Poly(rC)-binding protein 2
Ogn	2.22166	1.10475	1.59769	1.02431	1.19236	1.02186	Ogn				5	5	5	19.5	19.5	19.5	34.012	0	133.98	16089000000	15	Q62000	Q62000	Mimecan
Pon2	-0.537093	-0.613127	-0.711092	-0.732195	-0.536619	-0.537686	Pon2				3	3	3	15.5	15.5	15.5	39.617	0	35.928	2619000000	4	Q62086	Q62086	Serum paraoxonase/arylesterase 2
Pon3	1.81146	1.74263	1.84947	1.6808	1.85287	1.71318	Pon3				6	6	6	26.3	26.3	26.3	39.351	0	113.46	15794000000	17	Q62087	Q62087	Serum paraoxonase/lactonase 3
Srsf2	0.56188	0.266659	0.534557	0.543593	0.498784	0.577093	Srsf2				3	3	3	18.6	18.6	18.6	25.476	0	29.12	1798800000	5	Q62093	Q62093	Serine/arginine-rich splicing factor 2
Ddx3y;D1Pas1	2.03669	1.89487	2.03737	2.09854	2.14208	2.09385	Ddx3y;D1Pas1				9	9	2	19	19	5.5	73.427	0	115.42	11748000000	19	Q62095;P16381;Q61496	Q62095;P16381	ATP-dependent RNA helicase DDX3Y;Putative ATP-dependent RNA helicase Pl10
Rhoc	-2.97665	-3.13712	-2.94675	-2.84932	-3.08742	-3.18323	Rhoc				6	1	1	43.5	12.4	12.4	22.006	0.00093897	11.321	424560000	2	Q62159;P62746	Q62159	Rho-related GTP-binding protein RhoC
Dag1	0.79858	0.864595	0.814391	0.701966	0.763881	0.649975	Dag1				4	4	4	4.1	4.1	4.1	96.904	0	34.606	1963100000	7	Q62165	Q62165	Dystroglycan;Alpha-dystroglycan;Beta-dystroglycan
Ddx3x	-5.46703	-5.30115	-5.19433	-5.47225	-5.54486	-5.80731	Ddx3x				7	1	1	12.4	2.1	2.1	73.101	0	26.13	41236000	3	Q62167	Q62167	ATP-dependent RNA helicase DDX3X
Snrpa;Snrpb2	0.776335	0.669128	0.709906	0.572226	0.733865	0.675066	Snrpa;Snrpb2				2	2	2	7.3	7.3	7.3	31.835	0	14.329	709140000	4	Q62189;Q9CQI7	Q62189;Q9CQI7	U1 small nuclear ribonucleoprotein A;U2 small nuclear ribonucleoprotein B
Myom1	0.09291	0.140061	-1.0904	-1.28655	0.211959	0.217378	Myom1				6	6	6	4.5	4.5	4.5	185.46	0	57.675	1431900000	7	Q62234	Q62234	Myomesin-1
Sptbn1	4.4445	4.60752	4.51348	4.24839	4.2275	4.32111	Sptbn1				49	49	48	28.9	28.9	28.7	274.22	0	323.31	57784000000	78	Q62261	Q62261	Spectrin beta chain, non-erythrocytic 1
Thrsp	3.62538	3.92361	3.6477	3.70271	3.69399	3.42698	Thrsp				8	8	8	70.7	70.7	70.7	17.093	0	245.59	150010000000	48	Q62264	Q62264	Thyroid hormone-inducible hepatic protein
Tsn	-0.770969	-0.774858	-0.827763	-0.803718	-0.727122	-0.820656	Tsn				1	1	1	5.3	5.3	5.3	26.201	0.0017536	8.7747	1041900000	1	Q62348	Q62348	Translin
Sorbs1	0.730612	0.695801	0.703046	0.552418	0.625213	0.606379	Sorbs1				7	7	7	7.1	7.1	7.1	143.07	0	64.294	1317000000	8	Q62417;Q3UTJ2	Q62417	Sorbin and SH3 domain-containing protein 1
Dbnl	-2.10967	-2.42718	-2.29549	-2.27578	-2.36999	-2.42003	Dbnl				3	3	3	10.3	10.3	10.3	48.699	0	55.676	1209700000	4	Q62418	Q62418	Drebrin-like protein
Ostf1	1.10422	0.724523	0.967649	0.876184	0.815738	0.588877	Ostf1				4	4	4	33	33	33	23.782	0	42.343	3513700000	7	Q62422	Q62422	Osteoclast-stimulating factor 1
Ndufa4	4.93573	5.16742	5.08268	4.94758	4.91443	5.09747	Ndufa4				8	8	8	56.1	56.1	56.1	9.3267	0	83.081	240210000000	46	Q62425	Q62425	Cytochrome c oxidase subunit NDUFA4
Cstb	-0.518881	-0.401838	-0.44561	-0.497757	-0.460544	-0.433948	Cstb				2	2	2	35.7	35.7	35.7	11.045	0	41.439	3356100000	8	Q62426	Q62426	Cystatin-B
Smad2	-3.77404	-3.41244	-3.3064	-2.9056	-3.22849	-2.72472	Smad2				1	1	1	2.6	2.6	2.6	52.265	0.002352	6.3746	16613000	1	Q62432	Q62432	Mothers against decapentaplegic homolog 2
Ndrg1	-0.335845	-0.783702	-0.501654	-0.627664	-0.706621	-0.873633	Ndrg1				2	2	2	8.4	8.4	8.4	43.008	0	39.813	1230100000	3	Q62433	Q62433	Protein NDRG1
Fkbp3	-1.81255	-1.69886	-1.84538	-1.60319	-1.93783	-2.04014	Fkbp3				3	3	3	14.7	14.7	14.7	25.147	0	27.476	1780300000	7	Q62446	Q62446	Peptidyl-prolyl cis-trans isomerase FKBP3
Eif4g2	-2.92561	-2.9852	-2.85224	-2.57526	-2.61825	-2.48001	Eif4g2				2	2	2	3.6	3.6	3.6	102.1	0	35.264	854260000	4	Q62448	Q62448	Eukaryotic translation initiation factor 4 gamma 2
Vat1	0.490466	0.278047	0.401154	0.245934	0.459499	0.396813	Vat1				4	4	4	15	15	15	43.096	0	41.136	2689300000	7	Q62465	Q62465	Synaptic vesicle membrane protein VAT-1 homolog
Ppp3r1	-2.82923	-2.72189	-2.62155	-2.52706	-2.73767	-2.60068	Ppp3r1				1	1	1	16.5	16.5	16.5	19.3	0	21.826	161570000	2	Q63810	Q63810	Calcineurin subunit B type 1
Mapk3	-6.57996	-5.85831	-6.01374	-6.66151	-6.52623	-5.95701	Mapk3				2	1	1	7.9	3.9	3.9	43.066	0.00092208	10.735	170970000	2	Q63844	Q63844	Mitogen-activated protein kinase 3
Ugt1a1	-1.88145	-0.965836	-1.67418	-2.08164	-2.02616	-1.98354	Ugt1a1				1	1	1	1.5	1.5	1.5	60.047	0.006079	5.8888	64238000	1	Q63886	Q63886	UDP-glucuronosyltransferase 1-1
Sdpr	4.30091	4.28304	4.26857	3.89885	3.94863	3.91364	Sdpr				14	14	14	43.3	43.3	43.3	46.763	0	191.34	51298000000	52	Q63918	Q63918	Serum deprivation-response protein
Eng	-4.12328	-3.34548	-4.05217	-4.16353	-4.00485	-3.75179	Eng				1	1	1	1.4	1.4	1.4	70.02	0.0017552	8.7799	27587000	2	Q63961	Q63961	Endoglin
Crk	0.222662	0.0274361	0.0540912	0.102997	0.175743	0.14737	Crk				6	6	6	26.3	26.3	26.3	33.814	0	84.529	3371600000	12	Q64010	Q64010	Adapter molecule crk
Aebp1	-2.51268	-2.42318	-2.07234	-2.14814	-2.5786	-2.56284	Aebp1				1	1	1	1.2	1.2	1.2	128.36	0.002021	6.7858	28606000	1	Q640N1	Q640N1	Adipocyte enhancer-binding protein 1
Spr	1.59814	1.59824	1.51489	1.49879	1.43786	1.40001	Spr				6	6	6	28.4	28.4	28.4	27.883	0	125.39	8874900000	13	Q64105	Q64105	Sepiapterin reductase
Btf3	-0.386141	-0.657355	-0.531793	-0.409264	-0.320251	-0.4093	Btf3				2	2	2	13.7	13.7	13.7	22.031	0.00093371	11.2	1584100000	3	Q64152	Q64152	Transcription factor BTF3
Sf1	-1.14019	-1.01193	-1.12417	-1.25369	-1.1883	-1.13536	Sf1				3	3	3	7.2	7.2	7.2	70.402	0	26.57	403530000	3	Q64213	Q64213	Splicing factor 1
Surf4	-1.10057	-1.12697	-1.00107	-1.01743	-1.04185	-1.0386	Surf4				2	2	2	11.5	11.5	11.5	30.381	0	84.64	7421900000	4	Q64310	Q64310	Surfeit locus protein 4
Ifit3	-2.13643	-1.77445	-2.26312	-2.23988	-2.39179	-1.99869	Ifit3				2	2	2	5	5	5	47.222	0	14.177	102860000	2	Q64345	Q64345	Interferon-induced protein with tetratricopeptide repeats 3
Hspe1	4.5782	4.76918	4.72242	4.77333	4.8568	4.74689	Hspe1				9	9	9	75.5	75.5	75.5	10.963	0	76.792	209760000000	50	Q64433	Q64433	10 kDa heat shock protein, mitochondrial
Sord	-3.18415	-3.20982	-3.16705	-3.22859	-2.98236	-3.02829	Sord				1	1	1	4.8	4.8	4.8	38.249	0.0017123	8.0791	639960000	1	Q64442	Q64442	Sorbitol dehydrogenase
Ca4	1.60075	1.5413	1.76808	1.48641	1.42535	1.45822	Ca4				4	4	4	13.1	13.1	13.1	34.351	0	43.956	2919400000	8	Q64444	Q64444	Carbonic anhydrase 4
Cyp4b1	0.177866	0.121011	0.173069	-0.0010108	0.176032	0.249264	Cyp4b1				3	3	3	9.6	9.6	9.6	58.9	0	18.737	1889200000	5	Q64462	Q64462	Cytochrome P450 4B1
Gstt1	-3.23892	-3.24579	-3.101	-3.24125	-3.36555	-3.05281	Gstt1				1	1	1	5.8	5.8	5.8	27.374	0.0017668	8.9562	120350000	1	Q64471	Q64471	Glutathione S-transferase theta-1
Top2b	-0.0793187	-0.0466683	-0.131779	-0.198191	-0.0448528	-0.0547003	Top2b				1	1	1	0.4	0.4	0.4	181.91	0.0086596	5.7947	35063000000	4	Q64511	Q64511	DNA topoisomerase 2-beta
Gk	3.17902	3.10496	3.36475	3.77335	3.83837	4.03978	Gk				23	23	23	50.6	50.6	50.6	61.227	0	323.31	72823000000	62	Q64516;Q9WU65	Q64516	Glycerol kinase
Gpd2	6.69382	6.99138	6.85593	6.6688	6.74528	6.88478	Gpd2				50	50	50	75.8	75.8	75.8	80.953	0	323.31	986750000000	251	Q64521	Q64521	Glycerol-3-phosphate dehydrogenase, mitochondrial
Hist2h2ac;Hist2h2aa1;Hist1h2ah;H2afj;Hist1h2ak;Hist1h2af;Hist3h2a;Hist2h2ab;H2afx	-3.06566	-2.5485	-3.18443	-3.42298	-3.07029	-3.01379	Hist2h2ac;Hist2h2aa1;Hist1h2ah;H2afj;Hist1h2ak;Hist1h2af;Hist3h2a;Hist2h2ab;H2afx				3	3	2	15.5	15.5	8.5	13.988	0	19.598	15618000000	5	Q64523;Q6GSS7;C0HKE9;C0HKE8;C0HKE7;C0HKE6;C0HKE5;C0HKE4;C0HKE3;C0HKE2;C0HKE1;Q8CGP6;Q8R1M2;Q8CGP7;Q8CGP5;Q8BFU2;Q64522;P27661	Q64523;Q6GSS7;C0HKE9;C0HKE8;C0HKE7;C0HKE6;C0HKE5;C0HKE4;C0HKE3;C0HKE2;C0HKE1;Q8CGP6;Q8R1M2;Q8CGP7;Q8CGP5;Q8BFU2;Q64522;P27661	Histone H2A type 2-C;Histone H2A type 2-A;Histone H2A type 1-H;Histone H2A.J;Histone H2A type 1-K;Histone H2A type 1-F;Histone H2A type 3;Histone H2A type 2-B;Histone H2AX
Srm	-2.32484	-2.37742	-2.2465	-2.35677	-2.07456	-2.08726	Srm				2	2	2	13.9	13.9	13.9	33.995	0	14.656	709910000	2	Q64674	Q64674	Spermidine synthase
Vcl	3.98769	3.9794	3.97123	3.69893	3.75051	3.76816	Vcl				32	32	32	40.1	40.1	40.1	116.72	0	323.31	50535000000	79	Q64727	Q64727	Vinculin
Gart	-1.96449	-2.07298	-1.99232	-1.93934	-2.07151	-1.93183	Gart				2	2	2	3	3	3	107.5	0	22.032	915770000	3	Q64737	Q64737	Trifunctional purine biosynthetic protein adenosine-3;Phosphoribosylamine--glycine ligase;Phosphoribosylformylglycinamidine cyclo-ligase;Phosphoribosylglycinamide formyltransferase
Retsat	-0.904339	-0.793524	-0.854026	-1.01279	-0.921599	-1.03033	Retsat				6	6	6	13.5	13.5	13.5	67.334	0	63.241	2954100000	11	Q64FW2	Q64FW2	All-trans-retinol 13,14-reductase
Ptpmt1	-1.50756	-1.3818	-1.34465	-1.17912	-1.11885	-1.09419	Ptpmt1				2	2	2	10.9	10.9	10.9	21.942	0	12.289	218050000	2	Q66GT5	Q66GT5	Phosphatidylglycerophosphatase and protein-tyrosine phosphatase 1
Cltc	3.78618	3.8026	3.87728	3.84418	3.85374	3.82804	Cltc				40	40	40	33.9	33.9	33.9	191.55	0	323.31	44537000000	68	Q68FD5	Q68FD5	Clathrin heavy chain 1
Fam65a	-4.74868	-4.0121	-4.65411	-4.84412	-4.80904	-4.9265	Fam65a				1	1	1	0.8	0.8	0.8	132.35	0.00203	6.8702	2152700	1	Q68FE6	Q68FE6	Protein FAM65A
Hectd1	-5.5025	-4.93148	-5.20584	-5.44689	-5.54637	-5.80344	Hectd1				1	1	1	0.5	0.5	0.5	290.08	0.0016835	7.717	5678700	1	Q69ZR2	Q69ZR2	E3 ubiquitin-protein ligase HECTD1
Cdc5l	-4.19854	-3.59263	-3.894	-4.22073	-4.34448	-4.36122	Cdc5l				1	1	1	1.5	1.5	1.5	92.188	0.0020284	6.8474	11471000	1	Q6A068	Q6A068	Cell division cycle 5-like protein
Enpp3	-2.38311	-2.42891	-2.15792	-2.08711	-2.34584	-2.39832	Enpp3				1	1	1	1.9	1.9	1.9	98.661	0.0023529	6.384	155420000	1	Q6DYE8	Q6DYE8	Ectonucleotide pyrophosphatase/phosphodiesterase family member 3;Alkaline phosphodiesterase I;Nucleotide pyrophosphatase
Nomo1	-2.14038	-2.21427	-2.12149	-2.05501	-1.99357	-2.04974	Nomo1				3	3	3	3.7	3.7	3.7	133.42	0	41.714	482230000	4	Q6GQT9	Q6GQT9	Nodal modulator 1
Tpm4	1.57956	1.51402	1.52017	1.28575	1.38248	1.30205	Tpm4				13	10	10	53.6	47.2	47.2	28.467	0	152.23	9923500000	15	Q6IRU2	Q6IRU2	Tropomyosin alpha-4 chain
Cltb	0.0554871	0.117862	0.0985328	0.18603	0.0108083	0.113382	Cltb				4	4	4	17	17	17	25.171	0	30.218	2211000000	6	Q6IRU5	Q6IRU5	Clathrin light chain B
G6pc3	-6.41273	-5.99339	-6.10747	-6.00914	-6.32185	-5.73864	G6pc3				1	1	1	5.2	5.2	5.2	38.781	0	15.555	15529000	1	Q6NSQ9	Q6NSQ9	Glucose-6-phosphatase 3
Npepl1	-1.02927	-1.00447	-0.888333	-0.964996	-0.924588	-0.979498	Npepl1				3	3	3	13.9	13.9	13.9	55.939	0	30.211	2359700000	6	Q6NSR8	Q6NSR8	Probable aminopeptidase NPEPL1
Sec23ip	1.52974	1.32152	1.50685	1.29405	1.50971	1.24498	Sec23ip				1	1	1	0.6	0.6	0.6	110.78	0.0053394	5.9304	144330000	3	Q6NZC7	Q6NZC7	SEC23-interacting protein
Eif4g1	2.19542	2.3506	2.23884	2.25536	2.36945	2.25847	Eif4g1				18	18	18	11.9	11.9	11.9	176.07	0	166.15	7805300000	31	Q6NZJ6;Q80XI3	Q6NZJ6	Eukaryotic translation initiation factor 4 gamma 1
Sri	0.57278	0.326716	0.570991	0.264125	0.22672	0.168512	Sri				4	4	4	22.2	22.2	22.2	21.627	0	35.212	2306500000	6	Q6P069	Q6P069	Sorcin
Ppp2r2a	-0.00358121	-0.0838147	0.016282	0.0774427	-0.0776436	0.0382442	Ppp2r2a				5	5	5	12.8	12.8	12.8	51.691	0	76.439	5576900000	9	Q6P1F6;Q6ZWR4;Q8BG02;Q925E7	Q6P1F6	Serine/threonine-protein phosphatase 2A 55 kDa regulatory subunit B alpha isoform
Tnpo3	-3.83564	-3.5589	-3.60295	-3.90375	-3.92274	-3.87538	Tnpo3				1	1	1	1.7	1.7	1.7	104.17	0.0017913	9.6921	32891000	2	Q6P2B1	Q6P2B1	Transportin-3
Bckdhb	1.22505	1.26865	1.343	1.26557	1.25053	1.41739	Bckdhb				7	7	7	26.7	26.7	26.7	42.88	0	98.005	18935000000	14	Q6P3A8	Q6P3A8	2-oxoisovalerate dehydrogenase subunit beta, mitochondrial
Snrnp200	-1.82611	-1.72509	-1.72027	-1.73186	-1.63664	-1.52621	Snrnp200				2	2	2	1.6	1.6	1.6	244.54	0	17.645	293120000	3	Q6P4T2	Q6P4T2	U5 small nuclear ribonucleoprotein 200 kDa helicase
Abcf1	-4.22222	-4.01339	-3.84675	-3.78103	-3.80623	-3.74977	Abcf1				2	2	2	6	6	6	94.944	0	22.609	356160000	5	Q6P542	Q6P542	ATP-binding cassette sub-family F member 1
Xpo1	0.661843	0.641836	0.740261	0.73013	0.754312	0.940646	Xpo1				7	7	7	10.2	10.2	10.2	123.09	0	67.122	3288100000	12	Q6P5F9	Q6P5F9	Exportin-1
Txndc15	-7.85214	-8.49828	-6.64618	-6.08629	-8.018	-8.69842	Txndc15				1	1	1	6.1	6.1	6.1	38.146	0	28.968	16623000	2	Q6P6J9	Q6P6J9	Thioredoxin domain-containing protein 15
Sepsecs	2.14913	2.46629	2.17043	2.32055	2.29857	2.26729	Sepsecs				1	1	1	1.4	1.4	1.4	55.325	0.0023493	6.3537	18045000000	4	Q6P6M7	Q6P6M7	O-phosphoseryl-tRNA(Sec) selenium transferase
Ckmt2	0.922112	0.721815	0.691605	2.07765	0.579089	0.705236	Ckmt2				16	14	14	42.7	39.9	39.9	47.473	0	278.68	22410000000	38	Q6P8J7	Q6P8J7	Creatine kinase S-type, mitochondrial
Snx6	0.906853	0.835304	0.933088	0.861149	0.859559	0.83828	Snx6				5	5	5	11.3	11.3	11.3	46.648	0	65.942	2421900000	8	Q6P8X1	Q6P8X1	Sorting nexin-6;Sorting nexin-6, N-terminally processed
Fkbp15	-5.14185	-4.76238	-5.00279	-5.29036	-5.68872	-5.45353	Fkbp15				2	2	2	2.1	2.1	2.1	132.96	0	14.381	8499300	2	Q6P9Q6	Q6P9Q6	FK506-binding protein 15
Zfp82	-1.82217	-1.99778	-1.82432	-1.25674	-1.61111	-1.71718	Zfp82				1	1	1	2.3	2.3	2.3	62.121	0.0027269	6.3007	2528600000	2	Q6P9Y7	Q6P9Y7	Zinc finger protein 82
Atl2	0.0675646	0.0965313	0.0570327	-0.137285	-0.247426	-0.248567	Atl2				5	5	5	11.5	11.5	11.5	66.223	0	59.548	2382000000	10	Q6PA06	Q6PA06	Atlastin-2
Lrpprc	5.09327	5.14185	5.30046	5.20885	5.25279	5.22471	Lrpprc				40	40	40	36.5	36.5	36.5	156.61	0	323.31	88811000000	100	Q6PB66;Q6VNB8	Q6PB66	Leucine-rich PPR motif-containing protein, mitochondrial
Galnt2	-2.52713	-2.73763	-2.43509	-2.28687	-2.25105	-2.36661	Galnt2				1	1	1	3.5	3.5	3.5	64.514	0.0018365	10.579	385530000	1	Q6PB93	Q6PB93	Polypeptide N-acetylgalactosaminyltransferase 2;Polypeptide N-acetylgalactosaminyltransferase 2 soluble form
Ppp2r5a	0.618794	0.680859	0.703307	0.691503	0.711728	0.698995	Ppp2r5a				8	8	8	23.3	23.3	23.3	56.346	0	69.193	5499700000	14	Q6PD03	Q6PD03	Serine/threonine-protein phosphatase 2A 56 kDa regulatory subunit alpha isoform
Ecm29	-0.773916	-1.13427	-0.742301	-0.632984	-0.923375	-0.771924	Ecm29				3	3	3	2.2	2.2	2.2	203.7	0	30.51	596750000	4	Q6PDI5	Q6PDI5	Proteasome-associated protein ECM29 homolog
Dync1li2	-2.83164	-3.08855	-3.03433	-3.12501	-3.06318	-2.85089	Dync1li2				1	1	1	3.9	3.9	3.9	54.218	0	20.689	395090000	2	Q6PDL0	Q6PDL0	Cytoplasmic dynein 1 light intermediate chain 2
Srsf1	0.582843	0.382994	0.615171	0.545946	0.582519	0.595383	Srsf1				2	2	2	8.9	8.9	8.9	27.744	0	17.821	1528200000	8	Q6PDM2	Q6PDM2	Serine/arginine-rich splicing factor 1
Abhd10	-0.94332	-0.855677	-0.547517	-0.779861	-0.282407	0.0815594	Abhd10				2	2	2	9.1	9.1	9.1	33.04	0	14.348	1389200000	3	Q6PE15	Q6PE15	Mycophenolic acid acyl-glucuronide esterase, mitochondrial
Rab35	1.11775	1.14809	1.00692	0.776248	0.849197	0.771752	Rab35				3	3	3	16.4	16.4	16.4	23.025	0	22.888	1297800000	5	Q6PHN9;Q923S9	Q6PHN9	Ras-related protein Rab-35
Sort1	-4.80681	-4.72199	-4.68858	-4.61236	-4.69229	-4.68936	Sort1				2	2	2	5.1	5.1	5.1	91.199	0	20.128	294760000	2	Q6PHU5	Q6PHU5	Sortilin
Camk2d	-3.17106	-2.73423	-3.11401	-3.44262	-3.30104	-3.07478	Camk2d				2	2	2	6.6	6.6	6.6	56.369	0	22.216	901880000	3	Q6PHZ2	Q6PHZ2	Calcium/calmodulin-dependent protein kinase type II subunit delta
Atp1a2	3.53069	3.56664	3.5526	3.55169	3.49629	3.45537	Atp1a2				32	32	19	34.3	34.3	18.8	112.22	0	323.31	55944000000	78	Q6PIE5;Q6PIC6;Q9WV27;Q9Z1W8;Q64436	Q6PIE5	Sodium/potassium-transporting ATPase subunit alpha-2
Atp2b4;Atp2b1	-0.474318	-0.596219	-0.51822	-0.74504	-0.687421	-0.746821	Atp2b4;Atp2b1				5	5	5	6.6	6.6	6.6	133.07	0	31.762	2046200000	5	Q6Q477;G5E829;Q9R0K7	Q6Q477;G5E829	Calcium-transporting ATPase;Plasma membrane calcium-transporting ATPase 1
Ddx58	-3.76885	-3.61843	-3.55758	-3.54688	-3.51759	-3.47881	Ddx58				1	1	1	2.7	2.7	2.7	105.97	0	41.377	285320000	3	Q6Q899	Q6Q899	Probable ATP-dependent RNA helicase DDX58
Ccsmst1	-5.7766	-5.76335	-5.69828	-5.57187	-5.42341	-5.58376	Ccsmst1				1	1	1	19.9	19.9	19.9	15.348	0	21.792	218430000	2	Q6RUT7	Q6RUT7	Protein CCSMST1
Kctd12	-0.55035	-0.750654	-0.630014	-0.913698	-0.891002	-0.887305	Kctd12				3	3	3	11.3	11.3	11.3	35.892	0	34.666	2081400000	4	Q6WVG3;Q50H33	Q6WVG3	BTB/POZ domain-containing protein KCTD12
Zc3h4	-5.65962	-5.24123	-5.5644	-5.59577	-6.05123	-5.97695	Zc3h4				1	1	1	0.9	0.9	0.9	140.97	0.0016447	7.1465	9983300	1	Q6ZPZ3	Q6ZPZ3	Zinc finger CCCH domain-containing protein 4
Cnot1	-1.88706	-1.97123	-1.90785	-1.9982	-2.01061	-1.85985	Cnot1				2	2	2	0.9	0.9	0.9	266.8	0	12.834	315610000	3	Q6ZQ08	Q6ZQ08	CCR4-NOT transcription complex subunit 1
Cand1	-0.851821	-1.11369	-0.784461	-0.557288	-0.697844	-0.738993	Cand1				6	6	6	6.9	6.9	6.9	136.33	0	158.63	1297200000	9	Q6ZQ38	Q6ZQ38	Cullin-associated NEDD8-dissociated protein 1
Mlec	0.730405	0.605931	0.663461	0.673326	0.733865	0.599777	Mlec				3	3	3	12.4	12.4	12.4	32.342	0	43.845	2860700000	6	Q6ZQI3	Q6ZQI3	Malectin
Acap2	-6.03081	-6.07679	-6.23139	-6.48619	-6.41484	-6.72823	Acap2				1	1	1	1.8	1.8	1.8	87.21	0.0017167	8.1467	6209600	2	Q6ZQK5	Q6ZQK5	Arf-GAP with coiled-coil, ANK repeat and PH domain-containing protein 2
Lsm8	-1.76296	-1.51672	-1.58305	-1.55127	-1.58221	-1.40481	Lsm8				2	2	2	27.1	27.1	27.1	10.403	0	20.41	568240000	2	Q6ZWM4	Q6ZWM4	U6 snRNA-associated Sm-like protein LSm8
Rps9	1.76797	1.85961	1.87408	1.97088	2.0393	1.98055	Rps9				8	8	8	36.1	36.1	36.1	22.591	0	56.818	17526000000	15	Q6ZWN5	Q6ZWN5	40S ribosomal protein S9
Rps27l;Rps27	-1.06697	-1.10299	-0.941319	-0.959193	-0.97457	-0.919833	Rps27l;Rps27				1	1	1	15.5	15.5	15.5	9.4771	0.00047281	11.579	1450600000	4	Q6ZWY3;Q6ZWU9	Q6ZWY3;Q6ZWU9	40S ribosomal protein S27-like;40S ribosomal protein S27
Rpl10;Rpl10l	1.65125	1.78335	1.78804	1.80722	1.97972	1.97741	Rpl10;Rpl10l				4	4	4	25.7	25.7	25.7	24.604	0	66.911	6439000000	11	Q6ZWV3;P86048	Q6ZWV3;P86048	60S ribosomal protein L10;60S ribosomal protein L10-like
Rpl35	-0.558998	-0.636771	-0.57666	-0.447623	-0.180886	-0.195002	Rpl35				2	2	2	18.7	18.7	18.7	14.552	0	38.92	10223000000	5	Q6ZWV7	Q6ZWV7	60S ribosomal protein L35
Eif2s1	1.93262	1.88646	1.96334	1.97876	1.98581	1.94631	Eif2s1				4	4	4	16.2	16.2	16.2	36.108	0	64.22	4447200000	9	Q6ZWX6	Q6ZWX6	Eukaryotic translation initiation factor 2 subunit 1
Tln2	0.518176	0.618371	0.489716	0.229526	0.241425	0.309817	Tln2				9	5	5	5.2	3.3	3.3	253.62	0	65.403	1078400000	9	Q71LX4	Q71LX4	Talin-2
Ccbl2	1.66743	1.5262	1.80498	1.80337	1.68691	1.87329	Ccbl2				9	9	9	23.5	23.5	23.5	51.126	0	90.226	8372700000	12	Q71RI9	Q71RI9	Kynurenine--oxoglutarate transaminase 3
Ppp2r1a	3.52734	3.68069	3.63257	3.61894	3.48333	3.55435	Ppp2r1a				14	14	11	28.9	28.9	20.7	65.322	0	309.8	34285000000	43	Q76MZ3	Q76MZ3	Serine/threonine-protein phosphatase 2A 65 kDa regulatory subunit A alpha isoform
Gypc	-2.69142	-2.81635	-2.70549	-2.59358	-2.66729	-2.65789	Gypc				1	1	1	27.4	27.4	27.4	10.329	0	22.595	573790000	1	Q78HU7	Q78HU7	Glycophorin-C
Usmg5	1.29035	1.29221	1.39156	1.49387	1.27879	1.34419	Usmg5				2	2	2	43.1	43.1	43.1	6.3814	0	41.892	10740000000	8	Q78IK2	Q78IK2	Up-regulated during skeletal muscle growth protein 5
Apool	2.35392	2.48728	2.51553	2.44491	2.44038	2.54575	Apool				6	6	6	25.3	25.3	25.3	29.26	0	80.892	15177000000	20	Q78IK4	Q78IK4	MICOS complex subunit Mic27
Snd1	-0.162248	-0.21309	-0.0757375	0.107923	0.133865	0.0349794	Snd1				6	6	6	12.1	12.1	12.1	102.09	0	124.92	1777400000	11	Q78PY7	Q78PY7	Staphylococcal nuclease domain-containing protein 1
Dnajc15	-2.71472	-2.01443	-2.3598	-2.42639	-2.46971	-2.58834	Dnajc15				1	1	1	7.4	7.4	7.4	15.953	0.0071861	5.8271	56816000	2	Q78YY6	Q78YY6	DnaJ homolog subfamily C member 15
Nap1l4	1.08396	0.883435	1.03077	1.07205	1.09337	1.04375	Nap1l4				9	9	8	39.2	39.2	36.5	42.679	0	132.42	15339000000	22	Q78ZA7	Q78ZA7	Nucleosome assembly protein 1-like 4
Mtch1	-1.65633	-1.68398	-1.38932	-1.40745	-1.52056	-1.45722	Mtch1				1	1	1	10	10	10	41.565	0	20.938	721100000	2	Q791T5	Q791T5	Mitochondrial carrier homolog 1
Mtch2	2.3499	2.56105	2.61601	2.62215	2.46531	2.56504	Mtch2				8	8	8	34	34	34	33.499	0	72.794	30975000000	19	Q791V5	Q791V5	Mitochondrial carrier homolog 2
Brd2	-1.47877	-1.25154	-1.85315	-2.49738	-2.43363	-2.27937	Brd2				1	1	1	0.9	0.9	0.9	88.066	0.0082925	5.8025	199580000	1	REV__Q7JJ13;Q7JJ13	REV__Q7JJ13;Q7JJ13	Bromodomain-containing protein 2
Picalm	1.24743	1.25829	1.17215	1.07934	1.2184	1.21175	Picalm				7	7	7	15.5	15.5	15.5	71.543	0	88.731	3767100000	10	Q7M6Y3;Q61548	Q7M6Y3	Phosphatidylinositol-binding clathrin assembly protein
Cyfip1;Cyfip2	-0.4263	-0.428327	-0.403963	-0.492973	-0.4931	-0.400493	Cyfip1;Cyfip2				6	6	6	6.1	6.1	6.1	145.24	0	68.28	1932900000	9	Q7TMB8;Q5SQX6	Q7TMB8;Q5SQX6	Cytoplasmic FMR1-interacting protein 1;Cytoplasmic FMR1-interacting protein 2
Ndufa12	3.29502	3.24182	3.34126	3.2147	3.09915	3.23437	Ndufa12				11	11	11	64.1	64.1	64.1	17.086	0	126.45	50697000000	27	Q7TMF3	Q7TMF3	NADH dehydrogenase [ubiquinone] 1 alpha subcomplex subunit 12
Syncrip	2.33	2.22083	2.21844	2.22876	2.19042	2.19092	Syncrip				9	9	9	18.1	18.1	18.1	69.632	0	88.639	12436000000	16	Q7TMK9	Q7TMK9	Heterogeneous nuclear ribonucleoprotein Q
Huwe1	-7.41004	-7.32056	-7.90143	-8.41847	-8.52813	-8.66078	Huwe1				5	5	5	1.9	1.9	1.9	482.63	0	79.406	215020000	7	Q7TMY8	Q7TMY8	E3 ubiquitin-protein ligase HUWE1
Ldhd	0.293066	0.393132	0.357362	0.32051	0.384322	0.450206	Ldhd				5	5	5	15.9	15.9	15.9	51.847	0	88.395	3485600000	9	Q7TNG8	Q7TNG8	Probable D-lactate dehydrogenase, mitochondrial
Ppp2r1b	-3.1725	-3.06396	-3.06222	-2.88055	-2.90746	-2.95925	Ppp2r1b				5	2	2	13	5	5	65.934	0	14.487	421720000	3	Q7TNP2	Q7TNP2	Serine/threonine-protein phosphatase 2A 65 kDa regulatory subunit A beta isoform
Minos1	0.999478	1.35615	1.14345	0.945242	0.979172	1.06006	Minos1				2	2	2	19.7	19.7	19.7	8.5669	0	13.533	6508300000	6	Q7TNS2	Q7TNS2	MICOS complex subunit Mic10
Srl	3.72869	3.33209	3.41049	4.59043	2.8036	3.16795	Srl				18	18	18	24.9	24.9	24.9	99.183	0	256.66	40554000000	49	Q7TQ48	Q7TQ48	Sarcalumenin
Lnp	-3.23237	-2.93082	-3.16594	-3.35798	-3.86589	-3.74054	Lnp				1	1	1	2.6	2.6	2.6	47.499	0.0016928	7.9214	38545000	2	Q7TQ95	Q7TQ95	Protein lunapark
Tppp	-0.179731	-0.375068	-0.258709	-0.246778	-0.261112	-0.144535	Tppp				2	2	2	13.3	13.3	13.3	23.574	0	116.55	3904400000	9	Q7TQD2	Q7TQD2	Tubulin polymerization-promoting protein
Atxn2l	-4.62802	-4.29137	-4.51453	-4.73344	-4.90439	-4.96383	Atxn2l				1	1	1	1	1	1	110.65	0.0018315	10.493	28234000	3	Q7TQH0	Q7TQH0	Ataxin-2-like protein
Otub1	-1.1994	-1.17824	-1.01423	-0.968175	-1.27164	-1.31277	Otub1				4	4	4	24	24	24	31.27	0	59.308	1041200000	5	Q7TQI3	Q7TQI3	Ubiquitin thioesterase OTUB1
Ppp6r1	-4.27448	-3.75745	-4.11943	-4.33982	-4.50092	-4.39032	Ppp6r1				1	1	1	1.3	1.3	1.3	94.526	0.0020202	6.7705	22680000	2	Q7TSI3	Q7TSI3	Serine/threonine-protein phosphatase 6 regulatory subunit 1
Pgm2	-2.50904	-2.62586	-2.56812	-2.58916	-2.6259	-2.64411	Pgm2				2	2	2	6.3	6.3	6.3	68.747	0	31.266	1131900000	3	Q7TSV4	Q7TSV4	Phosphoglucomutase-2
Ahcyl1	2.41271	2.65199	2.4658	2.14618	2.25661	2.08947	Ahcyl1				12	12	6	25.8	25.8	12.8	58.951	0	130.33	9557100000	23	Q80SW1	Q80SW1	Putative adenosylhomocysteinase 2
Ept1	-1.69568	-1.81148	-1.65464	-1.70316	-1.69415	-1.72797	Ept1				1	1	1	4	4	4	45.345	0	11.894	212660000	3	Q80TA1	Q80TA1	Ethanolaminephosphotransferase 1
Mfn2	0.96521	1.14864	1.00514	0.956565	1.14914	1.13717	Mfn2				5	5	5	7.4	7.4	7.4	86.187	0	39.2	1466900000	10	Q80U63;Q811U4	Q80U63	Mitofusin-2
Plxna4;Plxna2;Plxna1	0.159806	-0.169957	-0.0690764	0.0370542	0.027619	-0.209314	Plxna4;Plxna2;Plxna1				2	2	2	1	1	1	212.56	0	12.011	2280700000	3	Q80UG2;P70207;P70206	Q80UG2;P70207;P70206	Plexin-A4;Plexin-A2;Plexin-A1
2019-09-09	1.19721	1.23387	1.1134	0.982208	1.07914	1.0704	2019-09-09				7	7	7	14.6	14.6	14.6	65.574	0	65.327	4052400000	8	Q80UG5	Q80UG5	Septin-9
Naa15	-2.60795	-2.47416	-2.46051	-2.43606	-2.38786	-2.4656	Naa15				2	2	2	4.3	4.3	4.3	100.96	0	19.222	156220000	2	Q80UM3	Q80UM3	N-alpha-acetyltransferase 15, NatA auxiliary subunit
Slc20a2	-5.01236	-4.8525	-4.84152	-4.8615	-5.17479	-5.08112	Slc20a2				1	1	1	2	2	2	70.865	0.0027184	6.2369	5968200	1	Q80UP8	Q80UP8	Sodium-dependent phosphate transporter 2
Polr2e	-2.65698	-2.71039	-2.6123	-2.56038	-2.67466	-2.515	Polr2e				1	1	1	8.1	8.1	8.1	24.57	0.0023641	6.4481	97093000	1	Q80UW8	Q80UW8	DNA-directed RNA polymerases I, II, and III subunit RPABC1
	-2.97176	-2.79015	-2.86731	-2.65548	-3.44733	-3.38475					2	2	2	6	6	6	46.338	0.00047529	11.725	103530000	4	Q80UY1	Q80UY1	UPF0586 protein C9orf41 homolog
Fam98b	-3.00112	-2.98371	-2.91011	-2.97809	-2.92772	-2.87613	Fam98b				1	1	1	5.6	5.6	5.6	45.349	0	15.575	110480000	1	Q80VD1	Q80VD1	Protein FAM98B
Sra1	-2.11513	-1.71628	-2.1075	-2.1935	-2.21673	-2.07409	Sra1				3	3	3	16.4	16.4	16.4	25.557	0	19.889	162290000	3	Q80VJ2	Q80VJ2	Steroid receptor RNA activator 1
Tdrkh	-2.00238	-1.79323	-1.85891	-1.89869	-1.83041	-1.84398	Tdrkh				1	1	1	2.1	2.1	2.1	62.133	0	14.423	173410000	2	Q80VL1	Q80VL1	Tudor and KH domain-containing protein
Tecpr1	-3.4267	-3.03988	-3.38155	-3.35035	-3.46478	-3.46202	Tecpr1				2	2	2	2.3	2.3	2.3	130.26	0	46.531	106420000	2	Q80VP0	Q80VP0	Tectonin beta-propeller repeat-containing protein 1
Zmpste24	0.895999	1.04408	0.841782	0.731703	0.648756	0.569259	Zmpste24				2	2	2	5.1	5.1	5.1	54.734	0	17.119	3193600000	4	Q80W54	Q80W54	CAAX prenyl protease 1 homolog
Mtdh	0.536155	0.408579	0.481978	0.545054	0.570584	0.498122	Mtdh				2	2	2	4	4	4	63.845	0	28.716	1002800000	4	Q80WJ7	Q80WJ7	Protein LYRIC
Vac14	-1.20017	-1.32332	-1.05097	-0.951308	-1.27053	-1.27294	Vac14				1	1	1	1.4	1.4	1.4	88.047	0.0017	7.9972	374540000	1	Q80WQ2	Q80WQ2	Protein VAC14 homolog
Col14a1	-1.81425	-1.97075	-1.96744	-2.16742	-2.13971	-2.05093	Col14a1				2	2	2	1.8	1.8	1.8	193.01	0	16.04	1054700000	3	Q80X19	Q80X19	Collagen alpha-1(XIV) chain
Mrps7	0.745806	0.767543	0.724645	0.547487	0.753598	0.753392	Mrps7				4	4	4	19.8	19.8	19.8	28.062	0	55.181	1163900000	6	Q80X85	Q80X85	28S ribosomal protein S7, mitochondrial
Flnb	-0.127007	-0.0169445	-0.0997924	-0.00732022	-0.101599	-0.167972	Flnb				7	4	4	3.3	2.3	2.3	277.82	0	28.521	1335200000	6	Q80X90	Q80X90	Filamin-B
Rraga	-1.24262	-1.25344	-1.24702	-1.22491	-1.08297	-1.01697	Rraga				1	1	1	5.1	5.1	5.1	36.566	0	36.895	614920000	3	Q80X95	Q80X95	Ras-related GTP-binding protein A
Acad11	2.10226	2.11186	2.1955	1.86867	1.97222	1.90767	Acad11				10	10	10	19.9	19.9	19.9	87.365	0	129.8	7715100000	17	Q80XL6	Q80XL6	Acyl-CoA dehydrogenase family member 11
Glrx5	0.659679	0.54586	0.707739	0.784817	0.984005	0.840421	Glrx5				3	3	3	25.7	25.7	25.7	16.292	0	91.424	10421000000	10	Q80Y14;Q5UAK0	Q80Y14	Glutaredoxin-related protein 5, mitochondrial
Arhgap11a	-0.0671242	0.600638	-0.359906	-0.374524	-0.850637	-0.691397	Arhgap11a				1	1	1	1.3	1.3	1.3	108.43	0.0057056	5.9053	503040000	1	Q80Y19	Q80Y19	Rho GTPase-activating protein 11A
Elac2	-1.37469	-0.926257	-1.22079	-1.00368	-1.17466	-1.47692	Elac2				1	1	1	1.3	1.3	1.3	92.718	0.0017629	8.8817	208300000	2	Q80Y81	Q80Y81	Zinc phosphodiesterase ELAC protein 2
Ddhd2	-0.0825519	-0.157998	-0.0496773	0.27001	0.305611	0.225183	Ddhd2				9	9	9	17.2	17.2	17.2	79.576	0	112.95	7580900000	16	Q80Y98	Q80Y98	Phospholipase DDHD2
F12	-7.46372	-7.84584	-8.08753	-8.39683	-8.55787	-8.54684	F12				1	1	1	2.3	2.3	2.3	65.701	0	11.997	8766300	1	Q80YC5	Q80YC5	Coagulation factor XII;Coagulation factor XIIa heavy chain;Coagulation factor XIIa light chain
Supv3l1	-0.502188	-0.232254	-0.797736	-0.791967	-0.00979987	0.0479916	Supv3l1				3	3	3	6.8	6.8	6.8	87.004	0	33.064	1218600000	3	Q80YD1	Q80YD1	ATP-dependent RNA helicase SUPV3L1, mitochondrial
Crls1	-6.05687	-5.93486	-5.77769	-5.88999	-5.99275	-5.80027	Crls1				1	1	1	6.6	6.6	6.6	32.502	0	28.803	620720000	3	Q80ZM8	Q80ZM8	Cardiolipin synthase (CMP-forming)
Mrps26	-1.62747	-2.2977	-1.8018	-1.908	-1.8913	-1.87734	Mrps26				1	1	1	9	9	9	23.443	0	13.191	1406700000	3	Q80ZS3	Q80ZS3	28S ribosomal protein S26, mitochondrial
Ankfy1	-6.81413	-6.38708	-7.05056	-7.01183	-7.36288	-7.37715	Ankfy1				1	1	1	1.1	1.1	1.1	128.65	0.0019857	6.5504	6087400	1	Q810B6	Q810B6	Rabankyrin-5
Atpaf1	-0.57361	-0.60596	-0.614922	-0.475041	-0.471399	-0.379522	Atpaf1				2	2	2	10.8	10.8	10.8	36.354	0	33.535	836100000	2	Q811I0	Q811I0	ATP synthase mitochondrial F1 complex assembly factor 1
Pdk1	0.606583	0.797781	0.879017	0.965425	0.939403	1.0515	Pdk1				7	7	7	23.3	23.3	23.3	48.994	0	130.21	4208600000	10	Q8BFP9	Q8BFP9	[Pyruvate dehydrogenase (acetyl-transferring)] kinase isozyme 1, mitochondrial
Tufm	4.55669	4.62638	4.80668	4.84085	4.80606	4.80851	Tufm				25	25	25	63.5	63.5	63.5	49.508	0	323.31	134290000000	88	Q8BFR5	Q8BFR5	Elongation factor Tu, mitochondrial
Zfand1	-3.84604	-3.7828	-3.73788	-3.46481	-3.63261	-3.82548	Zfand1				1	1	1	9	9	9	30.202	0.0016814	7.6765	72477000	1	Q8BFR6	Q8BFR6	AN1-type zinc finger protein 1
Tnpo1	-4.06761	-3.97855	-4.10901	-3.98583	-4.02495	-3.86037	Tnpo1				2	2	2	4.1	4.1	4.1	102.36	0	26.781	55057000	2	Q8BFY9	Q8BFY9	Transportin-1
Hnrnpa3	0.108769	0.192259	0.289877	0.0216047	-0.0147245	-0.109813	Hnrnpa3				5	5	5	21.1	21.1	21.1	39.652	0	150.23	1529000000	9	Q8BG05	Q8BG05	Heterogeneous nuclear ribonucleoprotein A3
Psmd11	0.829924	0.656823	0.832865	0.966461	0.811439	0.798081	Psmd11				7	7	7	20.1	20.1	20.1	47.436	0	89.629	9157300000	16	Q8BG32	Q8BG32	26S proteasome non-ATPase regulatory subunit 11
Rhot1	-1.33353	-1.25409	-1.26937	-1.16811	-1.00463	-1.13384	Rhot1				4	4	4	10	10	10	72.241	0	65.909	865270000	4	Q8BG51	Q8BG51	Mitochondrial Rho GTPase 1
Oxa1l	-1.01727	-0.77705	-1.12147	-1.22841	-0.729414	-0.706696	Oxa1l				3	3	3	6.7	6.7	6.7	48.219	0	22.646	2049300000	5	Q8BGA9	Q8BGA9	Mitochondrial inner membrane protein OXA1L
Zadh2	1.34282	1.55219	1.6175	1.47647	1.46344	1.49407	Zadh2				5	5	5	21.8	21.8	21.8	40.528	0	96.295	7911100000	10	Q8BGC4	Q8BGC4	Zinc-binding alcohol dehydrogenase domain-containing protein 2
Coa6	-3.11756	-3.12388	-2.91443	-2.98648	-3.02723	-2.93817	Coa6				2	2	2	32.9	32.9	32.9	9.2983	0	40.347	781770000	2	Q8BGD8	Q8BGD8	Cytochrome c oxidase assembly factor 6 homolog
Eif4b	-4.06053	-3.50876	-3.70079	-3.82747	-4.22463	-4.14186	Eif4b				6	6	6	14.6	14.6	14.6	68.839	0	98.648	1144100000	6	Q8BGD9	Q8BGD9	Eukaryotic translation initiation factor 4B
Samm50	3.47028	3.56096	3.51292	3.35787	3.54578	3.56154	Samm50				14	14	14	40.9	40.9	40.9	51.863	0	171.96	48287000000	31	Q8BGH2	Q8BGH2	Sorting and assembly machinery component 50 homolog
Aars	-1.30236	-1.60325	-1.41203	-1.29233	-1.38812	-1.44635	Aars				2	2	2	3.6	3.6	3.6	106.91	0	36.985	1554000000	4	Q8BGQ7	Q8BGQ7	Alanine--tRNA ligase, cytoplasmic
Micall1	-5.73812	-5.53709	-5.62603	-6.01275	-5.94589	-5.76872	Micall1				1	1	1	1.6	1.6	1.6	94.078	0.0016892	7.8628	5125500	1	Q8BGT6	Q8BGT6	MICAL-like protein 1
Nars2	-5.29693	-5.32436	-5.10065	-4.95059	-5.14293	-4.95145	Nars2				1	1	1	6.1	6.1	6.1	53.961	0	13.225	113410000	1	Q8BGV0	Q8BGV0	Probable asparagine--tRNA ligase, mitochondrial
Trim23	-1.3247	-1.79203	-1.42132	-1.48925	-1.28579	-1.3761	Trim23				1	1	1	1.7	1.7	1.7	63.931	0.0016992	7.9908	455600000	2	Q8BGX0	Q8BGX0	E3 ubiquitin-protein ligase TRIM23
Fam210a	1.56271	1.75462	1.62941	1.66817	1.7719	1.7935	Fam210a				6	6	6	23.1	23.1	23.1	31.599	0	58.79	14075000000	10	Q8BGY7	Q8BGY7	Protein FAM210A
Pck2	-3.34874	-3.36024	-3.36588	-3.27049	-3.21956	-3.26965	Pck2				2	2	2	7.3	7.3	7.3	70.527	0	38.504	712950000	2	Q8BH04	Q8BH04	Phosphoenolpyruvate carboxykinase [GTP], mitochondrial
Tm9sf4	-2.50173	-2.61487	-2.46552	-2.63103	-2.52997	-2.50787	Tm9sf4				2	2	2	4	4	4	74.692	0	18.074	505800000	3	Q8BH24	Q8BH24	Transmembrane 9 superfamily member 4
C8b	-2.3269	-2.32559	-2.2266	-2.31841	-2.3082	-2.2602	C8b				4	4	4	9	9	9	66.229	0	34.64	681460000	5	Q8BH35	Q8BH35	Complement component C8 beta chain
Wasf2	-2.02655	-2.14878	-2.11839	-2.21173	-2.23404	-2.12646	Wasf2				1	1	1	2.6	2.6	2.6	54.073	0	47.125	204690000	2	Q8BH43	Q8BH43	Wiskott-Aldrich syndrome protein family member 2
Tiprl	-1.61839	-1.84458	-1.66933	-1.81093	-1.76149	-1.89959	Tiprl				1	1	1	5.2	5.2	5.2	31.253	0.001716	8.1292	215470000	2	Q8BH58	Q8BH58	TIP41-like protein
Slc25a12	-1.9423	-2.14432	-1.93046	-1.34842	-2.08007	-1.88636	Slc25a12				2	2	2	4.6	4.6	4.6	74.569	0	33.292	2942200000	4	Q8BH59	Q8BH59	Calcium-binding mitochondrial carrier protein Aralar1
F13a1	-1.26169	-1.60713	-1.45213	-1.38491	-1.32525	-1.43329	F13a1				4	4	4	8.6	8.6	8.6	83.206	0	47.705	1700000000	6	Q8BH61	Q8BH61	Coagulation factor XIII A chain
Ehd2	5.88384	5.58771	5.80964	5.40636	5.54157	5.41829	Ehd2				29	29	28	61.7	61.7	60	61.174	0	323.31	255050000000	121	Q8BH64	Q8BH64	EH domain-containing protein 2
	-0.0608455	0.177744	0.0508767	0.0548397	0.196196	0.171204					3	3	3	5.8	5.8	5.8	66.365	0	27.848	987190000	4	Q8BH86	Q8BH86	UPF0317 protein C14orf159 homolog, mitochondrial
Echs1	6.06973	6.3121	6.11936	5.75413	5.93926	6.0379	Echs1				16	16	16	61	61	61	31.474	0	235.76	316040000000	97	Q8BH95	Q8BH95	Enoyl-CoA hydratase, mitochondrial
Rcn3	-5.7173	-5.92476	-5.83839	-6.09461	-6.37213	-6.97339	Rcn3				1	1	1	3.7	3.7	3.7	38.001	0	14.902	59693000	3	Q8BH97	Q8BH97	Reticulocalbin-3
Dcakd	-1.28101	-1.47358	-1.39486	-1.23415	-1.18861	-1.23697	Dcakd				1	1	1	5.6	5.6	5.6	26.476	0.00092764	10.966	264650000	1	Q8BHC4	Q8BHC4	Dephospho-CoA kinase domain-containing protein
	-1.02555	-0.927956	-0.851133	-0.666527	-0.75755	-0.540817					1	1	1	3.4	3.4	3.4	32.985	0.0016488	7.1738	1436700000	3	Q8BHE8	Q8BHE8	Uncharacterized protein C2orf47 homolog, mitochondrial
	-1.74912	-1.84738	-1.76739	-1.49482	-1.46182	-1.42976					1	1	1	10	10	10	18.02	0.0017079	8.0451	802450000	1	Q8BHG2	Q8BHG2	UPF0587 protein C1orf123 homolog
Slc36a2	-0.929617	-1.05951	-1.17829	-1.49502	-1.25195	-1.46386	Slc36a2				1	1	1	3.1	3.1	3.1	52.062	0.00047304	11.592	433780000	1	Q8BHK3	Q8BHK3	Proton-coupled amino acid transporter 2
Txlng	-5.05168	-4.3098	-5.24789	-4.97829	-5.22078	-4.9952	Txlng				1	1	1	2.7	2.7	2.7	60.308	0.0018157	10.217	35652000	3	Q8BHN1	Q8BHN1	Gamma-taxilin
Ganab	-0.215491	-0.102975	-0.501008	-0.591085	-0.138297	-0.261194	Ganab				11	11	11	15.5	15.5	15.5	106.91	0	183.97	8094500000	18	Q8BHN3	Q8BHN3	Neutral alpha-glucosidase AB
Comtd1	-2.30791	-2.24023	-2.05168	-2.06208	-2.07258	-1.94533	Comtd1				3	3	3	20.6	20.6	20.6	28.96	0	58.808	2109200000	7	Q8BIG7	Q8BIG7	Catechol O-methyltransferase domain-containing protein 1
Iars2	2.22019	2.22397	2.41613	2.39222	2.42144	2.57836	Iars2				19	19	19	27.1	27.1	27.1	112.8	0	248.75	20963000000	38	Q8BIJ6	Q8BIJ6	Isoleucine--tRNA ligase, mitochondrial
Cox15	-3.20122	-3.30992	-3.05264	-3.00832	-2.84742	-2.95025	Cox15				3	3	3	10.4	10.4	10.4	45.852	0	35.439	2675400000	5	Q8BJ03	Q8BJ03	Cytochrome c oxidase assembly protein COX15 homolog
Pnpla2	2.30155	2.23373	2.30857	1.89255	1.96817	1.99788	Pnpla2				13	13	13	39.1	39.1	39.1	53.656	0	225.04	22321000000	34	Q8BJ56	Q8BJ56	Patatin-like phospholipase domain-containing protein 2
Chdh	1.55249	1.57285	1.58489	1.26959	1.37561	1.39485	Chdh				7	7	7	18.1	18.1	18.1	66.414	0	116.76	5524900000	14	Q8BJ64	Q8BJ64	Choline dehydrogenase, mitochondrial
Btnl9	-7.00294	-7.6491	-6.5078	-6.64855	-6.31035	-6.41684	Btnl9				3	3	3	10.6	10.6	10.6	60.548	0	22.691	185270000	5	Q8BJE2	Q8BJE2	Butyrophilin-like protein 9
Sgta	1.56479	1.49635	1.5231	1.43272	1.62427	1.48912	Sgta				8	8	8	29.5	29.5	29.5	34.322	0	133.34	8528700000	19	Q8BJU0	Q8BJU0	Small glutamine-rich tetratricopeptide repeat-containing protein alpha
Eif2a	-1.72408	-1.64605	-1.84552	-1.7856	-1.70762	-1.80264	Eif2a				3	3	3	7.7	7.7	7.7	64.403	0	60.012	408610000	4	Q8BJW6	Q8BJW6	Eukaryotic translation initiation factor 2A;Eukaryotic translation initiation factor 2A, N-terminally processed
Psmd5	-1.89623	-1.94522	-1.80278	-1.79523	-1.8704	-1.67999	Psmd5				2	2	2	5.6	5.6	5.6	55.971	0	50.755	1414100000	6	Q8BJY1	Q8BJY1	26S proteasome non-ATPase regulatory subunit 5
Mrps35	-1.77993	-1.31316	-1.52808	-1.52418	-1.61525	-1.69315	Mrps35				2	2	2	7.8	7.8	7.8	35.975	0	16.006	406990000	2	Q8BJZ4	Q8BJZ4	28S ribosomal protein S35, mitochondrial
Fam73b	-0.230676	-0.339483	-0.212929	-0.300448	-0.212908	-0.129501	Fam73b				2	2	2	7.8	7.8	7.8	65.547	0	40.349	1405200000	5	Q8BK03	Q8BK03	Protein FAM73B
Tmem11	-0.94591	-0.911232	-0.829814	-0.768461	-0.703897	-0.672038	Tmem11				2	2	2	8.9	8.9	8.9	21.311	0	13.54	2064600000	2	Q8BK08	Q8BK08	Transmembrane protein 11, mitochondrial
Ndufv3	-0.733617	-0.528678	-0.722779	-0.415612	-0.139115	-0.431001	Ndufv3				3	3	3	36.5	36.5	36.5	11.813	0	65.632	6014000000	10	Q8BK30	Q8BK30	NADH dehydrogenase [ubiquinone] flavoprotein 3, mitochondrial
Ahsa1	0.316328	0.328516	0.457804	0.691577	0.687012	0.645103	Ahsa1				5	5	5	19.5	19.5	19.5	38.117	0	74.477	3205700000	7	Q8BK64	Q8BK64	Activator of 90 kDa heat shock protein ATPase homolog 1
Mrps27	1.34091	1.40357	1.50455	1.49693	1.58996	1.7528	Mrps27				5	5	5	17.3	17.3	17.3	47.778	0	67.493	6282000000	15	Q8BK72	Q8BK72	28S ribosomal protein S27, mitochondrial
Ipo5	0.57194	1.07619	0.936966	0.804531	0.728857	0.671437	Ipo5				5	5	5	7.7	7.7	7.7	123.59	0	111.26	5026000000	11	Q8BKC5	Q8BKC5	Importin-5
Pdhx	2.88183	3.03533	3.10629	3.03162	2.99647	3.09655	Pdhx				15	15	15	37.9	37.9	37.9	53.998	0	190.36	37300000000	35	Q8BKZ9	Q8BKZ9	Pyruvate dehydrogenase protein X component, mitochondrial
Eea1	-2.49711	-2.52862	-2.5809	-2.74853	-2.6166	-2.58218	Eea1				2	2	2	2.1	2.1	2.1	160.91	0	18.925	246290000	2	Q8BL66	Q8BL66	Early endosome antigen 1
Smoc1	-2.09742	-1.93477	-2.22483	-2.52202	-2.25518	-2.39069	Smoc1				1	1	1	2.6	2.6	2.6	51.076	0.0020186	6.766	63844000	1	Q8BLY1	Q8BLY1	SPARC-related modular calcium-binding protein 1
Tarsl2	-5.35129	-4.85215	-5.23797	-5.22905	-5.45102	-5.37794	Tarsl2				1	1	1	1.6	1.6	1.6	91.317	0.001657	7.3003	3264900	1	Q8BLY2	Q8BLY2	Probable threonine--tRNA ligase 2, cytoplasmic
Srp68	-3.04126	-2.97521	-2.87952	-2.79232	-2.81153	-2.82511	Srp68				2	2	2	6.1	6.1	6.1	70.573	0	33.865	258060000	5	Q8BMA6	Q8BMA6	Signal recognition particle subunit SRP68
Me3	-0.288594	0.0890192	0.00111004	0.0196316	-0.0258129	-0.199757	Me3				3	3	3	8.8	8.8	8.8	67.098	0	34.148	1025300000	3	Q8BMF3;Q99KE1	Q8BMF3	NADP-dependent malic enzyme, mitochondrial
Dlat	5.65232	5.77784	5.83159	5.65627	5.6297	5.78656	Dlat				19	19	19	36.9	36.9	36.9	67.941	0	283.58	536650000000	114	Q8BMF4;A2ARA8	Q8BMF4	Dihydrolipoyllysine-residue acetyltransferase component of pyruvate dehydrogenase complex, mitochondrial
Lars	-0.14884	-0.104143	-0.133667	-0.120043	-0.143332	-0.175442	Lars				4	4	4	5.8	5.8	5.8	134.19	0	59.927	739980000	5	Q8BMJ2	Q8BMJ2	Leucine--tRNA ligase, cytoplasmic
Qars	-0.00653639	-0.0590436	0.0127087	0.194813	0.000108607	-0.0972442	Qars				2	2	2	3.9	3.9	3.9	87.676	0	27.28	377310000	3	Q8BML9	Q8BML9
Acbd3	-2.51191	-2.19872	-2.42793	-2.45951	-2.41701	-2.38845	Acbd3				3	3	3	10.7	10.7	10.7	60.18	0	50.362	1176000000	6	Q8BMP6	Q8BMP6	Golgi resident protein GCP60
Hadha	7.04115	7.29661	7.22817	6.99221	7.07567	7.15161	Hadha				48	48	48	72.9	72.9	72.9	82.669	0	323.31	2085400000000	347	Q8BMS1	Q8BMS1	Trifunctional enzyme subunit alpha, mitochondrial;Long-chain enoyl-CoA hydratase;Long chain 3-hydroxyacyl-CoA dehydrogenase
Coq3	0.716791	0.7001	0.895189	0.642066	0.795569	0.776289	Coq3				5	5	5	18.4	18.4	18.4	40.956	0	62.518	3761300000	7	Q8BMS4	Q8BMS4	Ubiquinone biosynthesis O-methyltransferase, mitochondrial
Acp6	-1.62163	-1.65635	-1.60602	-1.40044	-1.33407	-1.42628	Acp6				2	2	2	7.4	7.4	7.4	47.624	0	20.424	1484900000	3	Q8BP40	Q8BP40	Lysophosphatidic acid phosphatase type 6
Nars	-0.283556	-0.269599	-0.285925	-0.169117	-0.0911535	-0.0986836	Nars				7	7	7	18.6	18.6	18.6	64.279	0	105.97	3906500000	12	Q8BP47	Q8BP47	Asparagine--tRNA ligase, cytoplasmic
Rpl24	0.230672	0.223175	0.307175	0.240851	0.469066	0.327389	Rpl24				3	3	3	20.4	20.4	20.4	17.779	0	30.209	3087800000	5	Q8BP67	Q8BP67	60S ribosomal protein L24
Mob1a;Mob1b	0.230672	0.148485	0.202586	0.159153	0.132874	0.224998	Mob1a;Mob1b				2	2	2	10.6	10.6	10.6	25.079	0	13.82	1452000000	5	Q921Y0;Q8BPB0	Q921Y0;Q8BPB0	MOB kinase activator 1A;MOB kinase activator 1B
Ralgapb	-2.49137	-2.42507	-2.34819	-2.1718	-2.18447	-2.16796	Ralgapb				2	2	2	1.9	1.9	1.9	165.2	0	12.568	209770000	2	Q8BQZ4	Q8BQZ4	Ral GTPase-activating protein subunit beta
	0.218494	0.140256	0.186491	0.106611	0.107286	0.253634					2	2	2	7.8	7.8	7.8	33.471	0	15.246	1871400000	5	Q8BR90	Q8BR90	UPF0600 protein C5orf51 homolog
Scfd1	-0.35268	-0.552755	-0.40336	-0.128022	-0.426381	-0.489351	Scfd1				5	5	5	10.8	10.8	10.8	72.322	0	107.56	1663000000	6	Q8BRF7	Q8BRF7	Sec1 family domain-containing protein 1
Tmtc3	0.0628312	0.440046	0.287358	0.106392	0.198093	0.220358	Tmtc3				1	1	1	0.8	0.8	0.8	104.2	0.0023669	6.4565	1405200000	2	Q8BRH0	Q8BRH0	Transmembrane and TPR repeat-containing protein 3
Asph	-0.73688	-1.19674	-0.919988	-0.995017	-0.756146	-1.15792	Asph				2	2	2	3.6	3.6	3.6	83.041	0	45.426	893770000	3	Q8BSY0	Q8BSY0	Aspartyl/asparaginyl beta-hydroxylase
Cpne3	-0.120224	-0.300012	-0.117344	-0.118086	-0.036444	-0.135404	Cpne3				4	3	3	12.2	10.5	10.5	59.584	0	61.343	2188300000	9	Q8BT60;P59108;Q1RLL3;Q9Z140;Q8BLR2;Q0VE82;Q9DC53;Q8JZW4	Q8BT60	Copine-3
	-0.437804	-0.465038	-0.474393	-0.48741	-0.329436	-0.245859					1	1	1	10.4	10.4	10.4	7.5397	0.0034642	6.0546	641920000	2	Q8BTC1	Q8BTC1	Uncharacterized protein C12orf73 homolog
Flna	-0.0182117	0.150897	-0.00789836	-0.127653	-0.213525	-0.277451	Flna				19	19	15	11.3	11.3	9.8	281.22	0	306.38	8393100000	29	Q8BTM8	Q8BTM8	Filamin-A
Sec62	0.015542	-0.0064165	0.027765	-0.0580346	-0.104679	-0.192395	Sec62				1	1	1	3	3	3	45.58	0.0016632	7.3692	531650000	2	Q8BU14	Q8BU14	Translocation protein SEC62
Iars	-0.54656	-0.283638	-0.574987	-0.588209	-0.372818	-0.247951	Iars				4	4	4	4.4	4.4	4.4	144.27	0	35.277	1404700000	7	Q8BU30	Q8BU30	Isoleucine--tRNA ligase, cytoplasmic
Aifm2	1.35481	1.19788	1.29918	1.20458	1.41917	1.46961	Aifm2				8	8	8	24.1	24.1	24.1	40.634	0	92.855	17714000000	14	Q8BUE4	Q8BUE4	Apoptosis-inducing factor 2
Timmdc1	-3.22937	-3.31097	-2.97725	-2.85018	-2.94943	-2.90745	Timmdc1				2	2	2	9.8	9.8	9.8	31.791	0	34.763	1198600000	4	Q8BUY5	Q8BUY5	Complex I assembly factor TIMMDC1, mitochondrial
Atp6v1h	-0.841216	-1.06693	-0.976871	-0.780234	-1.01798	-0.963889	Atp6v1h				3	3	3	10.8	10.8	10.8	55.854	0	93.104	2746200000	9	Q8BVE3	Q8BVE3	V-type proton ATPase subunit H
Qdpr	2.23694	2.2368	2.24761	2.26313	2.26091	2.24117	Qdpr				7	7	7	40.2	40.2	40.2	25.57	0	157.07	14779000000	22	Q8BVI4	Q8BVI4	Dihydropteridine reductase
Plin5	-1.11467	-1.13259	-0.909381	-0.625013	-0.578016	-0.537731	Plin5				7	7	7	29.6	29.6	29.6	50.474	0	191.49	4810000000	12	Q8BVZ1	Q8BVZ1	Perilipin-5
Maob	3.64628	3.74553	3.81939	3.79451	3.80648	3.81503	Maob				17	17	17	36.9	36.9	36.9	58.557	0	212.52	27805000000	36	Q8BW75;Q64133	Q8BW75	Amine oxidase [flavin-containing] B
Aldh5a1	2.2656	2.48555	2.37738	2.37984	2.41929	2.49944	Aldh5a1				14	14	14	43	43	43	55.968	0	159.02	12348000000	30	Q8BWF0	Q8BWF0	Succinate-semialdehyde dehydrogenase, mitochondrial
Arrb1	-5.77827	-5.60029	-5.62596	-5.40993	-5.5076	-5.75776	Arrb1				1	1	1	5.7	5.7	5.7	46.972	0.00047125	11.4	1274000000	2	Q8BWG8	Q8BWG8	Beta-arrestin-1
Ptges2	2.69062	2.89286	2.81677	2.69684	2.85069	2.94086	Ptges2				11	11	11	37.8	37.8	37.8	43.323	0	177.26	32198000000	37	Q8BWM0	Q8BWM0	Prostaglandin E synthase 2;Prostaglandin E synthase 2 truncated form
Acaa2	6.33367	6.26889	6.64658	6.4414	6.4936	6.73982	Acaa2				33	33	33	90.7	90.7	90.7	41.829	0	323.31	1034500000000	397	Q8BWT1	Q8BWT1	3-ketoacyl-CoA thiolase, mitochondrial
Larp4	-2.58145	-2.41593	-2.50045	-2.38045	-2.34922	-2.29538	Larp4				2	2	2	3.3	3.3	3.3	79.763	0	15.836	113520000	3	Q8BWW4	Q8BWW4	La-related protein 4
Etf1	-1.55481	-1.45989	-1.6451	-1.68615	-1.41763	-1.21314	Etf1				5	5	5	16.9	16.9	16.9	49.03	0	49.85	501320000	6	Q8BWY3	Q8BWY3	Eukaryotic peptide chain release factor subunit 1
Kank2	-1.46403	-1.40081	-1.38728	-1.65543	-1.53153	-1.5679	Kank2				1	1	1	1.5	1.5	1.5	90.244	0	12.056	718630000	4	Q8BX02	Q8BX02	KN motif and ankyrin repeat domain-containing protein 2
Vps13c	3.86825	3.88466	3.94694	3.79797	3.78691	3.83788	Vps13c				33	33	33	13.3	13.3	13.3	420.08	0	323.31	22144000000	54	Q8BX70	Q8BX70	Vacuolar protein sorting-associated protein 13C
Osbpl2	-3.94483	-3.38043	-3.84552	-4.12193	-4.21216	-4.3159	Osbpl2				1	1	1	2.1	2.1	2.1	55.384	0.0023483	6.3508	13839000	1	Q8BX94	Q8BX94	Oxysterol-binding protein-related protein 2
Golim4	-3.69739	-3.12168	-3.75463	-4.0198	-3.90661	-3.59744	Golim4				2	2	2	4.6	4.6	4.6	76.784	0	16.134	54524000	3	Q8BXA1	Q8BXA1	Golgi integral membrane protein 4
Clic5	1.42779	1.64778	1.6879	1.48829	1.41926	1.38118	Clic5				6	6	6	41	41	41	28.287	0	104.15	3678200000	13	Q8BXK9;Q8BHB9	Q8BXK9	Chloride intracellular channel protein 5
Tbc1d4	-3.20038	-3.17893	-2.98676	-2.90016	-3.00828	-2.93045	Tbc1d4				2	2	2	1.8	1.8	1.8	147.45	0	13.064	214880000	3	Q8BYJ6	Q8BYJ6	TBC1 domain family member 4
Ythdf3;Ythdf1;Ythdf2	-1.85689	-1.67263	-1.98545	-2.19506	-2.24927	-2.18044	Ythdf3;Ythdf1;Ythdf2				2	2	1	3.2	3.2	1.5	63.961	0.0017937	9.7764	165110000	2	Q8BYK6;P59326;Q91YT7	Q8BYK6;P59326;Q91YT7	YTH domain-containing family protein 3;YTH domain-containing family protein 1;YTH domain-containing family protein 2
Zc3h6	-1.91699	-1.39787	-1.89892	-1.92729	-1.89424	-1.87271	Zc3h6				2	2	2	1.3	1.3	1.3	131.25	0.00047438	11.665	27259000000	2	Q8BYK8	Q8BYK8	Zinc finger CCCH domain-containing protein 6
Yars2	-1.87808	-2.06247	-1.74899	-1.71529	-1.60035	-1.68195	Yars2				1	1	1	4.4	4.4	4.4	52.597	0	28.417	323080000	2	Q8BYL4	Q8BYL4	Tyrosine--tRNA ligase, mitochondrial
Ppcdc	-2.28835	-2.37099	-2.25839	-1.91331	-2.40194	-2.28164	Ppcdc				2	2	2	13.7	13.7	13.7	22.344	0	17.097	414570000	4	Q8BZB2	Q8BZB2	Phosphopantothenoylcysteine decarboxylase
Nhlrc2	-2.88403	-1.9416	-2.82867	-3.05443	-3.0212	-2.94527	Nhlrc2				1	1	1	1.4	1.4	1.4	78.429	0.0020178	6.7656	21064000	1	Q8BZW8	Q8BZW8	NHL repeat-containing protein 2
Farsa	0.255679	0.249145	0.4742	0.582466	0.395633	0.40463	Farsa				3	3	3	9.1	9.1	9.1	57.598	0	47.41	1296900000	5	Q8C0C7	Q8C0C7	Phenylalanine--tRNA ligase alpha subunit
Eftud1	-4.90663	-4.63494	-4.62668	-4.72973	-4.82781	-5.16963	Eftud1				1	1	1	1.5	1.5	1.5	125.78	0	12.732	29866000	1	Q8C0D5	Q8C0D5	Elongation factor Tu GTP-binding domain-containing protein 1
Vps26b	-1.4192	-1.30734	-1.3533	-1.33391	-1.18253	-1.20252	Vps26b				2	2	2	8.6	8.6	8.6	39.124	0	32.433	742220000	2	Q8C0E2	Q8C0E2	Vacuolar protein sorting-associated protein 26B
Lnpep	-0.158472	-0.434358	-0.287795	-0.25282	-0.276218	-0.304111	Lnpep				1	1	1	1.5	1.5	1.5	117.3	0	12.76	3571700000	4	Q8C129	Q8C129	Leucyl-cystinyl aminopeptidase
Pm20d1	-1.39513	-1.44049	-1.38828	-1.41366	-1.30758	-1.49579	Pm20d1				3	3	3	12.1	12.1	12.1	55.662	0	55.98	1107800000	5	Q8C165	Q8C165	Probable carboxypeptidase PM20D1
Cpne1	0.548257	0.449179	0.617383	0.520095	0.599559	0.589023	Cpne1				5	5	4	10.1	10.1	8.4	58.886	0	56.266	2921500000	12	Q8C166	Q8C166	Copine-1
Thop1	-1.43723	-1.57992	-1.45035	-1.4185	-1.5495	-1.51158	Thop1				1	1	1	2.3	2.3	2.3	78.025	0	32.542	503150000	3	Q8C1A5	Q8C1A5	Thimet oligopeptidase
2019-09-11	-1.25489	-0.897559	-1.77648	-1.9	-0.861024	-0.863874	2019-09-11				4	4	4	11.4	11.4	11.4	49.694	0	38.171	2834100000	5	Q8C1B7;Q8CHH9;Q9R1T4	Q8C1B7	Septin-11
Tmem120a	-0.893328	-0.883318	-0.939375	-1.08385	-0.924689	-0.882399	Tmem120a				3	3	3	9.6	9.6	9.6	40.751	0	31.941	1279300000	5	Q8C1E7	Q8C1E7	Transmembrane protein 120A
Ccdc90b	-1.90537	-1.03823	-1.71917	-2.2095	-2.0672	-1.98615	Ccdc90b				2	1	1	6.2	3.5	3.5	29.596	0.0017905	9.6584	69408000	3	Q8C3X2	Q8C3X2	Coiled-coil domain-containing protein 90B, mitochondrial
Kntc1	0.137122	0.202448	0.246214	0.421267	0.392729	0.462489	Kntc1				1	1	1	0.3	0.3	0.3	250.36	0.0027132	6.2264	1133200000	2	Q8C3Y4	Q8C3Y4	Kinetochore-associated protein 1
	-1.91978	-1.08983	-2.05308	-1.94783	-1.65015	-1.78171					1	1	1	3.1	3.1	3.1	21.854	0.0079275	5.814	733340000	2	Q8C4X7	Q8C4X7	UPF0258 protein KIAA1024-like homolog
2019-09-10	-1.18066	-1.10383	-1.12397	-1.16483	-1.31301	-1.2281	2019-09-10				2	1	1	4.6	2.7	2.7	52.422	0	15.103	193650000	1	Q8C650	Q8C650	Septin-10
Sdhaf2	0.681096	0.884385	0.77774	1.13754	1.09481	0.7902	Sdhaf2				5	5	5	39	39	39	19.431	0	55.249	2541800000	7	Q8C6I2	Q8C6I2	Succinate dehydrogenase assembly factor 2, mitochondrial
Mmaa	-2.43139	-2.39054	-2.22502	-2.17053	-2.2795	-2.16653	Mmaa				2	2	2	5.3	5.3	5.3	45.932	0	19.139	1176100000	3	Q8C7H1	Q8C7H1	Methylmalonic aciduria type A homolog, mitochondrial
Emc1	0.237587	0.114707	0.178502	0.178133	0.277509	0.27708	Emc1				4	4	4	7.8	7.8	7.8	111.6	0	41.398	2419000000	8	Q8C7X2	Q8C7X2	ER membrane protein complex subunit 1
Tusc5	0.864272	0.781275	0.823335	0.574614	0.584561	0.385217	Tusc5				3	3	3	28.3	28.3	28.3	18.718	0	77.948	2601000000	11	Q8C838	Q8C838	Tumor suppressor candidate 5 homolog
Uba3	-0.438452	-0.577014	-0.441607	-0.443192	-0.507904	-0.58371	Uba3				1	1	1	3.7	3.7	3.7	51.737	0	38.71	665490000	4	Q8C878	Q8C878	NEDD8-activating enzyme E1 catalytic subunit
Ppfibp1	-4.53689	-3.77093	-4.38552	-4.62903	-4.72283	-4.55883	Ppfibp1				1	1	1	1.4	1.4	1.4	108.54	0.0016536	7.2661	4562900	1	Q8C8U0	Q8C8U0	Liprin-beta-1
Immt	5.74533	6.09463	5.94123	5.74329	5.76537	5.80347	Immt				46	46	46	63.4	63.4	63.4	83.899	0	323.31	194060000000	117	Q8CAQ8	Q8CAQ8	MICOS complex subunit Mic60
Acat2	1.45323	1.5471	1.59807	1.65482	1.57309	1.50989	Acat2				10	10	10	41.6	41.6	41.6	41.297	0	180.48	34892000000	22	Q8CAY6	Q8CAY6	Acetyl-CoA acetyltransferase, cytosolic
Abi1	-4.28642	-4.41505	-4.25766	-4.3311	-4.42308	-4.47056	Abi1				1	1	1	3.1	3.1	3.1	52.287	0	12.882	19568000	2	Q8CBW3	Q8CBW3	Abl interactor 1
Naprt	-1.04421	-0.862023	-1.08754	-1.16339	-1.10519	-1.11647	Naprt				3	3	3	11.7	11.7	11.7	58.265	0	27.297	1802500000	3	Q8CC86	Q8CC86	Nicotinate phosphoribosyltransferase
Vwa8	3.7868	3.87347	3.97818	3.89165	3.88201	4.06101	Vwa8				36	36	36	24.5	24.5	24.5	213.42	0	323.31	36412000000	62	Q8CC88	Q8CC88	von Willebrand factor A domain-containing protein 8
Txnl1	-0.848604	-0.899805	-0.952195	-0.864546	-0.819414	-0.871774	Txnl1				1	1	1	5.9	5.9	5.9	32.237	0	19.669	637720000	3	Q8CDN6	Q8CDN6	Thioredoxin-like protein 1
Rdh13	-1.75928	-1.86009	-1.51016	-1.14605	-0.901267	-1.24487	Rdh13				3	3	3	11.7	11.7	11.7	36.464	0	37.469	739740000	5	Q8CEE7	Q8CEE7	Retinol dehydrogenase 13
Bola3	-1.40909	-1.22063	-1.39214	-1.31446	-1.03511	-1.15917	Bola3				2	2	2	30	30	30	12.228	0	18.239	501500000	3	Q8CEI1	Q8CEI1	BolA-like protein 3
Nedd4l	-1.30542	-1.47581	-1.40245	-1.53207	-1.39953	-1.4496	Nedd4l				1	1	1	1	1	1	115.42	0.0017007	7.9997	584710000	2	Q8CFI0	Q8CFI0	E3 ubiquitin-protein ligase NEDD4-like
Polr2b	-3.38771	-3.08187	-3.29068	-3.55503	-3.61038	-3.6146	Polr2b				1	1	1	1	1	1	133.91	0.0017802	9.3948	18518000	1	Q8CFI7	Q8CFI7	DNA-directed RNA polymerase II subunit RPB2
Rfk	-1.52474	-1.58623	-1.58533	-1.61275	-1.55932	-1.55175	Rfk				1	1	1	13.5	13.5	13.5	17.437	0	19.192	608490000	3	Q8CFV9	Q8CFV9	Riboflavin kinase
H6pd	-0.0475039	-0.0949431	-0.183911	-0.367394	-0.181368	-0.276569	H6pd				4	4	4	6.1	6.1	6.1	88.927	0	43.113	2103600000	6	Q8CFX1	Q8CFX1	GDH/6PGL endoplasmic bifunctional protein;Glucose 1-dehydrogenase;6-phosphogluconolactonase
Adprhl2	-1.03211	-0.937326	-1.29839	-1.35472	-1.09441	-0.911994	Adprhl2				3	3	3	12.4	12.4	12.4	39.414	0	55.025	460100000	4	Q8CG72	Q8CG72	Poly(ADP-ribose) glycohydrolase ARH3
Akr7a2	0.243514	0.464147	0.322598	0.346658	0.369809	0.399945	Akr7a2				5	5	5	21.5	21.5	21.5	40.612	0	50.108	5229900000	13	Q8CG76	Q8CG76	Aflatoxin B1 aldehyde reductase member 2
Mturn	-2.20327	-2.24169	-2.12683	-2.51403	-2.46414	-2.4465	Mturn				1	1	1	9.2	9.2	9.2	14.841	0.0017021	8.007	66408000	2	Q8CGA4	Q8CGA4	Maturin
Eprs	1.69557	1.79424	1.78677	1.90785	1.8322	1.88876	Eprs				13	13	13	12	12	12	170.08	0	158.44	8024700000	21	Q8CGC7	Q8CGC7	Bifunctional glutamate/proline--tRNA ligase;Glutamate--tRNA ligase;Proline--tRNA ligase
Lonp1	4.00912	4.04299	4.24211	4.31919	4.26744	4.3214	Lonp1				30	30	30	44.3	44.3	44.3	105.84	0	323.31	61703000000	64	Q8CGK3	Q8CGK3	Lon protease homolog, mitochondrial
Plin1	5.51825	5.7664	5.63126	5.40417	5.50854	5.59918	Plin1				27	27	27	57.3	57.3	57.3	55.595	0	323.31	310730000000	133	Q8CGN5;Q8CG47	Q8CGN5	Perilipin-1
Ogt	-1.72057	-1.69923	-1.57954	-1.50091	-1.61339	-1.57665	Ogt				3	3	3	3.7	3.7	3.7	116.95	0	37.494	361390000	4	Q8CGY8	Q8CGY8	UDP-N-acetylglucosamine--peptide N-acetylglucosaminyltransferase 110 kDa subunit
Nudt6	-2.49162	-2.50253	-2.47634	-2.21921	-2.25871	-2.33479	Nudt6				1	1	1	5.8	5.8	5.8	35.197	0.0018149	10.194	100220000	1	Q8CH40	Q8CH40	Nucleoside diphosphate-linked moiety X motif 6
Wibg	-1.40967	-1.29183	-1.40607	-1.40923	-1.52798	-1.57744	Wibg				2	2	2	12.3	12.3	12.3	22.689	0	21.927	396930000	3	Q8CHP5	Q8CHP5	Partner of Y14 and mago
Pgp	-0.241018	-0.255582	-0.238759	-0.0500927	-0.116602	-0.126785	Pgp				5	5	5	25.9	25.9	25.9	34.54	0	50.895	3325600000	9	Q8CHP8	Q8CHP8	Phosphoglycolate phosphatase
Aldh4a1	4.58616	4.89129	4.7308	4.59593	4.56138	4.7008	Aldh4a1				19	19	19	39.5	39.5	39.5	61.84	0	323.31	64550000000	61	Q8CHT0	Q8CHT0	Delta-1-pyrroline-5-carboxylate dehydrogenase, mitochondrial
Pdlim5	1.26933	1.06384	1.14806	2.17182	0.641277	0.767905	Pdlim5				9	9	9	23.5	23.5	23.5	63.299	0	194.6	9564800000	20	Q8CI51	Q8CI51	PDZ and LIM domain protein 5
Rmnd1	-0.0933084	0.00350965	0.176899	0.188102	0.3079	0.354209	Rmnd1				2	2	2	5.1	5.1	5.1	51.842	0	20.044	1526200000	4	Q8CI78	Q8CI78	Required for meiotic nuclear division protein 1 homolog
Pygb	2.78983	2.76362	2.71613	2.38209	2.41248	2.45849	Pygb				21	11	11	27.2	15.8	15.8	96.729	0	151.23	7156600000	14	Q8CI94	Q8CI94	Glycogen phosphorylase, brain form
Osbpl11	-6.60303	-6.247	-6.3045	-6.33926	-6.61918	-6.5423	Osbpl11				2	2	2	2	2	2	83.628	0.00047348	11.618	206200000	2	Q8CI95	Q8CI95	Oxysterol-binding protein-related protein 11
Fermt2	2.29098	2.21418	2.28518	2.02162	2.1363	2.13542	Fermt2				7	7	7	15	15	15	77.8	0	171.08	12836000000	28	Q8CIB5	Q8CIB5	Fermitin family homolog 2
Copa	0.881773	0.93985	1.10475	1.17652	1.23598	1.30325	Copa				7	7	7	7.6	7.6	7.6	138.43	0	88.318	4173100000	13	Q8CIE6	Q8CIE6	Coatomer subunit alpha;Xenin;Proxenin
Prmt5	-2.76121	-2.91481	-2.8707	-2.8464	-2.8874	-2.76372	Prmt5				1	1	1	4.9	4.9	4.9	72.679	0	23.358	356480000	2	Q8CIG8	Q8CIG8	Protein arginine N-methyltransferase 5
Cyp2d26	-0.416648	-0.782755	-0.545953	-0.914454	-0.696688	-0.968758	Cyp2d26				1	1	1	2.4	2.4	2.4	56.975	0	21.194	392460000	2	Q8CIM7	Q8CIM7	Cytochrome P450 2D26
Vwf	-4.68966	-4.41686	-4.5986	-4.92621	-4.96504	-4.92966	Vwf				1	1	1	0.4	0.4	0.4	309.27	0.0016729	7.4859	14777000	1	Q8CIZ8	Q8CIZ8	von Willebrand factor;von Willebrand antigen 2
Cmtm4	-0.528365	-0.461884	-0.567807	-0.792838	-0.938257	-1.09365	Cmtm4				1	1	1	4.3	4.3	4.3	22.921	0.0016913	7.8807	306200000	1	Q8CJ61	Q8CJ61	CKLF-like MARVEL transmembrane domain-containing protein 4
Acad9	2.82708	2.84924	2.92602	2.88356	2.97579	3.04851	Acad9				18	18	18	35.5	35.5	35.5	68.721	0	195.33	25319000000	42	Q8JZN5	Q8JZN5	Acyl-CoA dehydrogenase family member 9, mitochondrial
Afg3l2	2.6348	2.81238	2.74788	2.57861	2.7591	2.77882	Afg3l2				16	16	15	23.4	23.4	22.4	89.518	0	206.46	9978200000	23	Q8JZQ2;Q920A7;P0C0A3	Q8JZQ2	AFG3-like protein 2
Eif3b	-3.61536	-3.29982	-3.42056	-3.62989	-3.3299	-3.19839	Eif3b				3	3	3	7.3	7.3	7.3	91.369	0	84.405	253940000	5	Q8JZQ9	Q8JZQ9	Eukaryotic translation initiation factor 3 subunit B
Acsl5	2.11986	2.05859	2.25194	2.87398	2.94624	2.81702	Acsl5				27	24	24	47.9	45.4	45.4	76.205	0	323.31	137200000000	76	Q8JZR0	Q8JZR0	Long-chain-fatty-acid--CoA ligase 5
Nudt13	0.252458	0.356548	0.387164	0.328713	0.371241	0.30447	Nudt13				5	5	5	23.6	23.6	23.6	39.136	0	47.561	4068300000	9	Q8JZU0	Q8JZU0	Nucleoside diphosphate-linked moiety X motif 13
Slc25a1	3.93585	4.3746	4.23452	4.33699	4.28951	4.1957	Slc25a1				11	11	11	35	35	35	33.931	0	114.73	74665000000	37	Q8JZU2	Q8JZU2	Tricarboxylate transport protein, mitochondrial
Commd10	-2.86054	-2.89384	-2.64943	-2.77131	-2.83965	-2.61431	Commd10				1	1	1	7.4	7.4	7.4	22.812	0.0018248	10.371	73215000	2	Q8JZY2	Q8JZY2	COMM domain-containing protein 10
Oplah	2.08987	2.34895	2.13238	1.9004	1.97606	2.0859	Oplah				16	16	16	16.5	16.5	16.5	137.61	0	265.69	16519000000	28	Q8K010	Q8K010	5-oxoprolinase
Gfm1	2.10688	2.1517	2.24858	2.35587	2.43598	2.37434	Gfm1				11	11	11	18.1	18.1	18.1	83.549	0	121.45	10274000000	20	Q8K0D5	Q8K0D5	Elongation factor G, mitochondrial
Fgb	1.49435	1.35767	1.55636	2.27758	2.11257	2.49353	Fgb				15	15	15	34.5	34.5	34.5	54.752	0	304.73	34672000000	31	Q8K0E8;CON__P02676	Q8K0E8	Fibrinogen beta chain;Fibrinopeptide B;Fibrinogen beta chain
Rtn1	0.501097	0.343785	0.390486	0.492939	-0.0267864	-0.10446	Rtn1				1	1	1	1	1	1	83.571	0.0016522	7.2126	2071800000	3	Q8K0T0	Q8K0T0	Reticulon-1
Hspa12a	-2.98883	-2.79405	-2.85401	-3.17519	-3.52759	-3.67137	Hspa12a				2	2	2	3.9	3.9	3.9	74.87	0	35.801	134310000	3	Q8K0U4	Q8K0U4	Heat shock 70 kDa protein 12A
Taco1	0.659825	0.760597	0.751091	0.683255	0.662425	0.785387	Taco1				4	4	4	26.5	26.5	26.5	32.314	0	115.41	4994700000	15	Q8K0Z7	Q8K0Z7	Translational activator of cytochrome c oxidase 1
Galm	0.863579	0.935204	0.808885	0.791144	0.914198	0.954741	Galm				4	4	4	18.4	18.4	18.4	37.798	0	78.027	4064800000	10	Q8K157	Q8K157	Aldose 1-epimerase
C8a	0.0459277	0.126115	0.127364	0.0200953	-0.064815	-0.160425	C8a				5	5	5	11.9	11.9	11.9	66.08	0	48.306	3766000000	8	Q8K182	Q8K182	Complement component C8 alpha chain
Pdxk	-1.47312	-1.43549	-1.47422	-1.46042	-1.41313	-1.29091	Pdxk				6	6	6	26	26	26	35.015	0	62.871	9311200000	9	Q8K183	Q8K183	Pyridoxal kinase
Dnm1l	2.00206	2.06612	2.04243	2.0815	2.07748	2.09675	Dnm1l				11	11	11	24.4	24.4	24.4	82.657	0	273.87	12595000000	22	Q8K1M6	Q8K1M6	Dynamin-1-like protein
Pnpla8	-2.4136	-2.48589	-2.35633	-2.36276	-2.34661	-2.20295	Pnpla8				2	2	2	3.6	3.6	3.6	87.38	0	20.617	665950000	3	Q8K1N1	Q8K1N1	Calcium-independent phospholipase A2-gamma
Pnpt1	-1.06135	-1.11876	-1.00059	-0.976516	-0.941056	-0.902633	Pnpt1				9	9	9	16.6	16.6	16.6	85.682	0	100.62	4162900000	10	Q8K1R3	Q8K1R3	Polyribonucleotide nucleotidyltransferase 1, mitochondrial
Coq9	3.7025	3.71346	3.81565	3.63236	3.72941	3.76081	Coq9				9	9	9	39	39	39	35.082	0	167.48	68489000000	45	Q8K1Z0;Q9EPN1	Q8K1Z0	Ubiquinone biosynthesis protein COQ9, mitochondrial
Pacs1	1.2206	1.49841	1.34744	0.993428	1.15468	1.2282	Pacs1				2	2	2	2	2	2	104.83	0.0018349	10.569	9010500000	2	Q8K212	Q8K212	Phosphofurin acidic cluster sorting protein 1
Lyrm4	-1.64768	-1.45302	-1.63923	-1.4957	-1.36198	-1.3288	Lyrm4				1	1	1	11	11	11	10.854	0.0017241	8.2696	506450000	2	Q8K215	Q8K215	LYR motif-containing protein 4
Fn3krp	-1.83598	-1.83142	-1.78728	-1.77583	-1.84953	-1.84041	Fn3krp				2	2	1	6.5	6.5	4.5	34.468	0	24.523	359640000	1	Q8K274	Q8K274	Ketosamine-3-kinase
Sdha	6.05303	6.12951	6.18682	6.00809	5.99351	6.11287	Sdha				31	31	31	59	59	59	72.585	0	323.31	490970000000	149	Q8K2B3	Q8K2B3	Succinate dehydrogenase [ubiquinone] flavoprotein subunit, mitochondrial
Sirt5	-2.04123	-1.27857	-1.73269	-1.83781	-2.17502	-2.07248	Sirt5				2	2	2	7.4	7.4	7.4	34.134	0	38.38	464470000	3	Q8K2C6	Q8K2C6	NAD-dependent protein deacylase sirtuin-5, mitochondrial
Os9	-4.14545	-3.79764	-4.13603	-4.62139	-4.4356	-4.75659	Os9				2	2	2	3.4	3.4	3.4	76.107	0	22.687	15583000	3	Q8K2C7	Q8K2C7	Protein OS-9
Hacd3	-2.59162	-2.78145	-2.6839	-2.67663	-2.58688	-2.649	Hacd3				1	1	1	5.8	5.8	5.8	43.131	0.0017182	8.1864	747030000	1	Q8K2C9	Q8K2C9	Very-long-chain (3R)-3-hydroxyacyl-CoA dehydratase 3
Fntb	-0.714299	0.0958322	-1.25196	-1.98299	-1.74254	-1.423	Fntb				1	1	1	2.1	2.1	2.1	48.819	0.0086369	5.7889	182720000	1	Q8K2I1	Q8K2I1	Protein farnesyltransferase subunit beta
Agfg1	-2.31854	-2.25694	-2.26137	-2.25008	-2.30328	-2.39265	Agfg1				1	1	1	2	2	2	58.042	0.0018298	10.479	95124000	2	Q8K2K6	Q8K2K6	Arf-GAP domain and FG repeat-containing protein 1
Mrpl38	-3.61795	-3.54821	-3.36439	-3.54496	-3.48955	-3.46405	Mrpl38				2	2	2	7.1	7.1	7.1	45.029	0.0009324	11.171	179810000	2	Q8K2M0	Q8K2M0	39S ribosomal protein L38, mitochondrial
Brox	-2.4589	-2.54202	-2.29815	-2.18189	-2.32719	-2.1518	Brox				1	1	1	3.9	3.9	3.9	46.201	0	17.178	377380000	2	Q8K2Q7	Q8K2Q7	BRO1 domain-containing protein BROX
Mrpl47	-2.44636	-2.4102	-2.33886	-2.41942	-2.20307	-2.0486	Mrpl47				1	1	1	4.4	4.4	4.4	29.725	0.0057143	5.9205	189660000	1	Q8K2Y7	Q8K2Y7	39S ribosomal protein L47, mitochondrial
Matr3	-2.69527	-2.45461	-2.85609	-2.93868	-2.73738	-2.48945	Matr3				2	2	2	2.2	2.2	2.2	94.629	0	13.108	133700000	2	Q8K310	Q8K310	Matrin-3
Pigu	-2.35698	-2.4503	-2.37158	-2.43683	-2.32247	-2.30031	Pigu				1	1	1	3.9	3.9	3.9	49.804	0	12.483	192640000	1	Q8K358	Q8K358	Phosphatidylinositol glycan anchor biosynthesis class U protein
Acad10	3.29379	3.35122	3.40383	3.15412	3.28356	3.42528	Acad10				15	15	15	17.6	17.6	17.6	118.98	0	227.59	23879000000	28	Q8K370	Q8K370	Acyl-CoA dehydrogenase family member 10
Lzic	-3.53595	-3.57434	-3.37948	-3.21739	-3.44592	-3.43743	Lzic				2	2	2	16.3	16.3	16.3	21.536	0	20.663	2101500000	2	Q8K3C3	Q8K3C3	Protein LZIC
Ndufs8	3.21922	3.44953	3.46967	3.29857	3.29198	3.39987	Ndufs8				9	9	9	43.4	43.4	43.4	24.038	0	113.37	51242000000	33	Q8K3J1	Q8K3J1	NADH dehydrogenase [ubiquinone] iron-sulfur protein 8, mitochondrial
Agpat2	4.10909	4.11927	4.07535	4.06153	4.00474	3.88612	Agpat2				10	10	10	41	41	41	31.01	0	148.18	52161000000	29	Q8K3K7	Q8K3K7	1-acyl-sn-glycerol-3-phosphate acyltransferase beta
Pitrm1	1.20237	1.25904	1.24209	1.26781	1.11326	1.19348	Pitrm1				5	5	5	6.4	6.4	6.4	117.37	0	41.84	1196300000	6	Q8K411	Q8K411	Presequence protease, mitochondrial
Abhd11	-0.194772	-0.836602	-0.0988223	0.108798	0.113023	0.111882	Abhd11				2	2	2	8.1	8.1	8.1	33.56	0	36.057	4997900000	8	Q8K4F5	Q8K4F5	Alpha/beta hydrolase domain-containing protein 11
Ablim1	-1.44844	-1.12862	-1.60854	-1.56627	-1.78881	-1.78149	Ablim1				3	3	3	4.5	4.5	4.5	96.804	0	49.174	117500000	3	Q8K4G5	Q8K4G5	Actin-binding LIM protein 1
Pank1	-2.94788	-2.74565	-2.77587	-2.77488	-2.7651	-2.55126	Pank1				2	2	2	6	6	6	60.091	0	32.738	2922800000	3	Q8K4K6	Q8K4K6	Pantothenate kinase 1
Rptor	-4.34691	-3.93469	-4.3497	-4.22975	-4.56198	-4.4868	Rptor				1	1	1	1.2	1.2	1.2	149.47	0.0016793	7.6235	9857100	1	Q8K4Q0	Q8K4Q0	Regulatory-associated protein of mTOR
Apoa1bp	0.627812	0.63639	0.624642	0.584204	0.643099	0.699937	Apoa1bp				3	3	3	17.4	17.4	17.4	30.972	0	71.317	7664900000	9	Q8K4Z3	Q8K4Z3	NAD(P)H-hydrate epimerase
Mcfd2	-3.46986	-3.39013	-3.25633	-3.39307	-3.40688	-3.30977	Mcfd2				1	1	1	16.6	16.6	16.6	16.168	0	20.776	131000000	1	Q8K5B2	Q8K5B2	Multiple coagulation factor deficiency protein 2 homolog
Gpt	0.124978	0.184923	0.268786	0.162527	0.108093	0.156037	Gpt				7	7	7	21.2	21.2	21.2	55.142	0	69.313	5439000000	12	Q8QZR5	Q8QZR5	Alanine aminotransferase 1
Hibch	5.58802	5.8073	5.68847	5.55467	5.67093	5.71328	Hibch				22	22	22	62.3	62.3	62.3	43.037	0	293.9	175580000000	90	Q8QZS1	Q8QZS1	3-hydroxyisobutyryl-CoA hydrolase, mitochondrial
Acat1	5.55317	5.85485	5.66273	5.57626	5.65883	5.75412	Acat1				20	20	20	51.2	51.2	51.2	44.816	0	323.31	374250000000	114	Q8QZT1	Q8QZT1	Acetyl-CoA acetyltransferase, mitochondrial
Eif3l	-3.8067	-3.7508	-3.64732	-3.62162	-3.73341	-3.6765	Eif3l				4	4	4	15.6	15.6	15.6	66.612	0	55.649	1852500000	6	Q8QZY1	Q8QZY1	Eukaryotic translation initiation factor 3 subunit L
Blmh	-1.95264	-2.02918	-2.20424	-1.9664	-2.01696	-1.91746	Blmh				3	3	2	7.7	7.7	5.5	52.511	0	14.712	1789100000	2	Q8R016	Q8R016	Bleomycin hydrolase
Gale	-2.14421	-1.87289	-1.98242	-2.05214	-2.07709	-1.89457	Gale				4	4	4	18.2	18.2	18.2	38.224	0	41.253	3951400000	5	Q8R059	Q8R059	UDP-glucose 4-epimerase
Hnrnpl	0.999362	0.930659	1.01678	0.864678	0.904978	0.883658	Hnrnpl				5	5	5	14.7	14.7	14.7	63.963	0	111.61	3077000000	6	Q8R081	Q8R081	Heterogeneous nuclear ribonucleoprotein L
Suox	0.83121	1.4095	1.25409	1.09576	1.16241	1.20899	Suox				4	4	4	10.6	10.6	10.6	60.755	0	123.77	2698900000	6	Q8R086	Q8R086	Sulfite oxidase, mitochondrial
Fahd1	-1.1412	-0.800917	-0.983962	-1.02764	-0.550912	-0.408473	Fahd1				4	4	4	23.8	23.8	23.8	25.172	0	90.869	3180700000	9	Q8R0F8	Q8R0F8	Acylpyruvase FAHD1, mitochondrial
Idnk	-2.7851	-2.75272	-2.73058	-2.61752	-2.69215	-2.67352	Idnk				2	2	2	16.8	16.8	16.8	19.981	0	18.473	134980000	2	Q8R0J8	Q8R0J8	Probable gluconokinase
Adhfe1	1.83112	1.71078	1.88937	1.70481	1.94176	1.96324	Adhfe1				8	8	8	28.6	28.6	28.6	49.937	0	125.36	15214000000	21	Q8R0N6	Q8R0N6	Hydroxyacid-oxoacid transhydrogenase, mitochondrial
Aamdc	-2.89031	-2.913	-2.82529	-2.58944	-3.00148	-3.17805	Aamdc				1	1	1	13.1	13.1	13.1	13.244	0.0018018	9.9378	134040000	1	Q8R0P4	Q8R0P4	Mth938 domain-containing protein
Eppk1	-5.77016	-5.98202	-5.63747	-5.65072	-6.13137	-6.30666	Eppk1				1	1	1	2.3	2.3	2.3	723.3	0	13.468	7308600	1	Q8R0W0	Q8R0W0	Epiplakin
Sgpl1	-0.0104527	-0.112442	-0.0357022	0.0522322	0.00216825	0.168319	Sgpl1				3	3	3	9.9	9.9	9.9	63.676	0	36.82	2844300000	3	Q8R0X7	Q8R0X7	Sphingosine-1-phosphate lyase 1
Aldh1l1	2.76068	2.6983	2.70411	2.6975	2.73604	2.76748	Aldh1l1				27	27	27	43.9	43.9	43.9	98.708	0	323.31	27653000000	54	Q8R0Y6;Q8K009	Q8R0Y6	Cytosolic 10-formyltetrahydrofolate dehydrogenase
Slc25a42	1.40876	1.48149	1.49377	1.25811	1.38467	1.59921	Slc25a42				8	8	8	32.4	32.4	32.4	35.24	0	143.61	8491500000	17	Q8R0Y8	Q8R0Y8	Mitochondrial coenzyme A transporter SLC25A42
Flad1	-1.47503	-1.3748	-1.30475	-1.43083	-1.63611	-1.17691	Flad1				3	3	3	7.7	7.7	7.7	54.766	0	88.176	3740300000	4	Q8R123	Q8R123	FAD synthase;Molybdenum cofactor biosynthesis protein-like region;FAD synthase region
Sccpdh	-2.58346	-1.74435	-2.41784	-2.42252	-2.57452	-2.82138	Sccpdh				2	2	2	7.7	7.7	7.7	47.129	0	50.253	499060000	4	Q8R127	Q8R127	Saccharopine dehydrogenase-like oxidoreductase
Apeh	0.128692	0.108276	0.0749588	0.20385	0.262892	0.38322	Apeh				6	6	6	14.9	14.9	14.9	81.58	0	61.365	3324700000	11	Q8R146	Q8R146	Acylamino-acid-releasing enzyme
Bphl	2.02789	2.13652	2.11788	2.13998	2.19611	2.29498	Bphl				8	8	8	29.2	29.2	29.2	32.851	0	83.086	18538000000	18	Q8R164	Q8R164	Valacyclovir hydrolase
Eif3c	-0.568727	-0.533772	-0.581362	-0.498591	-0.315879	-0.261194	Eif3c				5	5	5	7.1	7.1	7.1	105.53	0	68.817	2548800000	7	Q8R1B4	Q8R1B4	Eukaryotic translation initiation factor 3 subunit C
Cmbl	1.45737	1.35633	1.26438	1.21006	1.15072	1.12109	Cmbl				5	5	5	17.6	17.6	17.6	27.902	0	36.686	4705300000	11	Q8R1G2	Q8R1G2	Carboxymethylenebutenolidase homolog
Uqcr10	1.83803	2.00002	2.01356	1.88914	1.89138	1.96998	Uqcr10				2	2	2	39.1	39.1	39.1	7.4454	0	57.909	43717000000	16	Q8R1I1	Q8R1I1	Cytochrome b-c1 complex subunit 9
Dync1li1	-0.0141665	-0.154585	-0.0746486	-0.010487	-0.0566206	0.00140379	Dync1li1				2	2	2	5.9	5.9	5.9	56.614	0	31.805	1624500000	4	Q8R1Q8	Q8R1Q8	Cytoplasmic dynein 1 light intermediate chain 1
Coq6	1.79668	2.11394	2.02345	1.43582	1.59483	1.56049	Coq6				5	5	5	9.2	9.2	9.2	51.392	0	33.993	4164200000	9	Q8R1S0	Q8R1S0	Ubiquinone biosynthesis monooxygenase COQ6, mitochondrial
Tmed4	0.747779	0.697416	0.736182	0.616399	0.613193	0.53472	Tmed4				4	4	2	24.7	24.7	14.5	26.022	0	103.59	2191300000	6	Q8R1V4	Q8R1V4	Transmembrane emp24 domain-containing protein 4
Art3	-1.11074	-1.51972	-1.42089	-1.58181	-1.5787	-1.72811	Art3				3	3	3	14.3	14.3	14.3	42.014	0	49.524	1445000000	5	Q8R2G4	Q8R2G4	Ecto-ADP-ribosyltransferase 3
Phospho1	1.35653	1.29873	1.5462	2.07719	2.01294	2.2846	Phospho1				10	10	10	46.1	46.1	46.1	29.911	0	130.65	24303000000	32	Q8R2H9	Q8R2H9	Phosphoethanolamine/phosphocholine phosphatase
Fuom	0.498286	0.162037	0.341519	0.279763	0.337846	0.260164	Fuom				3	3	3	22.9	22.9	22.9	16.805	0	44.786	9980500000	12	Q8R2K1	Q8R2K1	Fucose mutarotase
Gfm2	-1.38625	-1.30781	-1.18666	-1.02773	-1.05968	-1.08022	Gfm2				4	4	4	10	10	10	86.108	0	76.747	2363700000	7	Q8R2Q4	Q8R2Q4	Ribosome-releasing factor 2, mitochondrial
Mcam	1.41468	0.833769	1.16205	0.786608	1.06934	0.733689	Mcam				6	6	6	10.6	10.6	10.6	71.545	0	83.902	5362200000	8	Q8R2Y2	Q8R2Y2	Cell surface glycoprotein MUC18
Ptrh2	0.194921	0.325856	0.356376	0.283647	0.341719	0.409381	Ptrh2				3	3	3	23.2	23.2	23.2	19.526	0	35.358	2920000000	3	Q8R2Y8	Q8R2Y8	Peptidyl-tRNA hydrolase 2, mitochondrial
Ubqln1	-2.69754	-2.80159	-2.53714	-2.49491	-2.4658	-2.45455	Ubqln1				2	2	2	7.2	7.2	7.2	61.976	0	38.442	482730000	4	Q8R317	Q8R317	Ubiquilin-1
Plcd1	-0.546343	-0.706071	-0.619493	-0.43301	-0.806566	-0.722142	Plcd1				3	3	3	5.8	5.8	5.8	85.872	0	29.678	1080500000	6	Q8R3B1	Q8R3B1	1-phosphatidylinositol 4,5-bisphosphate phosphodiesterase delta-1
Tbc1d13	-2.55914	-2.53215	-2.59208	-2.68569	-2.73731	-2.54239	Tbc1d13				1	1	1	4	4	4	46.452	0.0017921	9.6981	226600000	1	Q8R3D1	Q8R3D1	TBC1 domain family member 13
Mcat	-1.16522	-0.734125	-0.837721	-1.0407	-1.1756	-1.14991	Mcat				4	4	4	14.4	14.4	14.4	41.928	0	115.76	1539100000	8	Q8R3F5	Q8R3F5	Malonyl-CoA-acyl carrier protein transacylase, mitochondrial
Aspa	-1.04579	-0.907124	-0.920859	-1.0171	-1.01936	-0.720472	Aspa				4	4	4	17.6	17.6	17.6	35.344	0	35.088	2822100000	8	Q8R3P0	Q8R3P0	Aspartoacylase
Ccdc58	0.0108617	-0.0999051	-0.0596124	0.52265	0.062026	0.0773666	Ccdc58				2	2	2	20.1	20.1	20.1	16.665	0	21.66	1372700000	4	Q8R3Q6	Q8R3Q6	Coiled-coil domain-containing protein 58
Exoc1	-2.11754	-2.15336	-2.11763	-2.14539	-2.1728	-2.116	Exoc1				1	1	1	1.8	1.8	1.8	101.89	0.0016842	7.7493	160330000	1	Q8R3S6	Q8R3S6	Exocyst complex component 1
Sh3glb2	-2.79853	-2.44838	-2.62515	-2.74566	-2.85951	-2.75522	Sh3glb2				3	2	2	7.2	5.2	5.2	44.503	0	22.196	221700000	3	Q8R3V5	Q8R3V5	Endophilin-B2
Qil1	1.39988	1.37968	1.58169	1.60811	1.60078	1.57892	Qil1				6	6	6	72.3	72.3	72.3	13.373	0	83.636	24456000000	17	Q8R404	Q8R404	Protein QIL1
Atp2a1	6.70974	6.40255	6.29272	7.71172	5.41042	5.78046	Atp2a1				49	49	30	50.6	50.6	33.5	109.42	0	323.31	479490000000	255	Q8R429	Q8R429	Sarcoplasmic/endoplasmic reticulum calcium ATPase 1
Clybl	4.12358	4.38572	4.27281	4.2137	4.30123	4.35798	Clybl				20	20	20	64.2	64.2	64.2	37.548	0	323.31	87896000000	63	Q8R4N0	Q8R4N0	Citrate lyase subunit beta-like protein, mitochondrial
Rhoq	-1.45847	-1.4498	-1.42816	-1.5321	-1.40071	-1.45678	Rhoq				2	1	1	12.2	6.8	6.8	22.645	0.0016935	7.9237	323040000	3	Q8R527	Q8R527	Rho-related GTP-binding protein RhoQ
Actr1b	-0.166153	-0.297208	-0.221219	-0.304211	-0.392775	-0.393377	Actr1b				7	7	3	23.7	23.7	12.8	42.281	0	99.259	4455100000	13	Q8R5C5	Q8R5C5	Beta-centractin
Usp15	-0.534913	-0.677414	-0.641225	-0.516276	-0.477812	-0.468471	Usp15				3	3	3	4.8	4.8	4.8	112.32	0	67.499	1741600000	8	Q8R5H1	Q8R5H1	Ubiquitin carboxyl-terminal hydrolase 15
Arl6ip5	-0.174951	-0.378807	-0.220932	-0.0989058	-0.276603	-0.266675	Arl6ip5				3	3	3	20.7	20.7	20.7	21.557	0	28.411	1354300000	4	Q8R5J9	Q8R5J9	PRA1 family protein 3
Tmx1	-0.390591	-0.244046	-0.267368	-0.2437	-0.203336	-0.185071	Tmx1				2	2	2	8.3	8.3	8.3	31.395	0	14.806	849930000	3	Q8VBT0	Q8VBT0	Thioredoxin-related transmembrane protein 1
Nae1	-2.45608	-2.61163	-2.47558	-2.258	-2.31718	-2.36661	Nae1				1	1	1	3.2	3.2	3.2	60.273	0.0016863	7.8027	121690000	1	Q8VBW6	Q8VBW6	NEDD8-activating enzyme E1 regulatory subunit
Clptm1	-2.3356	-2.35811	-2.32274	-2.11128	-2.07574	-2.03787	Clptm1				5	5	5	13.7	13.7	13.7	75.29	0	75.302	1250400000	8	Q8VBZ3	Q8VBZ3	Cleft lip and palate transmembrane protein 1 homolog
Gys2	-6.36195	-6.36546	-6.27864	-6.30875	-6.52463	-6.19504	Gys2				4	3	3	8.7	7.2	7.2	80.87	0	62.513	1369900000	4	Q8VCB3	Q8VCB3	Glycogen [starch] synthase, liver
Mavs	-0.866323	-0.742098	-0.749267	-0.588568	-0.58791	-0.552469	Mavs				4	4	4	13.1	13.1	13.1	53.398	0	94.11	3223700000	7	Q8VCF0	Q8VCF0	Mitochondrial antiviral-signaling protein
C8g	-1.8058	-1.83963	-1.7342	-1.86573	-1.66372	-1.57839	C8g				3	3	3	22.8	22.8	22.8	22.508	0	30.373	1557400000	4	Q8VCG4	Q8VCG4	Complement component C8 gamma chain
Ubxn4	-4.77833	-4.74572	-4.64591	-4.61999	-4.77403	-4.68732	Ubxn4				2	2	2	10.7	10.7	10.7	56.471	0	24.983	672150000	2	Q8VCH8	Q8VCH8	UBX domain-containing protein 4
Plbd1	-1.60788	-1.52664	-1.6743	-1.99083	-1.9066	-1.81667	Plbd1				3	3	3	9.3	9.3	9.3	62.998	0	33.825	1108700000	5	Q8VCI0	Q8VCI0	Phospholipase B-like 1;Phospholipase B-like 1 chain A;Phospholipase B-like 1 chain B;Phospholipase B-like 1 chain C
Pex19	0.159906	0.135979	0.165879	0.0550667	0.226627	0.0872664	Pex19				10	10	10	51.2	51.2	51.2	32.733	0	114.4	7747600000	16	Q8VCI5	Q8VCI5	Peroxisomal biogenesis factor 19
Sco2	-1.66701	-1.59838	-1.56084	-1.42579	-1.26066	-1.16158	Sco2				1	1	1	5.9	5.9	5.9	28.944	0.0016293	6.9423	449830000	1	Q8VCL2	Q8VCL2	Protein SCO2 homolog, mitochondrial
Lipt1	0.0886802	0.0333857	0.357253	0.428752	0.428886	0.592784	Lipt1				1	1	1	4	4	4	42.145	0	31.881	1425900000	2	Q8VCM4	Q8VCM4	Lipoyltransferase 1, mitochondrial
Fgg	1.3773	1.17814	1.32842	2.20523	1.97335	2.45763	Fgg				7	7	7	20.6	20.6	20.6	49.391	0	114.36	18619000000	17	Q8VCM7	Q8VCM7	Fibrinogen gamma chain
Abhd14b	-2.46309	-2.51646	-2.46791	-2.37237	-2.26148	-2.34912	Abhd14b				1	1	1	5.7	5.7	5.7	22.45	0.0020088	6.7172	248010000	1	Q8VCR7	Q8VCR7	Alpha/beta hydrolase domain-containing protein 14B
Rnpep	-0.0874717	-0.209767	-0.116389	-0.0818899	-0.224032	-0.401178	Rnpep				4	4	4	7.7	7.7	7.7	72.415	0	41.855	1332800000	7	Q8VCT3	Q8VCT3	Aminopeptidase B
Ces1d	6.33316	6.2032	6.20485	5.76335	5.78223	5.81034	Ces1d				24	24	22	55.2	55.2	51.2	61.787	0	323.31	475230000000	139	Q8VCT4;A2ARZ3	Q8VCT4	Carboxylesterase 1D
Acsf2	2.91989	3.07545	3.10616	3.26894	3.12837	3.10039	Acsf2				16	16	16	39.3	39.3	39.3	67.95	0	293.86	34586000000	53	Q8VCW8	Q8VCW8	Acyl-CoA synthetase family member 2, mitochondrial
Tmem143	0.783256	0.813424	0.913767	0.830076	0.919541	1.04949	Tmem143				5	5	5	15.1	15.1	15.1	51.595	0	125.65	10434000000	11	Q8VD26	Q8VD26	Transmembrane protein 143
Lars2	-1.32666	-1.30094	-1.27657	-1.32778	-1.28912	-1.32058	Lars2				3	3	3	4.9	4.9	4.9	101.48	0	31.095	1319300000	6	Q8VDC0	Q8VDC0	Probable leucine--tRNA ligase, mitochondrial
Myh9	1.526	1.65523	1.47162	1.29385	1.43227	1.51179	Myh9				16	16	16	11.7	11.7	11.7	226.37	0	247.7	8748900000	21	Q8VDD5;Q61879;O08638;Q6URW6	Q8VDD5	Myosin-9
Hdlbp	-0.730662	-0.52677	-0.941722	-1.13061	-0.848738	-0.820083	Hdlbp				4	4	4	4.2	4.2	4.2	141.74	0	42.734	1260200000	4	Q8VDJ3	Q8VDJ3	Vigilin
Nit1	-0.271872	-0.270316	-0.214148	-0.075473	-0.0369886	-0.11485	Nit1				5	5	5	19.5	19.5	19.5	35.705	0	77.39	4000100000	9	Q8VDK1	Q8VDK1	Nitrilase homolog 1
Psmd2	1.18392	1.22967	1.19342	1.23922	1.0833	1.09298	Psmd2				8	8	8	11	11	11	100.2	0	69.648	3218700000	10	Q8VDM4	Q8VDM4	26S proteasome non-ATPase regulatory subunit 2
Atp1a1	-0.262443	-0.370571	-0.296079	-0.410589	-0.293434	-0.310791	Atp1a1				18	5	5	23	7.5	7.5	112.98	0	92.641	3811400000	8	Q8VDN2	Q8VDN2	Sodium/potassium-transporting ATPase subunit alpha-1
Ptgr2	2.55164	2.57183	2.403	2.27496	2.35878	2.35359	Ptgr2				9	9	9	37.3	37.3	37.3	38.015	0	193.03	13100000000	19	Q8VDQ1	Q8VDQ1	Prostaglandin reductase 2
Sirt2	-0.109828	-0.183588	-0.162727	-0.156875	-0.0355729	-0.0681978	Sirt2				3	3	3	9.8	9.8	9.8	43.256	0	42.262	1740800000	5	Q8VDQ8	Q8VDQ8	NAD-dependent protein deacetylase sirtuin-2
Mrpl50	-1.04464	-0.952421	-0.904305	-1.11621	-0.973629	-1.00926	Mrpl50				1	1	1	6.9	6.9	6.9	18.213	0	16.48	468160000	2	Q8VDT9	Q8VDT9	39S ribosomal protein L50, mitochondrial
Snrk	-8.67766	-8.6506	-8.1106	-7.75732	-8.15116	-7.9437	Snrk				1	1	1	3.7	3.7	3.7	81.912	0	38.296	54133000	2	Q8VDU5	Q8VDU5	SNF-related serine/threonine-protein kinase
Mrps23	0.849611	0.807749	0.848512	0.834014	1.0332	1.04209	Mrps23				4	4	4	31.1	31.1	31.1	20.348	0	56.743	1909200000	4	Q8VE22	Q8VE22	28S ribosomal protein S23, mitochondrial
Oxnad1	0.122391	0.165668	0.145737	0.148666	0.287889	0.330758	Oxnad1				5	5	5	19.6	19.6	19.6	34.727	0	44.314	4173100000	8	Q8VE38	Q8VE38	Oxidoreductase NAD-binding domain-containing protein 1
Paip1	-2.08844	-2.03578	-2.11302	-2.04448	-2.11129	-1.98032	Paip1				1	1	1	5	5	5	45.701	0	14.567	281610000	2	Q8VE62	Q8VE62	Polyadenylate-binding protein-interacting protein 1
	1.66427	1.79765	1.82354	1.73115	1.72291	1.7621					5	5	5	31.2	31.2	31.2	24.33	0	94.153	10509000000	16	Q8VE95	Q8VE95	UPF0598 protein C8orf82 homolog
Chchd4	-4.31935	-4.07894	-4.22086	-3.95194	-3.94321	-3.63547	Chchd4				1	1	1	20.1	20.1	20.1	15.525	0	12.225	962050000	1	Q8VEA4	Q8VEA4	Mitochondrial intermembrane space import and assembly protein 40
Lgalsl	-3.13214	-2.99661	-3.20153	-3.01024	-3.05647	-2.83495	Lgalsl				2	2	2	18	18	18	18.955	0	13.418	210310000	2	Q8VED9	Q8VED9	Galectin-related protein
Erlec1	-4.8268	-4.6477	-4.60378	-4.63887	-4.64179	-4.5027	Erlec1				1	1	1	3.1	3.1	3.1	54.906	0.0017498	8.7016	45810000	2	Q8VEH8	Q8VEH8	Endoplasmic reticulum lectin 1
Hnrnpu	3.05537	2.96582	2.99049	2.86014	2.97906	2.99546	Hnrnpu				15	15	15	26.2	26.2	26.2	87.917	0	165.64	14297000000	22	Q8VEK3;Q8VDM6	Q8VEK3	Heterogeneous nuclear ribonucleoprotein U
Mospd1	-1.09729	-1.07985	-0.97962	-1.02591	-1.17575	-1.34601	Mospd1				1	1	1	4.2	4.2	4.2	24.074	0.001705	8.0325	137610000	2	Q8VEL0	Q8VEL0	Motile sperm domain-containing protein 1
Slc25a3	4.1127	4.22677	4.18852	4.30742	4.04858	4.09207	Slc25a3				15	15	15	47.3	47.3	47.3	39.632	0	261.44	107510000000	49	Q8VEM8	Q8VEM8	Phosphate carrier protein, mitochondrial
Acot11	3.06113	3.14463	3.22082	3.3649	3.36872	3.22076	Acot11				14	14	14	37	37	37	67.354	0	213.02	41417000000	38	Q8VHQ9	Q8VHQ9	Acyl-coenzyme A thioesterase 11
Flnc	-3.26752	-2.84238	-3.17051	-2.31284	-3.38495	-2.96402	Flnc				12	8	8	6.9	5.4	5.4	291.12	0	193.59	3930300000	14	Q8VHX6	Q8VHX6	Filamin-C
Cspg4	0.855759	1.011	0.918526	0.745358	0.78931	0.868747	Cspg4				7	7	7	5.6	5.6	5.6	252.31	0	122.17	2566200000	14	Q8VHY0	Q8VHY0	Chondroitin sulfate proteoglycan 4
Sfpq	0.469053	0.859711	0.607309	0.536998	0.593925	0.523707	Sfpq				5	5	5	10	10	10	75.441	0	39.507	1218300000	6	Q8VIJ6	Q8VIJ6	Splicing factor, proline- and glutamine-rich
Mpv17l2	-2.59162	-2.56997	-2.55785	-2.56471	-2.52263	-2.24493	Mpv17l2				1	1	1	7	7	7	22.514	0.001636	7.0262	430160000	2	Q8VIK2	Q8VIK2	Mpv17-like protein 2
Impa2	-0.720885	-0.424456	-0.739936	-0.6132	-0.556862	-0.591225	Impa2				3	3	3	12.1	12.1	12.1	31.716	0	28.306	1961300000	4	Q91UZ5	Q91UZ5	Inositol monophosphatase 2
Lpcat3	-4.50604	-4.42865	-4.67528	-4.60727	-4.55727	-4.35917	Lpcat3				1	1	1	3.3	3.3	3.3	56.146	0.0027387	6.3447	47304000	1	Q91V01	Q91V01	Lysophospholipid acyltransferase 5
Acot7	-2.09985	-2.20973	-2.14315	-2.19878	-2.15111	-2.21008	Acot7				2	2	2	5.8	5.8	5.8	42.536	0	15.104	1405900000	3	Q91V12	Q91V12	Cytosolic acyl coenzyme A thioester hydrolase
Lyrm5	0.262102	0.15292	0.312034	0.202314	0.528365	0.418435	Lyrm5				2	2	2	20.9	20.9	20.9	10.391	0	15.355	9777600000	4	Q91V16	Q91V16	LYR motif-containing protein 5
Rab14	1.95436	2.00173	1.94818	1.90278	2.03169	2.01636	Rab14				6	6	6	32.1	32.1	32.1	23.897	0	91.957	5617600000	18	Q91V41	Q91V41	Ras-related protein Rab-14
Sfxn3	-3.99099	-3.59007	-3.48653	-3.47014	-3.71183	-3.26954	Sfxn3				2	1	1	10	4	4	35.406	0.0016856	7.782	119310000	2	Q91V61	Q91V61	Sideroflexin-3
Isoc1	-2.54979	-2.65293	-2.62482	-2.73763	-2.78749	-2.63019	Isoc1				1	1	1	5.1	5.1	5.1	32.032	0.0017621	8.8693	663710000	1	Q91V64	Q91V64	Isochorismatase domain-containing protein 1
	3.86733	3.86925	3.85293	3.76795	3.86296	3.75232					14	14	13	57.1	57.1	50.5	34.995	0	263.4	108500000000	50	Q91V76	Q91V76	Ester hydrolase C11orf54 homolog
Acly	6.35677	6.80162	6.36462	6.61455	6.48671	6.35277	Acly				53	53	53	54.6	54.6	54.6	119.73	0	323.31	753660000000	248	Q91V92	Q91V92	ATP-citrate synthase
Poldip2	-2.15954	-1.431	-2.06029	-2.19851	-2.05005	-2.20408	Poldip2				1	1	1	1.9	1.9	1.9	41.87	0.003096	6.1817	28025000	2	Q91VA6	Q91VA6	Polymerase delta-interacting protein 2
Eif4a3	-2.60051	-2.71688	-2.66712	-2.8377	-2.67179	-2.51476	Eif4a3				4	2	2	13.6	7.8	7.8	46.839	0	43.732	435280000	3	Q91VC3	Q91VC3	Eukaryotic initiation factor 4A-III;Eukaryotic initiation factor 4A-III, N-terminally processed
Ppp1r14a	-2.71272	-2.62811	-2.59832	-2.68317	-2.69402	-2.62721	Ppp1r14a				1	1	1	15	15	15	16.649	0.0018207	10.345	1370400000	2	Q91VC7	Q91VC7	Protein phosphatase 1 regulatory subunit 14A
Ghitm	1.08586	1.14804	1.25988	0.942211	1.09363	1.05848	Ghitm				1	1	1	2.9	2.9	2.9	37.275	0.00181	10.033	887330000	3	Q91VC9	Q91VC9	Growth hormone-inducible transmembrane protein
Lgals12	0.037293	0.104801	0.0944992	0.0772195	0.052009	0.131758	Lgals12				3	3	3	12.4	12.4	12.4	35.46	0	24.995	1728600000	4	Q91VD1	Q91VD1	Galectin-12
Ndufs1	5.83967	5.89598	5.99079	5.8146	5.82405	5.96017	Ndufs1				34	34	34	55.6	55.6	55.6	79.776	0	323.31	365850000000	154	Q91VD9	Q91VD9	NADH-ubiquinone oxidoreductase 75 kDa subunit, mitochondrial
Memo1	-2.24082	-2.42618	-2.30481	-2.32442	-2.48222	-2.41758	Memo1				2	2	2	11.4	11.4	11.4	33.692	0	28.086	128030000	2	Q91VH6	Q91VH6	Protein MEMO1
Rnh1	0.971366	0.964898	0.974423	1.03898	1.01908	0.892652	Rnh1				12	12	12	50.2	50.2	50.2	49.816	0	293.01	12749000000	24	Q91VI7	Q91VI7	Ribonuclease inhibitor
Prkcdbp	0.626854	0.0766172	0.255027	-0.241964	0.216833	-0.0681978	Prkcdbp				5	5	5	25.8	25.8	25.8	27.853	0	49.815	2252100000	6	Q91VJ2	Q91VJ2	Protein kinase C delta-binding protein
Bzw2	1.0217	0.456366	0.814794	0.705026	0.7237	0.434849	Bzw2				4	4	3	11	11	9.5	48.063	0	25.42	1681800000	5	Q91VK1	Q91VK1	Basic leucine zipper and W2 domain-containing protein 2
Rbmxl1	2.36926	2.93435	2.59364	2.21043	2.3225	2.29879	Rbmxl1				5	5	1	11.6	11.6	2.1	42.161	0	33.563	1443100000	7	Q91VM5	Q91VM5	RNA binding motif protein, X-linked-like-1
Ppa2	2.39688	2.53994	2.45802	2.46275	2.56266	2.49459	Ppa2				10	10	10	38.2	38.2	38.2	38.114	0	193.66	17468000000	21	Q91VM9	Q91VM9	Inorganic pyrophosphatase 2, mitochondrial
Chchd6	0.57515	0.735966	0.823094	0.64881	0.607181	0.629677	Chchd6				3	3	3	12.5	12.5	12.5	29.852	0	38.914	3364600000	4	Q91VN4	Q91VN4	MICOS complex subunit Mic25
Atp5c1	2.72003	2.76329	2.79482	3.10405	2.83162	2.83474	Atp5c1				11	11	11	36.9	36.9	36.9	32.886	0	113.34	21179000000	27	Q91VR2	Q91VR2	ATP synthase subunit gamma, mitochondrial
Ddx1	0.822182	0.77337	0.751428	0.764837	1.04144	0.913561	Ddx1				4	4	4	8.4	8.4	8.4	82.499	0	85.089	5260700000	10	Q91VR5	Q91VR5	ATP-dependent RNA helicase DDX1
Mgst1	2.50672	2.4225	2.49966	2.38211	2.5209	2.39258	Mgst1				3	3	3	29.7	29.7	29.7	17.551	0	31.881	15255000000	11	Q91VS7	Q91VS7	Microsomal glutathione S-transferase 1
Cbr4	2.82187	3.1077	2.6956	2.59044	2.78458	3.0895	Cbr4				9	9	9	44.5	44.5	44.5	25.414	0	118.2	10632000000	23	Q91VT4	Q91VT4	Carbonyl reductase family member 4
Epn3;Epn1	-1.74801	-2.11012	-1.96152	-2.0536	-2.12522	-2.25837	Epn3;Epn1				2	2	2	3.5	3.5	3.5	68.24	0	12.377	702730000	2	Q91W69;Q80VP1	Q91W69;Q80VP1	Epsin-3;Epsin-1
Man2c1	-2.72838	-2.89952	-2.82123	-2.82129	-2.87918	-2.68856	Man2c1				2	2	2	3.5	3.5	3.5	115.69	0	14.249	490610000	3	Q91W89	Q91W89	Alpha-mannosidase 2C1
Txndc5	-1.66896	-1.49695	-1.63037	-1.82367	-1.8977	-2.07723	Txndc5				2	2	2	5.3	5.3	5.3	46.415	0.00092379	10.805	987330000	3	Q91W90	Q91W90	Thioredoxin domain-containing protein 5
Ndufs2	3.80356	3.8541	3.93944	3.87664	3.86693	3.99492	Ndufs2				19	19	19	59	59	59	52.625	0	319.51	155500000000	78	Q91WD5	Q91WD5	NADH dehydrogenase [ubiquinone] iron-sulfur protein 2, mitochondrial
Itfg2	-6.16792	-5.84505	-6.39796	-6.22379	-6.57408	-6.73845	Itfg2				1	1	1	3.6	3.6	3.6	48.971	0	22.408	11113000	2	Q91WI7	Q91WI7	Integrin-alpha FG-GAP repeat-containing protein 2
Eif3h	-0.118506	0.00595157	-0.152627	-0.161029	-0.00809001	0.181643	Eif3h				6	6	6	23.6	23.6	23.6	39.832	0	43.481	3268100000	8	Q91WK2	Q91WK2	Eukaryotic translation initiation factor 3 subunit H
Gcsh	2.12819	2.00502	2.16654	2.06235	2.11244	2.07356	Gcsh				3	3	3	39.4	39.4	39.4	18.637	0	78.122	15368000000	12	Q91WK5	Q91WK5	Glycine cleavage system H protein, mitochondrial
Cecr5	0.0910075	-0.00859548	0.22007	0.293022	0.301467	0.331015	Cecr5				3	3	3	9.8	9.8	9.8	46.306	0	46.541	1338400000	4	Q91WM2	Q91WM2	Cat eye syndrome critical region protein 5 homolog
Serpina3n	-0.595068	-0.713408	-0.685961	0.545783	0.576088	0.404466	Serpina3n				6	4	3	14.4	10.8	7.9	46.717	0	60.765	2514300000	5	Q91WP6;P29621;Q5I2A0;Q6P4P1;Q80X76	Q91WP6	Serine protease inhibitor A3N
Yars	-0.625638	-0.26376	-0.580932	-0.541823	-0.609334	-0.583584	Yars				5	5	4	11.2	11.2	9.5	59.105	0	47.162	1264100000	7	Q91WQ3	Q91WQ3	Tyrosine--tRNA ligase, cytoplasmic;Tyrosine--tRNA ligase, cytoplasmic, N-terminally processed
Cisd1	3.52197	3.43889	3.57633	3.4869	3.55494	3.58767	Cisd1				5	5	5	44.4	44.4	44.4	12.097	0	79.711	52672000000	27	Q91WS0	Q91WS0	CDGSH iron-sulfur domain-containing protein 1
Rbm47	-3.3954	-3.24101	-3.13907	-3.05116	-3.14807	-3.04231	Rbm47				1	1	1	3.4	3.4	3.4	64.061	0.0017043	8.0144	357300000	2	Q91WT8	Q91WT8	RNA-binding protein 47
Ces1f	1.84254	1.68438	1.73514	1.46849	1.51524	1.53981	Ces1f				8	8	8	20.3	20.3	20.3	61.612	0	174.28	14978000000	17	Q91WU0;Q64176	Q91WU0	Carboxylic ester hydrolase
As3mt	-1.48706	-1.08732	-0.617627	0.538548	-1.10142	-1.10907	As3mt				2	2	2	6.9	6.9	6.9	41.793	0	29.355	449720000	3	Q91WU5	Q91WU5	Arsenite methyltransferase
Hpx	4.27502	3.85769	4.10862	4.422	4.64877	4.16471	Hpx				19	19	19	41.7	41.7	41.7	51.317	0	245.17	131810000000	60	Q91X72	Q91X72	Hemopexin
Rabif	-5.27846	-5.07682	-4.84213	-5.01273	-4.972	-4.84521	Rabif				1	1	1	13	13	13	13.915	0	14.416	75882000	2	Q91X96	Q91X96	Guanine nucleotide exchange factor MSS4
Vps36	-4.55727	-4.47693	-4.40844	-4.53326	-4.72177	-4.91059	Vps36				1	1	1	2.8	2.8	2.8	43.735	0.0017131	8.0833	74213000	2	Q91XD6	Q91XD6	Vacuolar protein-sorting-associated protein 36
Creld1	-2.39939	-2.46201	-2.09406	-2.0756	-2.33182	-2.59951	Creld1				2	2	2	7.1	7.1	7.1	45.717	0	15.449	898950000	2	Q91XD7	Q91XD7	Cysteine-rich with EGF-like domain protein 1
Tmem205	-0.473003	-0.398431	-0.446339	-0.491887	-0.578699	-0.535979	Tmem205				2	2	2	13.8	13.8	13.8	21.18	0	19.469	1917400000	3	Q91XE8	Q91XE8	Transmembrane protein 205
Ipo9	-2.70163	-2.80297	-2.6036	-2.5841	-2.63193	-2.46749	Ipo9				2	2	2	3.7	3.7	3.7	116.05	0	58.998	812370000	3	Q91YE6	Q91YE6	Importin-9
Atl3	1.61806	1.63719	1.60402	1.46576	1.55133	1.50151	Atl3				7	7	7	20	20	20	60.574	0	89.847	12333000000	24	Q91YH5	Q91YH5	Atlastin-3
Asl	-0.234778	-0.260318	-0.171542	-0.0282571	-0.154636	0.0764444	Asl				2	2	2	6.5	6.5	6.5	51.739	0	25.318	1188000000	4	Q91YI0	Q91YI0	Argininosuccinate lyase
Tbrg4	-2.37828	-2.23508	-2.42131	-2.28561	-2.05817	-1.80379	Tbrg4				2	2	2	5.6	5.6	5.6	71.513	0	21.962	1395700000	3	Q91YM4	Q91YM4	Protein TBRG4
D6Wsu163e	0.589286	1.64279	0.743484	0.559907	0.761237	0.690364	D6Wsu163e				2	2	2	2.2	2.2	2.2	63.643	0.0009311	11.149	2205700000	4	Q91YN0	Q91YN0	Protein C12orf4 homolog
Uap1	-0.198042	-0.665708	-0.455669	-0.494092	-0.47373	-0.653299	Uap1				3	3	3	7.5	7.5	7.5	58.608	0	27.232	783580000	4	Q91YN5	Q91YN5	UDP-N-acetylhexosamine pyrophosphorylase;UDP-N-acetylgalactosamine pyrophosphorylase;UDP-N-acetylglucosamine pyrophosphorylase
L2hgdh	-0.683942	-0.683769	-0.543726	-0.597007	-0.562663	-0.536885	L2hgdh				3	3	3	8.8	8.8	8.8	50.898	0	39.979	1661000000	5	Q91YP0	Q91YP0	L-2-hydroxyglutarate dehydrogenase, mitochondrial
Rpn1	2.92786	2.85041	2.94074	2.80672	2.88871	2.81117	Rpn1				15	15	15	30.1	30.1	30.1	68.527	0	208.02	12653000000	26	Q91YQ5	Q91YQ5	Dolichyl-diphosphooligosaccharide--protein glycosyltransferase subunit 1
Ndufv1	4.45889	4.53869	4.59265	4.47122	4.4686	4.62505	Ndufv1				15	15	15	40.1	40.1	40.1	50.834	0	323.31	123470000000	66	Q91YT0	Q91YT0	NADH dehydrogenase [ubiquinone] flavoprotein 1, mitochondrial
Lpgat1	-2.24476	-2.71647	-2.40408	-2.45815	-2.41375	-2.45924	Lpgat1				1	1	1	3.8	3.8	3.8	43.088	0	15.828	549570000	2	Q91YX5	Q91YX5	Acyl-CoA:lysophosphatidylglycerol acyltransferase 1
Atpaf2	0.119593	0.238083	0.271568	0.275479	0.407184	0.379969	Atpaf2				5	5	5	23.2	23.2	23.2	33.289	0	55.761	3558200000	6	Q91YY4	Q91YY4	ATP synthase mitochondrial F1 complex assembly factor 2
Grhpr	-1.07886	-1.01465	-1.05866	-1.02577	-0.991563	-0.963114	Grhpr				4	4	4	16.5	16.5	16.5	35.328	0	33.048	6246300000	5	Q91Z53	Q91Z53	Glyoxylate reductase/hydroxypyruvate reductase
Pcca	4.8985	5.08826	5.17315	4.99687	4.89751	5.16288	Pcca				31	31	31	54.1	54.1	54.1	79.921	0	323.31	133850000000	115	Q91ZA3	Q91ZA3	Propionyl-CoA carboxylase alpha chain, mitochondrial
Tmlhe	-2.13506	-2.07952	-2.064	-2.03687	-0.965224	-1.67768	Tmlhe				1	1	1	3.8	3.8	3.8	49.609	0.0018182	10.298	367920000	2	Q91ZE0	Q91ZE0	Trimethyllysine dioxygenase, mitochondrial
Ugp2	2.99988	3.04107	2.97448	3.45273	3.13146	3.11384	Ugp2				15	15	15	40.6	40.6	40.6	56.979	0	323.31	39314000000	48	Q91ZJ5	Q91ZJ5	UTP--glucose-1-phosphate uridylyltransferase
Lpin1	1.50795	1.5204	1.59466	1.68308	1.77128	1.77598	Lpin1				16	16	16	28.4	28.4	28.4	102	0	233.76	27819000000	34	Q91ZP3;Q99PI5	Q91ZP3	Phosphatidate phosphatase LPIN1
Lrp1	-4.98649	-4.34634	-5.47415	-6.12661	-6.09867	-6.22251	Lrp1				1	1	1	0.2	0.2	0.2	504.74	0.0019984	6.6404	7798100	1	Q91ZX7	Q91ZX7	Prolow-density lipoprotein receptor-related protein 1;Low-density lipoprotein receptor-related protein 1 85 kDa subunit;Low-density lipoprotein receptor-related protein 1 515 kDa subunit;Low-density lipoprotein receptor-related protein 1 intracellular domain
Scpep1	2.20893	2.20563	2.16252	2.06079	2.04751	2.04152	Scpep1				3	3	3	8.8	8.8	8.8	50.964	0	56.163	5541200000	10	Q920A5	Q920A5	Retinoid-inducible serine carboxypeptidase
Fdps	-0.103809	-0.127031	-0.134079	0.230231	0.0880004	0.00151125	Fdps				3	3	3	14.2	14.2	14.2	40.581	0	54.178	6096100000	9	Q920E5	Q920E5	Farnesyl pyrophosphate synthase
Elovl6	-2.57468	-2.77837	-2.68582	-2.55585	-2.6128	-2.69778	Elovl6				2	2	2	10.9	10.9	10.9	31.61	0	15.517	1014900000	2	Q920L5	Q920L5	Elongation of very long chain fatty acids protein 6
Msi2;Msi1	-0.171259	-0.117146	-0.295712	-0.504987	-0.350284	-0.471468	Msi2;Msi1				2	2	2	6.9	6.9	6.9	36.938	0.00092123	10.725	821040000	2	Q920Q6;Q61474	Q920Q6;Q61474	RNA-binding protein Musashi homolog 2;RNA-binding protein Musashi homolog 1
Tardbp	1.07236	1.21951	1.02291	0.713586	0.866126	0.839566	Tardbp				3	3	3	13.5	13.5	13.5	44.547	0	28.294	3739500000	9	Q921F2	Q921F2	TAR DNA-binding protein 43
Etfdh	6.05295	6.12772	6.19902	5.97266	5.9403	6.10212	Etfdh				32	32	32	56.5	56.5	56.5	68.09	0	323.31	380580000000	135	Q921G7	Q921G7	Electron transfer flavoprotein-ubiquinone oxidoreductase, mitochondrial
Acaa1a	1.75307	1.57586	1.69481	1.58148	1.65962	1.4862	Acaa1a				5	5	1	18.6	18.6	3.1	43.953	0	81.459	10301000000	16	Q921H8	Q921H8	3-ketoacyl-CoA thiolase A, peroxisomal
Coa7	-0.0247278	0.0771241	0.181087	0.234348	0.295713	0.298927	Coa7				3	3	3	13.9	13.9	13.9	25.617	0	26.506	2498900000	5	Q921H9	Q921H9	Cytochrome c oxidase assembly factor 7
Tf	6.42762	6.17805	6.29721	6.18168	6.07847	6.00484	Tf				47	47	46	66.1	66.1	65	76.723	0	323.31	546370000000	184	Q921I1;CON__Q29443;CON__Q0IIK2;CON__Q2HJF0	Q921I1	Serotransferrin
Rheb	-0.00115814	-0.159432	-0.0149286	0.0968424	0.234691	-0.0931525	Rheb				1	1	1	5.4	5.4	5.4	20.451	0.0016708	7.4771	304970000	1	Q921J2	Q921J2	GTP-binding protein Rheb
Golga2	-5.28893	-4.88468	-5.06641	-5.22774	-5.52389	-5.62683	Golga2				2	2	2	2.1	2.1	2.1	113.28	0	19.285	647640000	4	Q921M4	Q921M4	Golgin subfamily A member 2
Fam49b	-1.97028	-2.23668	-2.01521	-1.83998	-1.9123	-1.98813	Fam49b				2	2	2	7.7	7.7	7.7	36.776	0	18.41	497030000	2	Q921M7	Q921M7	Protein FAM49B
Mrpl37	-2.74014	-2.61131	-2.69082	-2.84051	-2.79677	-2.60256	Mrpl37				3	3	3	9.2	9.2	9.2	48.34	0	20.682	1518200000	3	Q921S7	Q921S7	39S ribosomal protein L37, mitochondrial
Tor1aip1	-0.908837	-0.643319	-0.916584	-1.01367	-0.981074	-1.02256	Tor1aip1				3	3	3	6.6	6.6	6.6	66.78	0	43.065	550730000	5	Q921T2;Q8BYU6	Q921T2	Torsin-1A-interacting protein 1
Macrod1	2.5293	2.96582	2.66522	2.63302	2.59124	2.73578	Macrod1				10	10	10	33.4	33.4	33.4	35.294	0	141.68	22207000000	27	Q922B1	Q922B1	O-acetyl-ADP-ribose deacetylase MACROD1
Dars	1.23934	1.21053	1.24962	1.34799	1.36577	1.3503	Dars				12	12	12	29.1	29.1	29.1	57.147	0	120.36	7971900000	21	Q922B2	Q922B2	Aspartate--tRNA ligase, cytoplasmic
Ppp6r3	-1.25484	-1.52567	-1.32426	-1.25234	-1.2957	-1.23709	Ppp6r3				3	3	3	4.1	4.1	4.1	94.652	0	24.286	1527800000	4	Q922D4	Q922D4	Serine/threonine-protein phosphatase 6 regulatory subunit 3
Mthfd1	1.80127	1.79941	1.82623	1.72913	1.78542	1.85024	Mthfd1				9	9	9	11.9	11.9	11.9	101.2	0	106.47	4281600000	14	Q922D8	Q922D8	C-1-tetrahydrofolate synthase, cytoplasmic;Methylenetetrahydrofolate dehydrogenase;Methenyltetrahydrofolate cyclohydrolase;Formyltetrahydrofolate synthetase;C-1-tetrahydrofolate synthase, cytoplasmic, N-terminally processed
Pcyt2	0.491436	0.446406	0.698253	0.502242	0.651124	0.516495	Pcyt2				4	4	4	15.3	15.3	15.3	45.234	0	75.385	4350700000	8	Q922E4	Q922E4	Ethanolamine-phosphate cytidylyltransferase
Gmppa	-6.41937	-6.54968	-6.34741	-6.83097	-6.62078	-6.67719	Gmppa				1	1	1	3.3	3.3	3.3	46.244	0.00047416	11.636	55314000	2	Q922H4	Q922H4	Mannose-1-phosphate guanyltransferase alpha
2019-03-02	3.15642	3.06984	3.21827	3.20916	3.21706	3.21268	2019-03-02				11	11	11	32.8	32.8	32.8	38.194	0	151.23	22853000000	31	Q922Q1	Q922Q1	Mitochondrial amidoxime reducing component 2
Lrrc59	-0.0658003	-0.196447	-0.165296	-0.134561	-0.0174079	-0.0409071	Lrrc59				5	5	5	17.3	17.3	17.3	34.877	0	33.488	2502400000	6	Q922Q8	Q922Q8	Leucine-rich repeat-containing protein 59
Pdia6	2.45387	2.25386	2.28649	2.16147	2.25721	2.23948	Pdia6				9	9	9	30.2	30.2	30.2	48.1	0	173.18	19756000000	31	Q922R8	Q922R8	Protein disulfide-isomerase A6
Steap4	0.551753	0.246703	0.813987	0.601483	0.5021	0.0963944	Steap4				4	4	4	13.2	13.2	13.2	52.993	0	56.944	4840400000	8	Q923B6	Q923B6	Metalloreductase STEAP4
Blvrb	1.0225	1.01073	0.961503	0.981845	0.987884	1.05605	Blvrb				6	6	6	47.6	47.6	47.6	22.197	0	89.197	9929900000	13	Q923D2	Q923D2	Flavin reductase (NADPH)
Xpo5	-4.94612	-4.75521	-4.85219	-5.02783	-5.35036	-5.11608	Xpo5				1	1	1	0.8	0.8	0.8	136.97	0.0020317	6.9106	8625800	1	Q924C1	Q924C1	Exportin-5
Rtn4ip1	-1.39321	-1.45449	-1.33218	-1.39901	-1.54529	-1.49344	Rtn4ip1				3	3	3	9.8	9.8	9.8	43.371	0	31.299	2469100000	5	Q924D0	Q924D0	Reticulon-4-interacting protein 1, mitochondrial
Letmd1	3.04248	3.32712	3.29726	3.05235	3.1294	3.30958	Letmd1				14	14	14	41.4	41.4	41.4	41.7	0	180.76	70428000000	47	Q924L1	Q924L1	LETM1 domain-containing protein 1
Mpi	-3.1984	-3.44393	-3.36676	-2.87512	-3.45073	-3.3629	Mpi				1	1	1	6.4	6.4	6.4	46.575	0	21.717	242910000	2	Q924M7	Q924M7	Mannose-6-phosphate isomerase
Mrps2	-2.50974	-2.45745	-2.42931	-2.45601	-2.35518	-2.41684	Mrps2				2	2	2	13.1	13.1	13.1	32.313	0	30.454	811310000	4	Q924T2	Q924T2	28S ribosomal protein S2, mitochondrial
Cpt1b	4.94738	5.0068	5.17346	5.05935	5.0894	5.17601	Cpt1b				28	28	27	41.6	41.6	40.3	88.216	0	323.31	304920000000	110	Q924X2	Q924X2	Carnitine O-palmitoyltransferase 1, muscle isoform
Cers2	-0.535408	-0.696695	-0.452351	-0.628052	-0.770291	-0.948714	Cers2				1	1	1	5.3	5.3	5.3	45.024	0	44.047	1631500000	3	Q924Z4	Q924Z4	Ceramide synthase 2
Atad3	2.61684	2.7985	2.79577	2.64036	2.80839	2.8943	Atad3				13	13	12	26.7	26.7	25.5	66.741	0	136.08	11405000000	20	Q925I1	Q925I1	ATPase family AAA domain-containing protein 3
Sfxn5	0.841205	0.960441	1.1281	1.14731	1.22759	1.20307	Sfxn5				6	6	6	24.6	24.6	24.6	37.328	0	135.97	7396900000	13	Q925N0	Q925N0	Sideroflexin-5
Taldo1	5.93509	6.06776	5.85847	5.75887	5.8019	5.61243	Taldo1				24	24	24	54.6	54.6	54.6	37.387	0	217.94	309320000000	87	Q93092	Q93092	Transaldolase
Hnrnpab	0.0707832	-0.0954693	0.0622342	-0.0143412	0.0431866	-0.118779	Hnrnpab				3	3	3	14	14	14	30.831	0	52.331	4477400000	8	Q99020	Q99020	Heterogeneous nuclear ribonucleoprotein A/B
Wdr77	-2.62274	-2.25512	-2.40839	-2.30969	-2.80574	-2.61189	Wdr77				1	1	1	4.4	4.4	4.4	36.942	0.0016757	7.5524	50243000	1	Q99J09	Q99J09	Methylosome protein 50
Mlycd	1.13368	1.06478	1.19907	1.19028	1.19524	1.29806	Mlycd				11	11	11	30.7	30.7	30.7	54.735	0	127.93	13315000000	20	Q99J39	Q99J39	Malonyl-CoA decarboxylase, mitochondrial
Dhrs7b	1.94714	1.97179	1.98625	1.88771	2.00422	1.90568	Dhrs7b				6	6	6	21.1	21.1	21.1	34.986	0	109.38	9808400000	18	Q99J47	Q99J47	Dehydrogenase/reductase SDR family member 7B
Stoml2	1.71809	1.67767	1.84291	1.86966	2.04111	1.95211	Stoml2				8	8	8	34.6	34.6	34.6	38.384	0	122.34	7095100000	17	Q99JB2	Q99JB2	Stomatin-like protein 2, mitochondrial
Pacsin3	-3.31071	-2.9317	-2.98189	-2.95838	-2.93525	-2.65952	Pacsin3				2	2	2	5.9	5.9	5.9	48.584	0	12.345	265980000	3	Q99JB8	Q99JB8	Protein kinase C and casein kinase II substrate protein 3
Psmd6	-2.15227	-2.08697	-2.13296	-2.02643	-2.25758	-2.21032	Psmd6				3	3	3	8.5	8.5	8.5	45.536	0	23.566	1035700000	4	Q99JI4	Q99JI4	26S proteasome non-ATPase regulatory subunit 6
Rap1b	2.5503	2.42551	2.51016	2.27534	2.64546	2.45331	Rap1b				10	10	2	59.2	59.2	21.2	20.825	0	145.26	41233000000	25	Q99JI6	Q99JI6	Ras-related protein Rap-1b
Sfxn1	2.10791	2.08509	2.20815	2.22605	2.25875	2.23692	Sfxn1				8	8	6	36.3	36.3	27	35.649	0	235.02	13973000000	22	Q99JR1	Q99JR1	Sideroflexin-1
Gatb	-3.13114	-3.12013	-3.07893	-3.04888	-3.00897	-3.01231	Gatb				1	1	1	3.6	3.6	3.6	62.118	0.0016604	7.3297	271570000	2	Q99JT1	Q99JT1	Glutamyl-tRNA(Gln) amidotransferase subunit B, mitochondrial
Stk26;Stk25;Stk24	-2.21643	-2.30932	-2.19465	-2.33045	-2.36584	-2.3334	Stk26;Stk25;Stk24				1	1	1	3.6	3.6	3.6	46.613	0	16.418	304640000	3	Q99JT2;Q9Z2W1;Q99KH8	Q99JT2;Q9Z2W1;Q99KH8	Serine/threonine-protein kinase 26;Serine/threonine-protein kinase 25;Serine/threonine-protein kinase 24;Serine/threonine-protein kinase 24 35 kDa subunit;Serine/threonine-protein kinase 24 12 kDa subunit
Lims1	0.427054	0.390336	0.359441	0.0540482	0.383405	0.30868	Lims1				2	2	2	9.5	9.5	9.5	37.24	0	22.2	1616000000	2	Q99JW4	Q99JW4	LIM and senescent cell antigen-like-containing domain protein 1
Gorasp2	-3.02187	-3.14601	-3.01438	-2.95283	-2.93746	-3.11909	Gorasp2				1	1	1	4.7	4.7	4.7	47.038	0.0018307	10.485	59307000	1	Q99JX3	Q99JX3	Golgi reassembly-stacking protein 2
Eif3m	-0.884446	-1.1032	-0.750611	-0.69293	-1.07851	-1.1878	Eif3m				3	3	3	13.4	13.4	13.4	42.516	0	54.05	1038300000	7	Q99JX4	Q99JX4	Eukaryotic translation initiation factor 3 subunit M
Hadhb	6.45825	6.53996	6.65239	6.39281	6.46333	6.51728	Hadhb				25	25	25	54.3	54.3	54.3	51.386	0	323.31	983760000000	288	Q99JY0;Q76I79	Q99JY0	Trifunctional enzyme subunit beta, mitochondrial;3-ketoacyl-CoA thiolase
Gimap4	-0.899494	-1.08264	-0.963209	-1.18693	-1.02714	-1.01137	Gimap4				3	3	3	20.5	20.5	20.5	24.554	0	38.013	719140000	4	Q99JY3	Q99JY3	GTPase IMAP family member 4
Trabd	-2.59061	-2.37597	-2.37039	-2.51775	-2.47923	-2.12094	Trabd				2	2	2	13	13	13	42.189	0	34.546	653560000	3	Q99JY4	Q99JY4	TraB domain-containing protein
Ppap2b	-3.96383	-3.60896	-4.17499	-4.88308	-4.28961	-4.25636	Ppap2b				2	2	2	7.4	7.4	7.4	35.216	0	19.574	500250000	3	Q99JY8	Q99JY8	Lipid phosphate phosphohydrolase 3
Actr3	1.35928	1.28479	1.34766	1.1897	1.31318	1.24577	Actr3				6	6	6	20.3	20.3	20.3	47.357	0	102.91	8861000000	13	Q99JY9;Q641P0	Q99JY9	Actin-related protein 3
Arfgap2	-4.23031	-3.57043	-4.34469	-4.40368	-4.49005	-4.58211	Arfgap2				3	3	3	7.7	7.7	7.7	56.598	0	24.792	221370000	4	Q99K28	Q99K28	ADP-ribosylation factor GTPase-activating protein 2
Nono	-0.742875	-0.517406	-0.771981	-0.696749	-0.820712	-0.704279	Nono				1	1	1	2.3	2.3	2.3	54.54	0.0016646	7.3982	236030000	2	Q99K48	Q99K48	Non-POU domain-containing octamer-binding protein
Pls3	1.41637	1.4894	1.28747	1.14645	1.11995	1.09663	Pls3				12	12	10	24.1	24.1	21.3	70.741	0	122.15	14645000000	18	Q99K51;Q3V0K9	Q99K51	Plastin-3
Rragc	-2.72361	-3.20293	-2.67944	-2.60082	-2.62523	-2.55553	Rragc				2	2	2	9.3	9.3	9.3	44.12	0	17.382	548580000	4	Q99K70	Q99K70	Ras-related GTP-binding protein C
Hagh	-1.93337	-1.97482	-1.83981	-1.74097	-1.94267	-1.85241	Hagh				3	3	3	16.5	16.5	16.5	34.084	0	57.323	5507500000	7	Q99KB8	Q99KB8	Hydroxyacylglutathione hydrolase, mitochondrial
Vwa5a	-2.1589	-2.13236	-2.12448	-2.19743	-2.23585	-2.23266	Vwa5a				5	5	4	9.1	9.1	7.6	87.142	0	54.441	495250000	8	Q99KC8	Q99KC8	von Willebrand factor A domain-containing protein 5A
Tmed9	-1.65284	-1.92458	-1.79473	-1.90183	-1.86642	-1.89095	Tmed9				3	1	1	14.5	4.7	4.7	27.127	0.0016722	7.4798	1043200000	1	Q99KF1	Q99KF1	Transmembrane emp24 domain-containing protein 9
Aco2	7.03768	7.26716	7.12968	7.01352	7.05954	7.2368	Aco2				45	45	45	60.6	60.6	60.6	85.462	0	323.31	2935300000000	326	Q99KI0;REV__Q32M07	Q99KI0	Aconitate hydratase, mitochondrial
Emc3	-1.78212	-1.94211	-1.83398	-1.85907	-1.76661	-1.76632	Emc3				1	1	1	3.4	3.4	3.4	29.98	0.0023585	6.4255	158240000	1	Q99KI3	Q99KI3	ER membrane protein complex subunit 3
Dctn2	-0.100073	-0.0887378	-0.0658246	-0.0954148	-0.0355729	-0.036761	Dctn2				5	5	5	22.4	22.4	22.4	44.116	0	98.953	10983000000	10	Q99KJ8	Q99KJ8	Dynactin subunit 2
Dpp3	-1.05073	-1.07497	-1.05148	-0.980785	-0.998271	-1.11615	Dpp3				4	4	4	9.2	9.2	9.2	82.897	0	74.159	1283900000	8	Q99KK7	Q99KK7	Dipeptidyl peptidase 3
Prpf19	-3.80039	-2.9916	-3.7135	-3.78577	-4.04099	-4.03221	Prpf19				2	2	2	4.8	4.8	4.8	55.238	0.00047103	11.398	1180000000	2	Q99KP6	Q99KP6	Pre-mRNA-processing factor 19
Nampt	4.00942	3.88212	4.00412	3.81712	3.89351	3.89605	Nampt				15	15	15	33.6	33.6	33.6	55.446	0	223.7	38372000000	41	Q99KQ4	Q99KQ4	Nicotinamide phosphoribosyltransferase
Lactb2	-0.93327	-0.821599	-0.877503	-0.781823	-0.880122	-0.83537	Lactb2				3	3	3	12.8	12.8	12.8	32.754	0	29.96	1581200000	4	Q99KR3	Q99KR3	Beta-lactamase-like protein 2
Ppif	1.85153	2.3057	2.07016	1.99341	2.06588	2.17188	Ppif				6	6	6	32	32	32	21.737	0	89.675	11061000000	17	Q99KR7;Q9QZH3	Q99KR7	Peptidyl-prolyl cis-trans isomerase F, mitochondrial
Dhrs1	1.62509	1.75382	1.64267	1.56833	1.6697	1.67122	Dhrs1				7	7	7	29.7	29.7	29.7	34.005	0	137.67	8024800000	22	Q99L04	Q99L04	Dehydrogenase/reductase SDR family member 1
Hibadh	3.61839	3.75217	3.74249	3.61473	3.72274	3.75547	Hibadh				13	13	13	42.1	42.1	42.1	35.44	0	323.31	82093000000	50	Q99L13	Q99L13	3-hydroxyisobutyrate dehydrogenase, mitochondrial
Gmpr2	-1.9988	-2.0207	-2.11232	-2.21004	-1.96616	-1.85183	Gmpr2				4	1	1	10.9	4.9	4.9	38.018	0.0017384	8.5506	169490000	1	Q99L27	Q99L27	GMP reductase 2
Cds2	0.609569	0.54586	0.612401	0.447256	0.471035	0.439024	Cds2				5	5	5	16.4	16.4	16.4	51.313	0	146.48	2562100000	9	Q99L43	Q99L43	Phosphatidate cytidylyltransferase 2
Eif2s2	-0.237522	0.18181	-0.112746	0.0665797	0.118137	0.0653352	Eif2s2				8	8	8	32	32	32	38.092	0	102.98	3290500000	9	Q99L45	Q99L45	Eukaryotic translation initiation factor 2 subunit 2
St13	2.6457	2.51841	2.65589	2.67906	2.76544	2.62585	St13				9	9	9	25.1	25.1	25.1	41.655	0	153.84	23381000000	30	Q99L47	Q99L47	Hsc70-interacting protein
Sntb1	-5.19879	-4.72767	-5.09688	-5.22162	-5.42862	-4.94341	Sntb1				1	1	1	3.2	3.2	3.2	58.081	0	15.326	413660000	1	Q99L88	Q99L88	Beta-1-syntrophin
Dhrs4	3.02742	3.25368	3.14933	3.03667	3.08902	3.24629	Dhrs4				9	9	9	36.2	36.2	36.2	29.884	0	150.15	22848000000	25	Q99LB2	Q99LB2	Dehydrogenase/reductase SDR family member 4
Ndufa10	4.76281	4.86232	4.87882	4.78303	4.76576	4.89988	Ndufa10				26	26	26	72.7	72.7	72.7	40.603	0	323.31	121270000000	76	Q99LC3	Q99LC3	NADH dehydrogenase [ubiquinone] 1 alpha subcomplex subunit 10, mitochondrial
Etfa	6.03269	6.17143	6.12395	5.948	6.08788	6.1597	Etfa				20	20	20	68.5	68.5	68.5	35.009	0	323.31	924100000000	122	Q99LC5	Q99LC5	Electron transfer flavoprotein subunit alpha, mitochondrial
Eif2b1	-2.12124	-2.2046	-2.11314	-1.9325	-1.9585	-2.04211	Eif2b1				3	3	3	14.1	14.1	14.1	33.816	0	28.952	166480000	3	Q99LC8	Q99LC8	Translation initiation factor eIF-2B subunit alpha
Gps1	-4.35413	-4.21054	-4.40656	-4.18671	-4.44574	-4.24494	Gps1				5	5	5	14.4	14.4	14.4	53.442	0	67.453	951280000	8	Q99LD4	Q99LD4	COP9 signalosome complex subunit 1
Grpel1	3.17849	3.49358	3.40049	3.29259	3.43238	3.47266	Grpel1				10	10	10	41.9	41.9	41.9	24.307	0	109.95	47739000000	27	Q99LP6	Q99LP6	GrpE protein homolog 1, mitochondrial
Abhd12	-0.695126	-0.718218	-0.649079	-0.776046	-0.728566	-0.777015	Abhd12				3	3	3	11.3	11.3	11.3	45.269	0	17.597	920880000	4	Q99LR1	Q99LR1	Monoacylglycerol lipase ABHD12
Psph	-3.2455	-2.93834	-3.16668	-3.09218	-3.20553	-3.04773	Psph				3	3	3	25.8	25.8	25.8	25.096	0	23.712	471130000	3	Q99LS3	Q99LS3	Phosphoserine phosphatase
Park7	3.57335	3.73008	3.54905	3.55367	3.31084	3.33092	Park7				12	12	12	72.5	72.5	72.5	20.021	0	251.18	51442000000	49	Q99LX0	Q99LX0	Protein deglycase DJ-1
Ndufs5	2.12416	2.42359	2.18323	2.09138	2.19164	2.31291	Ndufs5				5	5	5	47.2	47.2	47.2	12.648	0	50.565	45534000000	10	Q99LY9	Q99LY9	NADH dehydrogenase [ubiquinone] iron-sulfur protein 5;NADH dehydrogenase [ubiquinone] iron-sulfur protein 5, N-terminally processed
Fars2	-0.546172	-0.440278	-0.656358	-0.76425	-0.804593	-0.657241	Fars2				2	2	2	4.7	4.7	4.7	52.336	0	15.691	389260000	4	Q99M01	Q99M01	Phenylalanine--tRNA ligase, mitochondrial
Lias	-2.05368	-1.98444	-1.94893	-1.83274	-1.86861	-1.84455	Lias				2	2	2	8.6	8.6	8.6	41.879	0	26.256	1014400000	3	Q99M04	Q99M04	Lipoyl synthase, mitochondrial
Dnaja3	1.51755	1.49976	1.68568	1.75194	1.82099	1.86781	Dnaja3				6	6	6	20.8	20.8	20.8	52.443	0	121.69	11234000000	19	Q99M87	Q99M87	DnaJ homolog subfamily A member 3, mitochondrial
Kars	0.461325	0.576301	0.33509	0.361813	0.595445	0.739849	Kars				8	8	7	17.1	17.1	15.6	67.839	0	97.484	3497000000	7	Q99MN1	Q99MN1	Lysine--tRNA ligase
Pccb	4.7612	4.88219	5.03266	4.84324	4.80519	5.06061	Pccb				25	25	25	63.2	63.2	63.2	58.408	0	323.31	165210000000	100	Q99MN9	Q99MN9	Propionyl-CoA carboxylase beta chain, mitochondrial
Aspn	1.5815	1.24126	1.32882	1.26508	1.38855	1.21971	Aspn				5	5	5	17.4	17.4	17.4	42.572	0	59.957	4148300000	10	Q99MQ4	Q99MQ4	Asporin
Mccc1	3.8917	3.98869	4.12344	3.95592	3.94591	4.16632	Mccc1				20	20	20	37.7	37.7	37.7	79.343	0	307.53	45498000000	59	Q99MR8	Q99MR8	Methylcrotonoyl-CoA carboxylase subunit alpha, mitochondrial
Mrps18a	-6.07853	-5.71544	-6.01018	-5.62692	-5.83422	-5.86016	Mrps18a				1	1	1	8.2	8.2	8.2	22.321	0.0019778	6.4924	81382000	1	Q99N85	Q99N85	28S ribosomal protein S18a, mitochondrial
Mrps5	-0.440976	-0.223217	-0.321566	-0.330646	-0.310861	-0.310406	Mrps5				5	5	5	12	12	12	48.206	0	33.803	858860000	6	Q99N87	Q99N87	28S ribosomal protein S5, mitochondrial
Mrpl43	0.161622	0.585157	0	-0.170005	-0.0634828	0.0836011	Mrpl43				1	1	1	3.8	3.8	3.8	20.203	0.0027174	6.2363	578090000	1	Q99N89	Q99N89	39S ribosomal protein L43, mitochondrial
Mrpl16	-2.93251	-2.85895	-2.85589	-2.99741	-2.5923	-2.45332	Mrpl16				1	1	1	6.4	6.4	6.4	28.803	0.0053558	5.9671	328110000	2	Q99N93	Q99N93	39S ribosomal protein L16, mitochondrial
Mrpl9	-1.31574	-1.3209	-1.05315	-1.17545	-1.26235	-1.17498	Mrpl9				1	1	1	6.4	6.4	6.4	30.244	0	43.631	857400000	1	Q99N94	Q99N94	39S ribosomal protein L9, mitochondrial
Mrpl1	1.72488	1.82133	1.81728	1.59293	1.69684	1.68812	Mrpl1				5	5	4	20.2	20.2	18.5	37.596	0	63.728	3803500000	12	Q99N96	Q99N96	39S ribosomal protein L1, mitochondrial
Acss1	1.48985	1.64135	1.73843	1.83008	1.91894	1.88383	Acss1				18	18	18	44.6	44.6	44.6	74.622	0	211.24	35960000000	28	Q99NB1	Q99NB1	Acetyl-coenzyme A synthetase 2-like, mitochondrial
Sf3b1	-2.8677	-2.94091	-2.78976	-2.70591	-2.88606	-2.82853	Sf3b1				3	3	3	3.3	3.3	3.3	145.81	0	40.27	586950000	4	Q99NB9	Q99NB9	Splicing factor 3B subunit 1
Nudt7	-0.0873594	-0.310175	-0.205031	-0.18454	-0.301663	-0.529126	Nudt7				5	5	4	26.7	26.7	22	26.856	0	33.427	6581900000	7	Q99P30	Q99P30	Peroxisomal coenzyme A diphosphatase NUDT7
Hspbp1	-3.47776	-3.31233	-3.38691	-3.39294	-3.36422	-3.14583	Hspbp1				1	1	1	7.3	7.3	7.3	39.166	0	28.582	322440000	2	Q99P31	Q99P31	Hsp70-binding protein 1
Rtn4	0.482604	0.422906	0.440815	0.585783	0.432768	0.458458	Rtn4				4	4	4	5.9	5.9	5.9	126.61	0	148.54	13959000000	15	Q99P72	Q99P72	Reticulon-4
Rrbp1	0.975397	0.957556	0.961943	0.796214	0.820335	0.699601	Rrbp1				9	9	9	21.9	21.9	21.9	172.88	0	168.08	2125700000	16	Q99PL5	Q99PL5	Ribosome-binding protein 1
Arhgdia	3.02551	3.029	2.99128	2.831	2.82872	2.78224	Arhgdia				9	9	9	63.2	63.2	63.2	23.407	0	186.91	38295000000	33	Q99PT1;Q09M05	Q99PT1	Rho GDP-dissociation inhibitor 1
Dhx30	-1.94544	-1.96262	-1.80027	-1.7608	-1.7203	-1.7236	Dhx30				1	1	1	1.5	1.5	1.5	136.67	0	15.816	403620000	4	Q99PU8	Q99PU8	Putative ATP-dependent RNA helicase DHX30
Prpf8	-0.750967	-0.910628	-0.541541	-0.475972	-0.529692	-0.523743	Prpf8				2	2	2	1.1	1.1	1.1	273.61	0	12.245	2743400000	2	Q99PV0	Q99PV0	Pre-mRNA-processing-splicing factor 8
Ndufa5	4.17848	4.43396	4.24709	4.14175	4.03416	4.27782	Ndufa5				10	10	10	79.3	79.3	79.3	13.36	0	125.3	47115000000	25	Q9CPP6;REV__Q61043	Q9CPP6	NADH dehydrogenase [ubiquinone] 1 alpha subcomplex subunit 5
Cox6c	4.47947	4.81051	4.65628	4.47167	4.49006	4.63572	Cox6c				11	11	11	53.9	53.9	53.9	8.4689	0	96.382	167350000000	34	Q9CPQ1	Q9CPQ1	Cytochrome c oxidase subunit 6C
Tomm22	-1.46484	-1.56573	-1.47068	-1.44503	-1.31168	-1.25441	Tomm22				5	5	5	48.6	48.6	48.6	15.537	0	170.15	5276100000	11	Q9CPQ3	Q9CPQ3	Mitochondrial import receptor subunit TOM22 homolog
Atp5l	0.068745	-0.310175	0.100221	0.325797	-0.0491303	-0.0450624	Atp5l				2	2	2	15.5	15.5	15.5	11.424	0.00092721	10.947	3675200000	4	Q9CPQ8	Q9CPQ8	ATP synthase subunit g, mitochondrial
Rpl17	1.22228	1.69618	1.25669	1.38558	1.55246	1.42396	Rpl17				5	5	5	32.1	32.1	32.1	21.423	0	68.9	11931000000	9	Q9CPR4	Q9CPR4	60S ribosomal protein L17
Mrpl15	-0.85316	-0.961702	-0.739456	-1.02902	-0.879946	-0.828504	Mrpl15				1	1	1	5.1	5.1	5.1	33.541	0.0018124	10.114	2411700000	2	Q9CPR5	Q9CPR5	39S ribosomal protein L15, mitochondrial
Glo1	1.94845	1.76402	1.85207	2.00013	1.7813	1.76945	Glo1				9	9	9	57.1	57.1	57.1	20.809	0	106.49	19169000000	20	Q9CPU0	Q9CPU0	Lactoylglutathione lyase
Glod4	1.8824	2.01085	1.69007	1.71252	1.84191	1.87402	Glod4				8	8	8	28.2	28.2	28.2	33.316	0	78.227	6966000000	10	Q9CPV4	Q9CPV4	Glyoxalase domain-containing protein 4
Fdx1l	-2.80869	-2.6258	-2.72363	-2.60442	-2.65273	-2.42129	Fdx1l				1	1	1	11.5	11.5	11.5	18.766	0	14.635	608930000	2	Q9CPW2	Q9CPW2	Adrenodoxin-like protein, mitochondrial
Mrpl54	-1.80173	-1.73341	-1.7154	-1.59507	-1.67943	-1.6668	Mrpl54				1	1	1	23	23	23	15.422	0	61.462	682550000	1	Q9CPW3	Q9CPW3	39S ribosomal protein L54, mitochondrial
Arpc5	-2.3494	-2.50895	-2.33027	-2.45608	-2.46757	-2.57184	Arpc5				1	1	1	12.6	12.6	12.6	16.288	0	40.549	944820000	1	Q9CPW4	Q9CPW4	Actin-related protein 2/3 complex subunit 5
Atg3	-1.96968	-1.97043	-2.01984	-2.06199	-1.90933	-1.99053	Atg3				3	3	2	11.1	11.1	8.3	35.796	0	24.319	1014700000	2	Q9CPX6	Q9CPX6	Ubiquitin-like-conjugating enzyme ATG3
Mrps16	-2.30114	-2.27555	-2.22704	-2.361	-2.26827	-2.14177	Mrps16				1	1	1	13.3	13.3	13.3	15.192	0.0017101	8.0656	540370000	1	Q9CPX7	Q9CPX7	28S ribosomal protein S16, mitochondrial
Uqcr11	1.45568	1.0902	1.36616	1.27695	1.31606	1.39342	Uqcr11				1	1	1	21.4	21.4	21.4	6.5386	0	17.675	6490300000	5	Q9CPX8	Q9CPX8	Cytochrome b-c1 complex subunit 10
Mrpl51	-3.59237	-3.50792	-3.4105	-3.54453	-3.49924	-3.39552	Mrpl51				2	2	2	22.7	22.7	22.7	15.103	0	19.846	673070000	2	Q9CPY1	Q9CPY1	39S ribosomal protein L51, mitochondrial
Lap3	1.9277	1.94392	1.99513	1.97646	2.0506	2.04097	Lap3				19	19	19	55.9	55.9	55.9	56.141	0	289.85	29265000000	37	Q9CPY7	Q9CPY7	Cytosol aminopeptidase
Ormdl3	-7.65411	-7.15175	-7.69205	-7.46165	-8.2291	-7.5153	Ormdl3				1	1	1	9.8	9.8	9.8	17.476	0	22.446	221330000	6	Q9CPZ6	Q9CPZ6	ORM1-like protein 3
Cmc1	-1.17963	-1.18398	-1.16318	-1.12118	-1.03893	-1.01659	Cmc1				3	3	2	27.4	27.4	17.9	12.552	0	19.37	2484800000	3	Q9CPZ8	Q9CPZ8	COX assembly mitochondrial protein homolog
Tmem261	-0.833827	-0.590008	-0.601854	-0.742957	-0.806807	-0.630151	Tmem261				1	1	1	12.6	12.6	12.6	11.344	0.0017881	9.6077	727990000	3	Q9CQ00	Q9CQ00	Transmembrane protein 261
Lamtor1	-2.45118	-2.68528	-2.37994	-2.2905	-2.23268	-2.22433	Lamtor1				2	2	2	23	23	23	17.749	0	52.471	2607000000	3	Q9CQ22	Q9CQ22	Ragulator complex protein LAMTOR1
Mrpl49	-0.61292	-0.665835	-0.46917	-0.671561	-0.475385	-0.485937	Mrpl49				1	1	1	7.2	7.2	7.2	19.133	0	14.757	2888100000	6	Q9CQ40	Q9CQ40	39S ribosomal protein L49, mitochondrial
Ndufc2	2.34679	2.31412	2.3819	2.27748	2.27867	2.39388	Ndufc2				8	8	8	60.8	60.8	60.8	14.164	0	126.95	32020000000	22	Q9CQ54	Q9CQ54	NADH dehydrogenase [ubiquinone] 1 subunit C2
Pgls	1.22692	1.88667	1.30345	1.19075	1.25634	1.29371	Pgls				6	6	6	34.6	34.6	34.6	27.254	0	60.893	9632900000	16	Q9CQ60	Q9CQ60	6-phosphogluconolactonase
Decr1	5.5882	5.98778	5.66765	5.51347	5.58733	5.66056	Decr1				16	16	16	53.1	53.1	53.1	36.213	0	323.31	415460000000	85	Q9CQ62	Q9CQ62	2,4-dienoyl-CoA reductase, mitochondrial
Mtap	-0.742463	-0.812248	-0.804936	-0.744104	-0.8209	-0.738071	Mtap				4	4	4	20.1	20.1	20.1	31.062	0	64.72	2236700000	5	Q9CQ65	Q9CQ65	S-methyl-5-thioadenosine phosphorylase
Uqcrq	3.72943	4.06076	3.9319	3.67538	3.71319	3.81601	Uqcrq				5	5	5	46.3	46.3	46.3	9.7681	0	56.126	78900000000	21	Q9CQ69	Q9CQ69	Cytochrome b-c1 complex subunit 8
Ndufa2	3.22592	3.30552	3.32063	3.17725	3.20271	3.31601	Ndufa2				7	7	7	55.6	55.6	55.6	10.916	0	125.41	36976000000	25	Q9CQ75	Q9CQ75	NADH dehydrogenase [ubiquinone] 1 alpha subcomplex subunit 2
Mien1	-1.87861	-1.74011	-1.79985	-1.62201	-1.5976	-1.71156	Mien1				1	1	1	9.6	9.6	9.6	12.295	0.0019928	6.6081	301060000	1	Q9CQ86	Q9CQ86	Migration and invasion enhancer 1
Cuta	-1.40001	-1.28654	-1.51338	-1.3138	-1.2255	-1.26668	Cuta				2	2	2	18.1	18.1	18.1	18.865	0	27.48	2436600000	5	Q9CQ89	Q9CQ89	Protein CutA
Ndufa3	1.73678	1.88044	1.90701	1.81724	1.75697	1.81214	Ndufa3				5	5	5	57.1	57.1	57.1	9.3308	0	85.267	19887000000	12	Q9CQ91	Q9CQ91	NADH dehydrogenase [ubiquinone] 1 alpha subcomplex subunit 3
Fis1	-1.6845	-1.53978	-1.35059	-1.49737	-1.42942	-1.52873	Fis1				4	4	4	34.9	34.9	34.9	17.008	0	69.91	4546100000	11	Q9CQ92	Q9CQ92	Mitochondrial fission 1 protein
Trappc5	-1.86863	-1.62783	-1.82162	-1.92613	-2.0831	-2.07105	Trappc5				1	1	1	6.9	6.9	6.9	20.795	0.0016307	6.9738	190170000	2	Q9CQA1	Q9CQA1	Trafficking protein particle complex subunit 5
Sdhb	5.15134	5.25107	5.24295	5.0371	5.09061	5.2396	Sdhb				19	19	19	72.3	72.3	72.3	31.814	0	249.08	294030000000	91	Q9CQA3	Q9CQA3	Succinate dehydrogenase [ubiquinone] iron-sulfur subunit, mitochondrial
Chchd1	-2.01475	-2.00307	-1.84288	-1.88496	-1.83197	-1.85735	Chchd1				1	1	1	13.6	13.6	13.6	13.608	0.0027354	6.3271	26559000	1	Q9CQA6	Q9CQA6	Coiled-coil-helix-coiled-coil-helix domain-containing protein 1
Fam195a	-2.78564	-2.24204	-2.6361	-2.63405	-2.54477	-2.56936	Fam195a				2	2	2	22.5	22.5	22.5	17.871	0	54.4	427780000	6	Q9CQB2	Q9CQB2	Protein FAM195A
Cisd2	-0.444129	-0.219986	-0.60009	-0.58212	-0.0733927	-0.0632169	Cisd2				3	3	3	24.4	24.4	24.4	15.242	0	44.586	3119700000	6	Q9CQB5	Q9CQB5	CDGSH iron-sulfur domain-containing protein 2
Bzw1	-4.61163	-4.29221	-4.72706	-5.02325	-4.62495	-4.90001	Bzw1				2	1	1	3.3	1.9	1.9	48.043	0.0083019	5.8106	5570400	1	Q9CQC6	Q9CQC6	Basic leucine zipper and W2 domain-containing protein 1
Ndufb4	1.8825	1.90193	2.01184	1.99465	1.97403	2.0849	Ndufb4				3	3	3	35.7	35.7	35.7	15.081	0	37.503	26304000000	17	Q9CQC7	Q9CQC7	NADH dehydrogenase [ubiquinone] 1 beta subcomplex subunit 4
Sar1b	1.39016	1.14214	1.30058	1.45069	1.35878	1.30115	Sar1b				6	6	4	36.9	36.9	27.3	22.382	0	57.244	11785000000	14	Q9CQC9	Q9CQC9	GTP-binding protein SAR1b
Rab5a	-5.29981	-4.81163	-5.38973	-5.80293	-5.64234	-5.55131	Rab5a				3	1	1	15.8	5.6	5.6	23.598	0	14.391	13399000	2	Q9CQD1	Q9CQD1	Ras-related protein Rab-5A
Mrps17	-0.521343	-0.345394	-0.326658	-0.57765	-0.445974	-0.47809	Mrps17				2	2	2	12.5	12.5	12.5	13.382	0	12.456	685440000	3	Q9CQE3	Q9CQE3	28S ribosomal protein S17, mitochondrial
	-0.329035	-0.493461	-0.392182	-0.428961	-0.303236	-0.439436					5	5	5	27.5	27.5	27.5	28.152	0	67.409	8049500000	7	Q9CQE8	Q9CQE8	UPF0568 protein C14orf166 homolog
	-1.4767	-1.25693	-1.40952	-1.09242	-1.14718	-1.32719					3	3	3	15.4	15.4	15.4	27.847	0	24.381	1242900000	5	Q9CQF4	Q9CQF4	Uncharacterized protein C6orf203 homolog
Aasdhppt	-4.88639	-4.46596	-4.83648	-5.09924	-5.03734	-4.94276	Aasdhppt				1	1	1	3.6	3.6	3.6	35.764	0.0016427	7.1199	13762000	1	Q9CQF6	Q9CQF6	L-aminoadipate-semialdehyde dehydrogenase-phosphopantetheinyl transferase
Pcyox1	2.08143	1.99951	2.03428	2.01037	1.92436	1.87229	Pcyox1				8	8	8	24	24	24	56.494	0	107.86	12889000000	24	Q9CQF9	Q9CQF9	Prenylcysteine oxidase
Ndufb5	3.95307	3.9403	4.00985	3.94964	3.96144	4.0786	Ndufb5				6	6	6	30.2	30.2	30.2	21.71	0	74.953	40045000000	17	Q9CQH3	Q9CQH3	NADH dehydrogenase [ubiquinone] 1 beta subcomplex subunit 5, mitochondrial
Gmfb	1.05659	1.1471	1.04152	1.14359	1.13494	1.15417	Gmfb				5	5	4	48.6	48.6	42.3	16.723	0	49.646	3138300000	8	Q9CQI3	Q9CQI3	Glia maturation factor beta
Denr	-2.20644	-1.90351	-1.92663	-1.75694	-1.99421	-1.89343	Denr				1	1	1	8.6	8.6	8.6	22.166	0	12.837	118350000	1	Q9CQJ6	Q9CQJ6	Density-regulated protein
Ndufb9	2.77891	2.65095	2.86662	2.82036	2.76237	2.86195	Ndufb9				6	6	6	48	48	48	21.984	0	122.24	28706000000	26	Q9CQJ8	Q9CQJ8	NADH dehydrogenase [ubiquinone] 1 beta subcomplex subunit 9
Txndc17	-1.48719	-1.43119	-1.5231	-1.4815	-1.49569	-1.46741	Txndc17				2	2	2	21.1	21.1	21.1	14.015	0	30.002	532870000	6	Q9CQM5	Q9CQM5	Thioredoxin domain-containing protein 17
Glrx3	0.843567	0.664122	0.805961	0.856761	0.985446	0.84731	Glrx3				6	6	6	18.4	18.4	18.4	37.778	0	51.095	9565500000	11	Q9CQM9	Q9CQM9	Glutaredoxin-3
Trap1	3.5266	3.63865	3.74839	3.77029	3.78338	3.79472	Trap1				19	19	19	33.7	33.7	33.7	80.208	0	323.31	33244000000	42	Q9CQN1	Q9CQN1	Heat shock protein 75 kDa, mitochondrial
Tomm6	-3.00639	-3.03001	-2.95893	-3.0812	-2.89058	-2.78981	Tomm6				2	2	2	56.8	56.8	56.8	7.8648	0	20.673	1204300000	3	Q9CQN3	Q9CQN3	Mitochondrial import receptor subunit TOM6 homolog
Atp5f1	2.61949	2.94158	2.80517	3.02539	2.55089	2.63528	Atp5f1				6	6	6	23.4	23.4	23.4	28.948	0	43.042	8855200000	12	Q9CQQ7	Q9CQQ7	ATP synthase F(0) complex subunit B1, mitochondrial
Lsm7	-0.145449	-0.380486	-0.245864	-0.388107	-0.347848	-0.406404	Lsm7				2	2	2	49.5	49.5	49.5	11.636	0	56.925	1097200000	7	Q9CQQ8	Q9CQQ8	U6 snRNA-associated Sm-like protein LSm7
Rps21	-3.95282	-3.14955	-3.16507	-3.38689	-3.54317	-3.28545	Rps21				1	1	1	18.1	18.1	18.1	9.1413	0	28.132	1248200000	5	Q9CQR2	Q9CQR2	40S ribosomal protein S21
Acot13	1.94319	2.12768	2.10245	2.04005	2.12105	2.17317	Acot13				4	4	4	25.7	25.7	25.7	15.183	0	49.388	18069000000	15	Q9CQR4	Q9CQR4	Acyl-coenzyme A thioesterase 13;Acyl-coenzyme A thioesterase 13, N-terminally processed
Ppp6c	-2.31626	-2.19174	-2.25472	-2.31203	-2.28679	-2.25821	Ppp6c				3	3	3	12.8	12.8	12.8	35.159	0	28.242	958070000	6	Q9CQR6	Q9CQR6	Serine/threonine-protein phosphatase 6 catalytic subunit;Serine/threonine-protein phosphatase 6 catalytic subunit, N-terminally processed
Slc25a46	-1.77063	-1.57207	-1.85126	-1.74397	-1.6524	-1.51107	Slc25a46				1	1	1	2.4	2.4	2.4	46.224	0.0027259	6.3002	205270000	2	Q9CQS4	Q9CQS4	Solute carrier family 25 member 46
Txndc12	-0.147787	-0.262928	-0.224246	-0.173942	0.0357936	-0.0879714	Txndc12				3	3	3	22.9	22.9	22.9	19.048	0	23.658	1867800000	3	Q9CQU0	Q9CQU0	Thioredoxin domain-containing protein 12
Rer1	-0.47287	-0.21309	-0.448274	-0.637209	-0.748223	-0.687461	Rer1				1	1	1	4.1	4.1	4.1	22.988	0.0016515	7.205	127830000	1	Q9CQU3	Q9CQU3	Protein RER1
Pam16	-2.17055	-2.28638	-2.23597	-2.21872	-1.869	-1.84478	Pam16				5	5	4	36	36	31.2	13.784	0	45.692	5023200000	7	Q9CQV1	Q9CQV1	Mitochondrial import inner membrane translocase subunit TIM16
Fam134c	-5.05152	-4.34724	-5.18084	-5.58588	-5.57076	-5.65529	Fam134c				2	2	2	5.2	5.2	5.2	51.637	0	19.539	73240000	3	Q9CQV4	Q9CQV4	Protein FAM134C
Ywhab	2.85969	2.57054	2.80749	2.78164	2.76716	2.70131	Ywhab				14	8	8	63.8	43.9	43.9	28.086	0	263.92	53943000000	38	Q9CQV8	Q9CQV8	14-3-3 protein beta/alpha;14-3-3 protein beta/alpha, N-terminally processed
Ykt6	-0.706522	-0.608315	-0.771199	-0.717553	-0.744704	-0.758769	Ykt6				1	1	1	4.5	4.5	4.5	22.314	0.0020121	6.7241	507360000	2	Q9CQW1	Q9CQW1	Synaptobrevin homolog YKT6
Arl8b	-0.882859	-1.03757	-0.88736	-0.79175	-0.739969	-0.84843	Arl8b				1	1	1	4.8	4.8	4.8	21.539	0.0016653	7.3984	590570000	3	Q9CQW2	Q9CQW2	ADP-ribosylation factor-like protein 8B
Cyb5b	0.802257	0.762851	0.706697	0.944439	0.85992	1.39043	Cyb5b				5	5	5	30.1	30.1	30.1	16.318	0	128.68	5225100000	9	Q9CQX2	Q9CQX2	Cytochrome b5 type B
Mrps36	1.31392	1.36201	1.86718	1.96427	1.64492	1.61152	Mrps36				2	2	2	33.3	33.3	33.3	11.101	0	56.272	14571000000	10	Q9CQX8	Q9CQX8	28S ribosomal protein S36, mitochondrial
Magt1	-1.35877	-1.63215	-1.4952	-1.42995	-1.45798	-1.54029	Magt1				1	1	1	3	3	3	37.969	0.0017197	8.194	101880000	1	Q9CQY5	Q9CQY5	Magnesium transporter protein 1
Uqcc2	-0.719051	-0.705385	-0.503761	-0.348136	-0.413581	-0.405165	Uqcc2				4	4	4	44.1	44.1	44.1	16.32	0	56.941	2558600000	9	Q9CQY6	Q9CQY6	Ubiquinol-cytochrome-c reductase complex assembly factor 2
Ndufa6	3.23106	3.14984	3.40789	3.36834	3.2296	3.37292	Ndufa6				7	7	7	45.8	45.8	45.8	15.283	0	67.495	63070000000	26	Q9CQZ5	Q9CQZ5	NADH dehydrogenase [ubiquinone] 1 alpha subcomplex subunit 6
Ndufb3	2.44279	2.32662	2.4021	2.30625	2.32468	2.46321	Ndufb3				2	2	2	17.3	17.3	17.3	11.692	0	20.335	23473000000	8	Q9CQZ6	Q9CQZ6	NADH dehydrogenase [ubiquinone] 1 beta subcomplex subunit 3
	-1.56716	-1.11773	-1.35418	-1.56658	-1.56625	-1.59182					2	2	2	20.4	20.4	20.4	12.694	0.00047596	11.762	743460000	2	Q9CR13	Q9CR13	UPF0562 protein C7orf55 homolog
Ppid	0.76871	0.640372	0.706177	0.887793	0.879766	0.853441	Ppid				5	5	5	19.7	19.7	19.7	40.742	0	76.926	3153100000	9	Q9CR16	Q9CR16	Peptidyl-prolyl cis-trans isomerase D
Ndufab1	4.10624	3.95266	4.23435	4.1155	4.01215	3.98185	Ndufab1				6	6	6	27.6	27.6	27.6	17.37	0	62.101	116950000000	25	Q9CR21	Q9CR21	Acyl carrier protein, mitochondrial
Vta1	-3.19662	-3.30232	-3.24755	-3.21027	-3.26621	-3.15262	Vta1				1	1	1	4.5	4.5	4.5	33.913	0.0017116	8.0679	227240000	3	Q9CR26	Q9CR26	Vacuolar protein sorting-associated protein VTA1 homolog
Ccdc53	-4.02965	-3.94496	-3.94435	-3.95556	-4.17121	-4.01914	Ccdc53				1	1	1	8.8	8.8	8.8	21.092	0.0016878	7.8212	53034000	2	Q9CR27	Q9CR27	WASH complex subunit CCDC53
Atp6v1g1	-0.716374	-0.661833	-0.4749	-0.365119	-0.64411	-0.659249	Atp6v1g1				4	4	4	37.3	37.3	37.3	13.724	0	104.13	2832900000	8	Q9CR51	Q9CR51	V-type proton ATPase subunit G 1
Rpl14	1.41824	2.02222	1.5695	1.32432	1.50311	1.43887	Rpl14				5	5	5	22.6	22.6	22.6	23.564	0	58.03	9030600000	9	Q9CR57	Q9CR57	60S ribosomal protein L14
Gadd45gip1	0.319322	0.423549	0.438328	0.213646	0.34738	0.350383	Gadd45gip1				4	4	4	21.6	21.6	21.6	25.82	0	45.978	2717800000	5	Q9CR59	Q9CR59	Growth arrest and DNA damage-inducible proteins-interacting protein 1
Ndufb7	2.71436	2.66824	2.76852	2.74584	2.77191	2.90318	Ndufb7				7	7	7	70.1	70.1	70.1	16.331	0	107.04	40447000000	19	Q9CR61	Q9CR61	NADH dehydrogenase [ubiquinone] 1 beta subcomplex subunit 7
Slc25a11	3.1011	3.33986	3.30823	3.10561	3.09442	3.17691	Slc25a11				10	10	9	39.5	39.5	36.3	34.155	0	143.21	21461000000	26	Q9CR62	Q9CR62	Mitochondrial 2-oxoglutarate/malate carrier protein
Uqcrfs1	4.12498	4.476	4.29104	4.07696	4.10298	4.17684	Uqcrfs1				16	16	16	50.4	50.4	50.4	29.367	0	210.62	144610000000	90	Q9CR68	Q9CR68	Cytochrome b-c1 complex subunit Rieske, mitochondrial;Cytochrome b-c1 complex subunit 11
Carhsp1	-0.147085	-0.0311727	0.0105066	0.0521177	0.133668	0.0208966	Carhsp1				2	2	2	12.2	12.2	12.2	16.062	0	12.36	2221400000	2	Q9CR86	Q9CR86	Calcium-regulated heat stable protein 1
Fam136a	-1.09424	-1.05337	-1.03195	-0.85819	-0.804612	-0.867151	Fam136a				2	2	2	12.3	12.3	12.3	15.674	0	12.462	1408100000	3	Q9CR98	Q9CR98	Protein FAM136A
Nhp2	-7.8553	-7.56259	-7.7171	-7.64662	-8.31942	-8.01306	Nhp2				2	2	2	19	19	19	17.247	0	24.819	227710000	3	Q9CRB2	Q9CRB2	H/ACA ribonucleoprotein complex subunit 2
Tppp3	1.28534	1.02676	1.17495	1.21351	0.992302	0.956267	Tppp3				5	5	5	38.1	38.1	38.1	18.965	0	87.659	9953100000	11	Q9CRB6	Q9CRB6	Tubulin polymerization-promoting protein family member 3
Mtfp1	-1.27579	-0.996723	-1.1965	-1.30471	-1.35476	-1.2638	Mtfp1				1	1	1	7.2	7.2	7.2	18.314	0.0034615	6.0329	145780000	1	Q9CRB8	Q9CRB8	Mitochondrial fission process protein 1
Chchd3	3.26464	3.92576	3.45264	3.26793	3.39534	3.40257	Chchd3				10	10	10	36.6	36.6	36.6	26.334	0	102.1	22590000000	19	Q9CRB9	Q9CRB9	MICOS complex subunit Mic19
Vkorc1	-2.3773	-2.42351	-2.37769	-2.52202	-2.47804	-2.55981	Vkorc1				1	1	1	8.1	8.1	8.1	17.768	0	15.615	486070000	1	Q9CRC0	Q9CRC0	Vitamin K epoxide reductase complex subunit 1
Ociad1	-0.269318	-0.43476	-0.290192	-0.220499	0.0183274	-0.18201	Ociad1				6	6	6	31.2	31.2	31.2	27.61	0	43.076	6920100000	10	Q9CRD0	Q9CRD0	OCIA domain-containing protein 1
Snw1	-5.82339	-5.06522	-5.19637	-5.59067	-5.58815	-5.45992	Snw1				2	1	1	5.2	4.1	4.1	61.475	0	44.895	77686000	2	Q9CSN1	Q9CSN1	SNW domain-containing protein 1
Arpc2	2.2599	2.17629	2.22012	2.07653	2.11585	2.10191	Arpc2				6	6	6	27.7	27.7	27.7	34.357	0	103.26	7357200000	16	Q9CVB6	Q9CVB6	Actin-related protein 2/3 complex subunit 2
Smc3	-4.3521	-4.12863	-4.19133	-4.35859	-4.36379	-4.35412	Smc3				4	4	4	3.4	3.4	3.4	141.55	0	32.972	63186000	3	Q9CW03	Q9CW03	Structural maintenance of chromosomes protein 3
Nubpl	-3.30302	-3.20555	-3.15795	-3.0806	-3.03908	-2.96285	Nubpl				1	1	1	6.3	6.3	6.3	34.139	0.0086564	5.7944	117500000	1	Q9CWD8	Q9CWD8	Iron-sulfur protein NUBPL
Mtfr1l	-0.509842	-0.44406	-0.305244	-0.297944	-0.241763	-0.270424	Mtfr1l				3	3	3	17.6	17.6	17.6	31.726	0	34.089	1592000000	4	Q9CWE0	Q9CWE0	Mitochondrial fission regulator 1-like
Ndufaf7	-1.75615	-1.62919	-1.73407	-1.78938	-1.48565	-1.48708	Ndufaf7				2	2	2	5.7	5.7	5.7	48.384	0	23.462	336020000	3	Q9CWG8	Q9CWG8	NADH dehydrogenase [ubiquinone] complex I, assembly factor 7
Atic	0.486338	0.405651	0.430944	0.414719	0.507866	0.448375	Atic				8	8	8	19.1	19.1	19.1	64.217	0	90.958	4159100000	11	Q9CWJ9	Q9CWJ9	Bifunctional purine biosynthesis protein PURH;Phosphoribosylaminoimidazolecarboxamide formyltransferase;IMP cyclohydrolase
Uqcc1	-1.18975	-1.17404	-1.03584	-1.15542	-1.04373	-0.96794	Uqcc1				1	1	1	3.1	3.1	3.1	34.299	0.0017738	9.1866	778460000	2	Q9CWU6	Q9CWU6	Ubiquinol-cytochrome-c reductase complex assembly factor 1
Ndufaf1	-2.2405	-1.67139	-2.08981	-2.34432	-2.19457	-2.36722	Ndufaf1				3	3	3	8.8	8.8	8.8	37.809	0	18.579	1038600000	5	Q9CWX2	Q9CWX2	Complex I intermediate-associated protein 30, mitochondrial
Rnaseh2a	-4.16292	-4.17718	-4.21994	-4.0582	-4.2597	-3.97712	Rnaseh2a				1	1	1	2.7	2.7	2.7	33.512	0.0019802	6.5122	501220000	1	Q9CWY8	Q9CWY8	Ribonuclease H2 subunit A
Sugt1	-1.88511	-2.08396	-1.84663	-1.79864	-1.71654	-1.8632	Sugt1				6	6	5	28	28	24.4	38.158	0	112.94	2263100000	7	Q9CX34	Q9CX34	Suppressor of G2 allele of SKP1 homolog
Psmd8	-0.919849	-0.972386	-0.865129	-0.718959	-0.748115	-0.778967	Psmd8				3	3	3	9.1	9.1	9.1	39.93	0	27.305	579530000	4	Q9CX56	Q9CX56	26S proteasome non-ATPase regulatory subunit 8
Hnrnpa0	0.963387	0.553933	0.699126	0.609737	0.715396	0.529298	Hnrnpa0				2	2	2	6.9	6.9	6.9	30.53	0	13.575	2362500000	2	Q9CX86	Q9CX86	Heterogeneous nuclear ribonucleoprotein A0
L3hypdh	0.0998626	0.0520217	-0.0534299	-0.0556942	0.0446606	0.0307593	L3hypdh				4	4	3	15.3	15.3	12.7	37.804	0	46.356	1762700000	5	Q9CXA2	Q9CXA2	Trans-L-3-hydroxyproline dehydratase
Mcur1	0.631052	0.823228	0.824138	0.799219	0.85581	0.908376	Mcur1				5	5	4	13.8	13.8	11.8	37.849	0	35.913	2219500000	7	Q9CXD6	Q9CXD6	Mitochondrial calcium uniporter regulator 1
Tmed5	2.04143	1.87108	2.049	1.80485	1.86076	1.77491	Tmed5				2	2	2	10	10	10	26.172	0	31.741	7786400000	10	Q9CXE7	Q9CXE7	Transmembrane emp24 domain-containing protein 5
Coq5	-0.226338	-0.28593	-0.209268	-0.51138	-0.30376	-0.297973	Coq5				2	2	2	8.6	8.6	8.6	37.335	0	26.675	619860000	3	Q9CXI0	Q9CXI0	2-methoxy-6-polyprenyl-1,4-benzoquinol methylase, mitochondrial
Manf	-2.03732	-2.11738	-1.95719	-1.97061	-1.91126	-2.0281	Manf				3	3	3	20.7	20.7	20.7	20.373	0	50.541	1760400000	4	Q9CXI5	Q9CXI5	Mesencephalic astrocyte-derived neurotrophic factor
Abcb8	0.0905846	0.075199	0.15152	0.0885598	0.237185	0.236445	Abcb8				5	5	5	8.6	8.6	8.6	77.999	0	46.304	2119400000	8	Q9CXJ4	Q9CXJ4	ATP-binding cassette sub-family B member 8, mitochondrial
Dhrs7	3.04364	3.13229	3.05631	3.05837	3.00447	2.98361	Dhrs7				8	8	8	34.6	34.6	34.6	38.167	0	141.44	25275000000	31	Q9CXR1	Q9CXR1	Dehydrogenase/reductase SDR family member 7
Cenpv	1.23493	0.984874	1.32871	0.948882	1.12475	1.27529	Cenpv				4	4	4	28.2	28.2	28.2	27.541	0	97.31	5010700000	13	Q9CXS4	Q9CXS4	Centromere protein V
Pmpcb	-1.98302	-1.91609	-1.95954	-1.82722	-1.64176	-1.76061	Pmpcb				5	4	4	14.9	13.5	13.5	54.614	0	40.676	2071000000	6	Q9CXT8	Q9CXT8	Mitochondrial-processing peptidase subunit beta
Sdhd	2.00364	1.89163	2.08073	1.91368	2.05349	2.08679	Sdhd				1	1	1	4.4	4.4	4.4	17.014	0.0023539	6.3906	9800700000	5	Q9CXV1	Q9CXV1	Succinate dehydrogenase [ubiquinone] cytochrome b small subunit, mitochondrial
Mrps22	-0.464196	-0.361362	-0.456475	-0.416263	-0.343661	-0.314014	Mrps22				5	5	5	21.7	21.7	21.7	41.192	0	31.698	3019200000	6	Q9CXW2	Q9CXW2	28S ribosomal protein S22, mitochondrial
Cacybp	0.108769	0.0388966	0.20755	0.248914	0.329204	0.411833	Cacybp				6	5	5	25.3	25.3	25.3	26.51	0	49.82	6086400000	9	Q9CXW3	Q9CXW3	Calcyclin-binding protein
Rpl11	0.427475	0.302577	0.421745	0.36365	0.496466	0.428079	Rpl11				3	3	3	19.7	19.7	19.7	20.252	0	43.535	6213400000	9	Q9CXW4	Q9CXW4	60S ribosomal protein L11
Ndufs4	3.63616	3.70987	3.69458	3.57739	3.60234	3.74549	Ndufs4				10	10	10	56.6	56.6	56.6	19.784	0	142.67	68743000000	44	Q9CXZ1	Q9CXZ1	NADH dehydrogenase [ubiquinone] iron-sulfur protein 4, mitochondrial
Ahsp	-4.16135	-3.73384	-4.06557	-4.40241	-4.21568	-4.0353	Ahsp				1	1	1	10.8	10.8	10.8	11.832	0.0016529	7.2191	5463000	1	Q9CY02	Q9CY02	Alpha-hemoglobin-stabilizing protein
Mrps28	-1.57451	-1.61686	-1.52104	-1.613	-1.38684	-1.3522	Mrps28				1	1	1	4.8	4.8	4.8	20.52	0.0017865	9.5953	1275400000	2	Q9CY16	Q9CY16	28S ribosomal protein S28, mitochondrial
Tecr	2.40165	2.7945	2.33589	2.30828	2.33823	2.17056	Tecr				8	8	8	23.1	23.1	23.1	36.09	0	49.535	6169200000	12	Q9CY27	Q9CY27	Very-long-chain enoyl-CoA reductase
Ssr1	-0.829316	-1.08602	-0.969998	-1.00799	-0.949691	-1.06836	Ssr1				2	2	2	8	8	8	32.065	0	59.446	2475800000	3	Q9CY50	Q9CY50	Translocon-associated protein subunit alpha
Serbp1	-0.123553	0.0744898	0.0117461	0.186237	0.298814	0.253724	Serbp1				8	8	8	21.6	21.6	21.6	44.714	0	112.39	10489000000	17	Q9CY58	Q9CY58	Plasminogen activator inhibitor 1 RNA-binding protein
Blvra	-1.04052	-1.03722	-1.05723	-0.929572	-0.980171	-1.11052	Blvra				2	2	2	6.4	6.4	6.4	33.524	0	13.776	1564300000	2	Q9CY64	Q9CY64	Biliverdin reductase A
Mrpl44	-2.54461	-2.70428	-2.6223	-2.38796	-2.5288	-2.48132	Mrpl44				1	1	1	3.3	3.3	3.3	37.527	0.0016821	7.677	1328700000	1	Q9CY73	Q9CY73	39S ribosomal protein L44, mitochondrial
Creld2	-2.74632	-2.67448	-2.71029	-2.63221	-2.78653	-2.71399	Creld2				2	2	2	8.3	8.3	8.3	38.219	0	15.635	149610000	3	Q9CYA0	Q9CYA0	Cysteine-rich with EGF-like domain protein 2
Tomm34	-1.3247	-1.24788	-1.35113	-1.30976	-1.09287	-1.28991	Tomm34				1	1	1	4.9	4.9	4.9	34.278	0	27.724	998570000	3	Q9CYG7	Q9CYG7	Mitochondrial import receptor subunit TOM34
Fam213a	3.25269	3.20772	3.2123	3.0829	3.12541	3.11686	Fam213a				9	9	9	38.1	38.1	38.1	24.394	0	101.71	53836000000	28	Q9CYH2	Q9CYH2	Redox-regulatory protein FAM213A
Spcs2	-0.61093	-0.807684	-0.644227	-0.674995	-0.575509	-0.736279	Spcs2				3	3	3	22.6	22.6	22.6	24.977	0	37.863	457960000	4	Q9CYN2	Q9CYN2	Signal peptidase complex subunit 2
Ssbp1	-3.31195	-2.8176	-2.94528	-2.69996	-2.85687	-2.5726	Ssbp1				3	3	3	25	25	25	17.319	0	32.45	301950000	4	Q9CYR0	Q9CYR0	Single-stranded DNA-binding protein, mitochondrial
Pgm3	-3.00977	-2.66014	-3.12763	-3.60156	-3.51907	-3.40522	Pgm3				1	1	1	2.4	2.4	2.4	59.452	0.0009298	11.084	66985000	1	Q9CYR6	Q9CYR6	Phosphoacetylglucosamine mutase
Hdhd3	-0.942677	-0.904378	-1.32861	-1.22717	-0.650141	-0.800476	Hdhd3				2	2	2	6	6	6	28.027	0.00093985	11.341	866230000	2	Q9CYW4	Q9CYW4	Haloacid dehalogenase-like hydrolase domain-containing protein 3
Tpd52l2	-0.431481	-0.475784	-0.429507	-0.367351	-0.204805	-0.331285	Tpd52l2				5	5	5	31.4	31.4	31.4	24.043	0	88.597	4537400000	7	Q9CYZ2	Q9CYZ2	Tumor protein D54
Cops7a	-4.49271	-4.34428	-4.39399	-4.5761	-4.52371	-4.56132	Cops7a				1	1	1	5.1	5.1	5.1	30.224	0.0017945	9.8159	1210800000	3	Q9CZ04	Q9CZ04	COP9 signalosome complex subunit 7a
Uqcrc1	4.69815	4.68973	4.84547	4.69018	4.71346	4.83913	Uqcrc1				16	16	15	47.9	47.9	46.5	52.851	0	323.31	418190000000	84	Q9CZ13	Q9CZ13	Cytochrome b-c1 complex subunit 1, mitochondrial
Ola1	0.315419	0.390172	0.30627	0.402789	0.370905	0.358956	Ola1				7	7	7	25.3	25.3	25.3	44.729	0	67.897	3395400000	11	Q9CZ30	Q9CZ30	Obg-like ATPase 1
Carkd	-2.15939	-2.28176	-2.19569	-2.13731	-2.17642	-2.17751	Carkd				2	2	2	11.4	11.4	11.4	36.717	0	44.561	998310000	2	Q9CZ42	Q9CZ42	ATP-dependent (S)-NAD(P)H-hydrate dehydratase
Nsfl1c	-2.91133	-2.74816	-2.80388	-3.0644	-3.13358	-2.8861	Nsfl1c				5	5	5	21.1	21.1	21.1	40.709	0	160.31	3402800000	10	Q9CZ44	Q9CZ44	NSFL1 cofactor p47
Sdhc	1.18311	0.911817	1.19015	1.12611	1.04831	1.0589	Sdhc				2	2	2	12.4	12.4	12.4	18.382	0	32.295	30363000000	8	Q9CZB0	Q9CZB0	Succinate dehydrogenase cytochrome b560 subunit, mitochondrial
Gars	-0.243898	-0.387999	-0.350607	-0.356964	-0.328368	-0.331939	Gars				8	8	8	15.1	15.1	15.1	81.877	0	91.749	4344700000	12	Q9CZD3	Q9CZD3	Glycine--tRNA ligase
Hspa12b	-1.81278	-1.65471	-1.95735	-2.12861	-1.82034	-1.78583	Hspa12b				6	6	6	10.7	10.7	10.7	76.118	0	47.463	1676800000	10	Q9CZJ2	Q9CZJ2	Heat shock 70 kDa protein 12B
	-4.41896	-4.33665	-4.36297	-4.53643	-4.63604	-4.90008					1	1	1	15.3	15.3	15.3	14.51	0	52.659	76204000	3	Q9CZL2	Q9CZL2	Uncharacterized protein C4orf32 homolog
Rpl15	1.67624	1.79469	1.78554	1.68192	1.87932	1.83507	Rpl15				3	3	3	17.2	17.2	17.2	24.146	0	40.551	8833100000	8	Q9CZM2	Q9CZM2	60S ribosomal protein L15
Bcs1l	-0.491863	-0.525493	-0.372089	-0.332966	-0.342043	-0.245614	Bcs1l				4	4	4	13.6	13.6	13.6	47.406	0	44.045	1264400000	4	Q9CZP5	Q9CZP5	Mitochondrial chaperone BCS1
Tsfm	-1.17791	-1.21708	-1.11915	-0.859558	-0.783845	-0.81476	Tsfm				6	6	6	29.3	29.3	29.3	35.334	0	94.08	6082900000	8	Q9CZR8	Q9CZR8	Elongation factor Ts, mitochondrial
Cs	5.88246	6.22955	6.07577	5.93439	5.90739	6.06645	Cs				25	25	25	49.8	49.8	49.8	51.736	0	323.31	884120000000	151	Q9CZU6	Q9CZU6	Citrate synthase, mitochondrial
Tomm70a	1.39007	1.31893	1.45301	1.44666	1.52893	1.53844	Tomm70a				9	9	9	20.9	20.9	20.9	67.589	0	104.31	9209000000	17	Q9CZW5	Q9CZW5	Mitochondrial import receptor subunit TOM70
Rps19	1.50223	1.5271	1.48053	1.36019	1.46847	1.40352	Rps19				7	7	7	40.7	40.7	40.7	16.085	0	77.368	22899000000	19	Q9CZX8	Q9CZX8	40S ribosomal protein S19
Emc4	-3.34839	-3.24779	-3.19522	-3.32218	-3.44909	-3.22992	Emc4				3	3	3	17.5	17.5	17.5	20.116	0	26.938	717500000	5	Q9CZX9	Q9CZX9	ER membrane protein complex subunit 4
Ube2v1	0.397233	0.421859	0.271104	0.418617	0.331109	0.292034	Ube2v1				4	4	4	31.3	31.3	31.3	16.355	0	36.487	3365800000	5	Q9CZY3;Q9D2M8	Q9CZY3	Ubiquitin-conjugating enzyme E2 variant 1
Lipt2	-0.503788	-0.218604	-0.322915	-0.338404	-0.435325	-0.381957	Lipt2				2	2	2	11.3	11.3	11.3	24.955	0	17.012	746720000	3	Q9D009	Q9D009	Putative lipoyltransferase 2, mitochondrial
Mpc2	2.81397	2.97182	2.89005	2.97348	2.99928	2.93613	Mpc2				7	7	7	40.9	40.9	40.9	14.286	0	63.11	51496000000	28	Q9D023	Q9D023	Mitochondrial pyruvate carrier 2
Pdhb	6.09672	6.18983	6.24749	6.07572	6.07662	6.2085	Pdhb				15	15	15	56.8	56.8	56.8	38.937	0	323.31	560160000000	158	Q9D051	Q9D051	Pyruvate dehydrogenase E1 component subunit beta, mitochondrial
Hnrnpm	0.95944	1.14445	1.00414	0.836078	0.948865	0.960555	Hnrnpm				7	7	7	11.1	11.1	11.1	77.648	0	76.882	4792000000	10	Q9D0E1	Q9D0E1	Heterogeneous nuclear ribonucleoprotein M
Pgm1	5.30234	5.29774	5.17798	5.36804	4.95263	5.02885	Pgm1				29	29	29	57.7	57.7	57.7	61.417	0	323.31	148590000000	91	Q9D0F9	Q9D0F9	Phosphoglucomutase-1
Mrps30	-2.48259	-2.49603	-2.41711	-2.49338	-2.44396	-2.44889	Mrps30				1	1	1	4.5	4.5	4.5	49.939	0	15.128	982170000	2	Q9D0G0	Q9D0G0	28S ribosomal protein S30, mitochondrial
Rars	-2.98829	-2.93962	-2.96769	-2.79901	-3.04997	-3.01449	Rars				3	3	3	6.2	6.2	6.2	75.673	0	23.987	985180000	3	Q9D0I9	Q9D0I9	Arginine--tRNA ligase, cytoplasmic
Ptms	2.88634	3.14624	2.85793	2.45888	2.59144	2.54395	Ptms				3	3	3	22.8	22.8	22.8	11.43	0	42.877	9864900000	14	Q9D0J8	Q9D0J8	Parathymosin
Oxct1	3.32468	3.29115	3.44687	3.36383	3.35865	3.46326	Oxct1				16	16	16	48.5	48.5	48.5	55.988	0	323.31	58781000000	50	Q9D0K2	Q9D0K2	Succinyl-CoA:3-ketoacid coenzyme A transferase 1, mitochondrial
Adck1	0.883512	0.784642	0.957686	0.932896	1.07883	1.10401	Adck1				5	5	5	13.7	13.7	13.7	59.735	0	65.667	5120300000	8	Q9D0L4	Q9D0L4	Uncharacterized aarF domain-containing protein kinase 1
Armc10	-4.53905	-4.45663	-4.44242	-4.22437	-4.3883	-4.21625	Armc10				2	2	2	13.4	13.4	13.4	33.31	0	38.425	1113900000	3	Q9D0L7	Q9D0L7	Armadillo repeat-containing protein 10
Cyc1	3.01828	3.04678	3.17608	3.07785	3.05589	3.1944	Cyc1				13	13	13	42.8	42.8	42.8	35.327	0	275.3	176520000000	43	Q9D0M3	Q9D0M3	Cytochrome c1, heme protein, mitochondrial
Dynll2	1.80402	1.6883	1.74315	1.7549	1.66601	1.72874	Dynll2				2	2	2	32.6	32.6	32.6	10.35	0	43.085	6233100000	10	Q9D0M5	Q9D0M5	Dynein light chain 2, cytoplasmic
Tars	-1.48578	-1.50739	-1.53763	-1.42753	-1.3097	-1.36445	Tars				1	1	1	1.8	1.8	1.8	83.355	0.0016598	7.3285	514710000	1	Q9D0R2	Q9D0R2	Threonine--tRNA ligase, cytoplasmic
Lsm12	-4.0831	-3.92066	-4.11533	-4.16563	-4.09221	-3.89638	Lsm12				1	1	1	8.7	8.7	8.7	21.701	0.0018026	9.943	142910000	2	Q9D0R8	Q9D0R8	Protein LSM12 homolog
Hint2	2.13437	2.36265	2.27748	2.32938	2.42083	2.47409	Hint2				5	5	5	44.2	44.2	44.2	17.32	0	137.55	17799000000	17	Q9D0S9	Q9D0S9	Histidine triad nucleotide-binding protein 2, mitochondrial
Mthfs	-1.92359	-1.37011	-1.77634	-1.91887	-1.97378	-2.04075	Mthfs				2	2	1	9.9	9.9	5.4	23.201	0.0017825	9.4151	259730000	1	Q9D110	Q9D110	5-formyltetrahydrofolate cyclo-ligase
D10Jhu81e	4.77834	4.56729	4.94087	4.82183	5.02059	5.04988	D10Jhu81e				11	11	11	54.9	54.9	54.9	28.09	0	179.76	120540000000	47	Q9D172	Q9D172	ES1 protein homolog, mitochondrial
Cndp2	0.388862	0.21479	0.30287	0.261077	0.30834	0.239569	Cndp2				9	9	9	32	32	32	52.767	0	119.38	6622500000	17	Q9D1A2	Q9D1A2	Cytosolic non-specific dipeptidase
Mrpl28	-2.06193	-1.93242	-1.99762	-2.05253	-2.02747	-2.09501	Mrpl28				4	4	4	16.7	16.7	16.7	30.169	0	26.731	668720000	5	Q9D1B9	Q9D1B9	39S ribosomal protein L28, mitochondrial
Pyurf	-4.78956	-4.64564	-4.48391	-4.63335	-4.56624	-4.34388	Pyurf				3	3	3	57.1	57.1	57.1	12.506	0	48.238	2308800000	5	Q9D1C3	Q9D1C3	Protein preY, mitochondrial
Tmed10	1.46818	1.46384	1.52214	1.35641	1.39929	1.33236	Tmed10				6	6	6	25.6	25.6	25.6	24.911	0	62.57	17563000000	15	Q9D1D4	Q9D1D4	Transmembrane emp24 domain-containing protein 10
Rab1b	1.58844	1.43961	1.58577	1.50893	1.68712	1.62084	Rab1b				12	4	4	65.2	28.9	28.9	22.187	0	79.621	10927000000	11	Q9D1G1	Q9D1G1	Ras-related protein Rab-1B
Hhatl	-2.51096	-2.66422	-2.45233	-1.50679	-2.64473	-2.39473	Hhatl				1	1	1	4	4	4	56.43	0	22.996	591250000	4	Q9D1G3	Q9D1G3	Protein-cysteine N-palmitoyltransferase HHAT-like protein
Ndufaf4	-1.12986	-1.32069	-1.15466	-0.68088	-1.05326	-1.12786	Ndufaf4				4	4	4	20.2	20.2	20.2	20.082	0	26.66	1582500000	4	Q9D1H6	Q9D1H6	NADH dehydrogenase [ubiquinone] 1 alpha subcomplex assembly factor 4
Get4	0.396114	0.409312	0.51171	0.406272	0.30526	0.228331	Get4				1	1	1	4.6	4.6	4.6	36.525	0	12.811	459860000	3	Q9D1H7	Q9D1H7	Golgi to ER traffic protein 4 homolog
Mfap4	-1.29323	-1.76724	-1.52904	-2.14051	-1.89432	-2.10915	Mfap4				1	1	1	7	7	7	28.937	0	32.193	2495900000	3	Q9D1H9	Q9D1H9	Microfibril-associated glycoprotein 4
Mcee	-2.48848	-2.45745	-2.40624	-2.49938	-2.26574	-2.31281	Mcee				4	4	4	37.1	37.1	37.1	19.017	0	66.409	4732300000	4	Q9D1I5	Q9D1I5	Methylmalonyl-CoA epimerase, mitochondrial
Mrpl14	-2.41259	-2.32372	-2.32322	-2.34504	-2.21817	-2.28543	Mrpl14				2	2	2	19.3	19.3	19.3	15.874	0	23.366	665730000	3	Q9D1I6	Q9D1I6	39S ribosomal protein L14, mitochondrial
Sarnp	-0.673941	-0.148876	-0.492141	-0.660629	-0.635092	-0.622796	Sarnp				1	1	1	4.3	4.3	4.3	23.532	0.0016701	7.4758	229820000	1	Q9D1J3	Q9D1J3	SAP domain-containing ribonucleoprotein
	-1.13826	-1.20393	-1.1753	-0.942124	-0.959785	-1.09289					1	1	1	8	8	8	19.476	0	26.718	1402400000	2	Q9D1K7	Q9D1K7	UPF0687 protein C20orf27 homolog
Chchd2	-4.37649	-4.35239	-4.32675	-4.1662	-4.32771	-4.46808	Chchd2				3	3	3	30.7	30.7	30.7	15.661	0	58.856	4266800000	4	Q9D1L0	Q9D1L0	Coiled-coil-helix-coiled-coil-helix domain-containing protein 2
Gpihbp1	-1.23348	-1.32819	-0.600307	-0.85794	-1.47463	-1.06377	Gpihbp1				2	2	2	10.1	10.1	10.1	24.566	0	26.752	892830000	3	Q9D1N2	Q9D1N2	Glycosylphosphatidylinositol-anchored high density lipoprotein-binding protein 1
Mrpl21	-2.55801	-2.56671	-2.39929	-2.37573	-2.24723	-2.25643	Mrpl21				2	2	2	13.9	13.9	13.9	23.366	0	20.658	919880000	2	Q9D1N9	Q9D1N9	39S ribosomal protein L21, mitochondrial
Mrpl13	-2.40725	-2.50954	-2.38374	-2.44645	-2.43473	-2.27163	Mrpl13				1	1	1	8.4	8.4	8.4	20.677	0.0030996	6.2158	1183500000	1	Q9D1P0	Q9D1P0	39S ribosomal protein L13, mitochondrial
Erp44	-2.17836	-2.09138	-2.22597	-2.39198	-2.64634	-2.93389	Erp44				1	1	1	3	3	3	46.852	0.0027312	6.3159	316070000	2	Q9D1Q6	Q9D1Q6	Endoplasmic reticulum resident protein 44
Rpl34	0.739939	0.668443	0.795441	0.750798	0.879291	0.748655	Rpl34				2	2	2	12.8	12.8	12.8	13.293	0	14.183	4238700000	6	Q9D1R9	Q9D1R9	60S ribosomal protein L34
Nol3	-4.50161	-4.33235	-4.30245	-4.29599	-4.11226	-4.24067	Nol3				2	2	2	13.2	13.2	13.2	24.567	0	58.605	2391400000	4	Q9D1X0	Q9D1X0	Nucleolar protein 3
Trappc6b	-6.05199	-5.05165	-5.81043	-6.58769	-6.16959	-6.49621	Trappc6b				1	1	1	7	7	7	17.936	0.0020064	6.6767	2875900	1	Q9D289	Q9D289	Trafficking protein particle complex subunit 6B
Dlst	4.4286	4.61488	4.53924	4.27903	4.40795	4.57972	Dlst				15	15	15	36.3	36.3	36.3	48.994	0	282.31	384840000000	94	Q9D2G2	Q9D2G2	Dihydrolipoyllysine-residue succinyltransferase component of 2-oxoglutarate dehydrogenase complex, mitochondrial
Aacs	1.58774	1.48748	1.63969	1.68688	1.69489	1.46088	Aacs				10	10	10	14.4	14.4	14.4	75.199	0	100.44	14363000000	17	Q9D2R0	Q9D2R0	Acetoacetyl-CoA synthetase
Coa3	1.0269	1.02406	1.0526	1.13813	1.26992	1.35936	Coa3				3	3	3	26.9	26.9	26.9	11.987	0	26.105	5721000000	6	Q9D2R6	Q9D2R6	Cytochrome c oxidase assembly factor 3 homolog, mitochondrial
Coro7	-2.45718	-2.52826	-2.37909	-2.55078	-2.56289	-2.5465	Coro7				1	1	1	2.4	2.4	2.4	100.81	0.001773	9.1845	186660000	1	Q9D2V7	Q9D2V7	Coronin-7
Mrpl19	-0.00558632	-0.0503389	0.0426719	0.0320001	0.037382	0.119965	Mrpl19				3	3	3	14.4	14.4	14.4	33.578	0	38.433	2470500000	7	Q9D338	Q9D338	39S ribosomal protein L19, mitochondrial
Acp1	-0.808523	-0.986651	-0.928421	-0.7621	-0.779691	-0.774475	Acp1				3	3	3	24.1	24.1	24.1	18.192	0	44.367	2345300000	3	Q9D358	Q9D358	Low molecular weight phosphotyrosine protein phosphatase
Ephx1	0.800681	0.664878	0.668278	0.664527	0.89629	0.637479	Ephx1				5	5	5	10.1	10.1	10.1	52.576	0	33.486	2355900000	9	Q9D379	Q9D379	Epoxide hydrolase 1
Hacd2	-0.878525	-1.14549	-0.875477	-0.754592	-0.793628	-0.851954	Hacd2				3	3	3	13.4	13.4	13.4	28.402	0	24.516	2561200000	5	Q9D3B1	Q9D3B1	Very-long-chain (3R)-3-hydroxyacyl-CoA dehydratase 2
Atp5d	2.37189	2.34741	2.40655	2.75289	2.49875	2.28524	Atp5d				3	3	3	22.6	22.6	22.6	17.6	0	87.141	21649000000	15	Q9D3D9	Q9D3D9	ATP synthase subunit delta, mitochondrial
Oxsm	-1.66987	-1.6777	-1.6554	-1.53143	-1.64266	-1.47818	Oxsm				1	1	1	5.9	5.9	5.9	48.627	0.0017841	9.542	568710000	2	Q9D404	Q9D404	3-oxoacyl-[acyl-carrier-protein] synthase, mitochondrial
Cul2	-5.28738	-5.09912	-4.95592	-5.1609	-5.41401	-5.26942	Cul2				2	2	2	2.4	2.4	2.4	86.876	0	12.324	206940000	2	Q9D4H8	Q9D4H8	Cullin-2
Agpat3	2.73144	2.82276	2.83243	2.68052	2.77461	2.78396	Agpat3				10	10	10	26.1	26.1	26.1	43.295	0	83.932	20843000000	24	Q9D517	Q9D517	1-acyl-sn-glycerol-3-phosphate acyltransferase gamma
Shpk	-2.30405	-2.07852	-2.3841	-2.56149	-2.35644	-2.42043	Shpk				1	1	1	2.7	2.7	2.7	51.302	0.00092937	11.058	47246000	2	Q9D5J6	Q9D5J6	Sedoheptulokinase
Spata1	0.259271	0.453447	-1.08611	-1.06425	0.715795	0.598339	Spata1				1	1	1	1.8	1.8	1.8	51.077	0.0075529	5.8171	961000000	1	Q9D5R4	Q9D5R4	Spermatogenesis-associated protein 1
Atad1	-2.34662	-2.18264	-2.28565	-2.22343	-2.34302	-1.91446	Atad1				1	1	1	5.5	5.5	5.5	40.744	0.0017391	8.5508	444480000	1	Q9D5T0	Q9D5T0	ATPase family AAA domain-containing protein 1
Sec23b	-4.95557	-4.48246	-4.46452	-4.69908	-4.59127	-4.51376	Sec23b				3	1	1	5.9	1.7	1.7	86.436	0	21.856	62937000	2	Q9D662	Q9D662	Protein transport protein Sec23B
Ndufb8	1.51378	1.47136	1.59807	1.59987	1.59582	1.71973	Ndufb8				7	7	7	54.8	54.8	54.8	21.876	0	165.7	63035000000	31	Q9D6J5	Q9D6J5	NADH dehydrogenase [ubiquinone] 1 beta subcomplex subunit 8, mitochondrial
Ndufv2	3.6455	3.54072	3.72993	3.64311	3.65428	3.76487	Ndufv2				12	12	12	58.9	58.9	58.9	27.285	0	218.73	120020000000	44	Q9D6J6	Q9D6J6	NADH dehydrogenase [ubiquinone] flavoprotein 2, mitochondrial
Fundc2	0.82509	0.829955	0.974859	1.02314	0.932525	0.861053	Fundc2				4	4	3	23.2	23.2	23.2	16.564	0	41.67	3643200000	8	Q9D6K8	Q9D6K8	FUN14 domain-containing protein 2
Slc25a22	1.3586	1.44217	1.49228	1.42419	1.51536	1.57576	Slc25a22				5	5	5	21.4	21.4	21.4	34.67	0	111.27	6740900000	10	Q9D6M3;Q9DB41	Q9D6M3	Mitochondrial glutamate carrier 1
Idh3a	5.62994	5.80704	5.77086	5.66645	5.78509	5.83302	Idh3a				22	22	21	51.1	51.1	48.9	39.638	0	270.44	582830000000	133	Q9D6R2	Q9D6R2	Isocitrate dehydrogenase [NAD] subunit alpha, mitochondrial
Mrrf	-3.32655	-3.20729	-3.23778	-3.04928	-3.03108	-2.90247	Mrrf				3	3	3	15.3	15.3	15.3	29.05	0	17.562	433860000	3	Q9D6S7	Q9D6S7	Ribosome-recycling factor, mitochondrial
Fam162a	-0.604502	-0.444195	-0.326415	-0.138525	-0.122834	-0.267798	Fam162a				1	1	1	11	11	11	17.725	0	51.145	4489400000	6	Q9D6U8	Q9D6U8	Protein FAM162A
Msra	1.05476	1.31259	1.21835	1.17367	1.34158	1.25017	Msra				6	6	6	36.1	36.1	36.1	25.988	0	64.645	9507600000	15	Q9D6Y7	Q9D6Y7	Mitochondrial peptide methionine sulfoxide reductase
Gbe1	2.83058	3.07601	2.99803	2.94984	2.94784	2.86175	Gbe1				16	16	16	31.8	31.8	31.8	80.363	0	195.32	37383000000	32	Q9D6Y9	Q9D6Y9	1,4-alpha-glucan-branching enzyme
S100a16	-2.77272	-2.77601	-2.80579	-3.02612	-3.01512	-2.96974	S100a16				2	2	2	30.6	30.6	30.6	14.324	0	15.69	348430000	3	Q9D708	Q9D708
Pir	-1.70818	-1.75723	-1.85073	-1.77991	-1.63293	-1.8971	Pir				1	1	1	4.1	4.1	4.1	32.066	0.0016779	7.5955	336260000	2	Q9D711	Q9D711	Pirin
Klhl40	-3.43647	-2.85502	-3.75249	-2.26776	-4.86266	-4.21088	Klhl40				1	1	1	2.7	2.7	2.7	69.589	0	31.849	46780000	2	Q9D783	Q9D783	Kelch-like protein 40
Srp19	-2.31067	-2.42368	-2.36564	-2.19522	-2.15859	-2.32456	Srp19				1	1	1	17.4	17.4	17.4	16.191	0	34.709	924810000	3	Q9D7A6	Q9D7A6	Signal recognition particle 19 kDa protein
Armc1	-1.58346	-1.47835	-1.41869	-1.17787	-1.40695	-1.36223	Armc1				3	3	3	25.9	25.9	25.9	31.246	0	42.83	499010000	5	Q9D7A8	Q9D7A8	Armadillo repeat-containing protein 1
Acad8	2.40931	2.67457	2.54986	2.40495	2.41509	2.5666	Acad8				11	11	11	35.6	35.6	35.6	45.019	0	118.99	17730000000	17	Q9D7B6	Q9D7B6	Isobutyryl-CoA dehydrogenase, mitochondrial
Prps1;Prps2	-1.67736	-1.82989	-1.7067	-1.682	-1.69387	-1.69329	Prps1;Prps2				2	2	2	9.7	9.7	9.7	34.834	0	41.64	1548800000	3	Q9D7G0;Q9CS42	Q9D7G0;Q9CS42	Ribose-phosphate pyrophosphokinase 1;Ribose-phosphate pyrophosphokinase 2
RtcA	-3.89533	-4.04122	-3.80316	-3.95315	-3.80109	-3.87685	RtcA				2	2	2	5.5	5.5	5.5	39.254	0	15.955	241690000	2	Q9D7H3	Q9D7H3	RNA 3-terminal phosphate cyclase
Cox20	-2.54435	-2.38588	-2.2458	-2.237	-2.12573	-2.06131	Cox20				2	2	2	21.4	21.4	21.4	13.163	0	16.158	676340000	3	Q9D7J4	Q9D7J4	Cytochrome c oxidase protein 20 homolog
Echdc3	1.94106	2.36265	2.00606	1.88508	1.98607	2.13414	Echdc3				9	9	9	42.7	42.7	42.7	32.402	0	106.8	12563000000	19	Q9D7J9	Q9D7J9	Enoyl-CoA hydratase domain-containing protein 3, mitochondrial
Mrps9	0.0096341	-0.158439	0.0631649	-0.0615515	0.000977459	-0.0752675	Mrps9				4	4	4	12.3	12.3	12.3	44.929	0	34.641	2868900000	7	Q9D7N3	Q9D7N3	28S ribosomal protein S9, mitochondrial
Mrpl30	-1.77183	-1.74448	-1.77117	-2.00584	-1.87279	-1.94472	Mrpl30				1	1	1	6.9	6.9	6.9	18.342	0.0020309	6.8954	725920000	1	Q9D7N6	Q9D7N6	39S ribosomal protein L30, mitochondrial
Apmap	3.91673	3.76881	3.89518	3.73988	3.86756	3.81372	Apmap				15	15	15	45.3	45.3	45.3	46.434	0	232.29	89972000000	53	Q9D7N9	Q9D7N9	Adipocyte plasma membrane-associated protein
Iscu	0.151201	0.393297	0.26262	0.245337	0.458944	0.271074	Iscu				2	2	2	10.1	10.1	10.1	18.098	0	13.448	688350000	4	Q9D7P6	Q9D7P6	Iron-sulfur cluster assembly enzyme ISCU, mitochondrial
Chmp5	-3.98673	-3.83237	-3.6567	-3.86214	-3.54869	-3.49813	Chmp5				3	3	3	12.8	12.8	12.8	24.575	0	17.921	1576600000	7	Q9D7S9	Q9D7S9	Charged multivesicular body protein 5
Dusp3	-2.26115	-2.3084	-2.1936	-2.08462	-2.09338	-2.10147	Dusp3				4	4	4	33.5	33.5	33.5	20.472	0	47.033	6859900000	5	Q9D7X3	Q9D7X3	Dual specificity protein phosphatase 3
Ppa1	3.64735	3.6865	3.71124	3.58232	3.73953	3.71488	Ppa1				16	16	16	64.7	64.7	64.7	32.667	0	318.79	62140000000	42	Q9D819	Q9D819	Inorganic pyrophosphatase
Dnajb4	-1.64916	-1.82833	-1.64614	-1.37642	-1.58698	-1.49859	Dnajb4				2	2	2	9.5	9.5	9.5	37.781	0	40.093	697660000	4	Q9D832	Q9D832	DnaJ homolog subfamily B member 4
Uqcrb	4.19721	4.07218	4.29947	4.04294	3.97695	4.03971	Uqcrb				12	12	12	67.6	67.6	67.6	13.527	0	156.5	152470000000	37	Q9D855	Q9D855	Cytochrome b-c1 complex subunit 7
Timm50	1.61057	1.44881	1.86759	1.78204	1.72563	1.6789	Timm50				8	8	8	30	30	30	39.776	0	143.84	14428000000	16	Q9D880	Q9D880	Mitochondrial import inner membrane translocase subunit TIM50
U2af1;U2af1l4	-1.17241	-1.25872	-1.08253	-1.06103	-1.12772	-0.933501	U2af1;U2af1l4				2	2	2	10.5	10.5	10.5	27.815	0	49.983	232300000	6	Q9D883;Q8BGJ9	Q9D883;Q8BGJ9	Splicing factor U2AF 35 kDa subunit;Splicing factor U2AF 26 kDa subunit
Itpa	0.0898448	0.195911	0.171584	0.167152	-0.0191272	0.246069	Itpa				6	6	5	54	54	50.5	21.897	0	56.483	1948800000	10	Q9D892	Q9D892	Inosine triphosphate pyrophosphatase
Chmp4b	-0.821781	-0.872887	-0.911828	-0.84733	-0.970578	-0.976507	Chmp4b				3	3	3	18.3	18.3	18.3	24.936	0	43.906	1790000000	5	Q9D8B3	Q9D8B3	Charged multivesicular body protein 4b
Ndufa11	1.44099	1.36045	1.54297	1.46991	1.44407	1.63244	Ndufa11				2	2	2	24.1	24.1	24.1	14.982	0	15.35	18349000000	8	Q9D8B4	Q9D8B4	NADH dehydrogenase [ubiquinone] 1 alpha subcomplex subunit 11
Rpl4	2.67787	2.77572	2.69358	2.58909	2.88158	2.80912	Rpl4				10	10	10	26	26	26	47.153	0	120.24	21082000000	32	Q9D8E6	Q9D8E6	60S ribosomal protein L4
Eef1g	3.1618	3.20875	3.14047	3.10631	3.08478	3.01494	Eef1g				15	15	15	44.9	44.9	44.9	50.06	0	185.33	33176000000	33	Q9D8N0	Q9D8N0	Elongation factor 1-gamma
Rexo2	0.152316	0.0315087	0.246097	0.26334	0.356596	0.329462	Rexo2				2	2	2	11.8	11.8	11.8	26.738	0	33.518	1598200000	4	Q9D8S4	Q9D8S4	Oligoribonuclease, mitochondrial
Slirp	-3.21184	-2.98272	-2.93206	-2.78444	-2.31324	-2.75248	Slirp				2	2	2	35.7	35.7	35.7	12.605	0	22.43	819470000	6	Q9D8T7	Q9D8T7	SRA stem-loop-interacting RNA-binding protein, mitochondrial
Snx5	-1.35412	-0.893324	-1.22212	-1.35647	-1.25243	-1.32841	Snx5				2	2	2	6.4	6.4	6.4	46.797	0	30.419	381050000	3	Q9D8U8	Q9D8U8	Sorting nexin-5
Psmd12	-0.154469	-0.273425	-0.129256	-0.00619175	-0.234369	-0.219057	Psmd12				5	5	5	16.4	16.4	16.4	52.895	0	56.826	2949300000	8	Q9D8W5	Q9D8W5	26S proteasome non-ATPase regulatory subunit 12
Manbal	-6.7225	-6.26014	-6.49954	-7.05998	-7.31507	-6.59898	Manbal				1	1	1	14.1	14.1	14.1	9.3398	0.0017437	8.6257	4985200	5	Q9D8X0	Q9D8X0	Protein MANBAL
Cutc	-2.2914	-2.25625	-2.23718	-2.26341	-2.37032	-2.09074	Cutc				2	2	2	15.1	15.1	15.1	29.003	0	14.56	954380000	2	Q9D8X1	Q9D8X1	Copper homeostasis protein cutC homolog
Tmem126a	-2.73713	-2.64712	-2.49624	-2.48541	-2.43855	-2.21709	Tmem126a				1	1	1	6.1	6.1	6.1	21.539	0.0016474	7.1611	519640000	2	Q9D8Y1	Q9D8Y1	Transmembrane protein 126A
Triap1	-1.04386	-0.813496	-0.986151	-0.88605	-0.759765	-0.939108	Triap1				1	1	1	10.5	10.5	10.5	8.7558	0.0016373	7.04	374090000	2	Q9D8Z2	Q9D8Z2	TP53-regulated inhibitor of apoptosis 1
Atg7	-1.36081	-1.55446	-1.47289	-1.58543	-1.63644	-1.62095	Atg7				2	2	2	5.2	5.2	5.2	77.519	0	28.404	663270000	2	Q9D906	Q9D906	Ubiquitin-like modifier-activating enzyme ATG7
Isca1	-2.56331	-2.46715	-2.52413	-2.51518	-2.37903	-2.29011	Isca1				1	1	1	11.6	11.6	11.6	14.188	0.0017778	9.2844	1037500000	2	Q9D924	Q9D924	Iron-sulfur cluster assembly 1 homolog, mitochondrial
Mdp1	-1.62466	-1.69516	-1.68946	-1.57457	-1.69636	-1.57094	Mdp1				1	1	1	10.4	10.4	10.4	18.582	0	15.389	622700000	2	Q9D967	Q9D967	Magnesium-dependent phosphatase 1
Echdc1	3.57915	3.78554	3.63692	3.87446	3.81633	3.77564	Echdc1				13	13	13	51.6	51.6	51.6	35.467	0	206.74	76482000000	44	Q9D9V3	Q9D9V3	Ethylmalonyl-CoA decarboxylase
Phpt1	0.206511	0.144038	-0.00193842	0.171554	-0.000106273	-0.105018	Phpt1				3	3	3	34.7	34.7	34.7	13.996	0	46.783	3080100000	6	Q9DAK9	Q9DAK9	14 kDa phosphohistidine phosphatase
Slc25a19	1.0104	1.01656	1.14929	1.04113	1.24696	1.2951	Slc25a19				4	4	4	17.6	17.6	17.6	35.618	0	62.916	3918400000	11	Q9DAM5	Q9DAM5	Mitochondrial thiamine pyrophosphate carrier
Gng12	1.57395	1.55487	1.54814	1.22978	1.39841	1.29568	Gng12				4	4	4	66.7	66.7	66.7	7.9972	0	78.558	10207000000	10	Q9DAS9	Q9DAS9	Guanine nucleotide-binding protein G(I)/G(S)/G(O) subunit gamma-12
Tmem38b	-5.77727	-5.43198	-5.23738	-5.50485	-5.79567	-5.28537	Tmem38b				1	1	1	4.8	4.8	4.8	32.64	0.0017354	8.5014	14457000	2	Q9DAV9	Q9DAV9	Trimeric intracellular cation channel type B
Cnn3	-1.28608	-1.12574	-1.27715	-1.24408	-1.22793	-1.04457	Cnn3				3	3	3	10.9	10.9	10.9	36.428	0	22.387	814780000	4	Q9DAW9	Q9DAW9	Calponin-3
Napa	0.833908	0.577393	0.858592	1.03962	0.659382	0.503811	Napa				8	8	8	39	39	39	33.189	0	71.094	7335000000	12	Q9DB05;P28663	Q9DB05	Alpha-soluble NSF attachment protein
Mrpl12	1.71106	1.66779	1.71931	1.59734	1.78956	1.89327	Mrpl12				6	6	6	41.8	41.8	41.8	21.708	0	90.436	9845000000	18	Q9DB15	Q9DB15	39S ribosomal protein L12, mitochondrial
Atp5o	2.57066	2.42409	2.57274	2.83585	2.54148	2.51064	Atp5o				7	7	7	37.6	37.6	37.6	23.363	0	89.624	27879000000	23	Q9DB20	Q9DB20	ATP synthase subunit O, mitochondrial
Mcts1	0.381138	0.19993	0.268204	0.231437	0.282082	0.162723	Mcts1				4	4	4	32.6	32.6	32.6	20.555	0	33.502	10233000000	9	Q9DB27	Q9DB27	Malignant T-cell-amplified sequence 1
Iah1	2.02556	1.81173	2.00136	1.76352	1.94591	1.81062	Iah1				5	5	5	26.9	26.9	26.9	27.974	0	59.572	7147500000	13	Q9DB29	Q9DB29	Isoamyl acetate-hydrolyzing esterase 1 homolog
Fundc1	-0.0523022	0.00446518	0.0394334	-0.00528935	0.0751732	0.139045	Fundc1				1	1	1	11	11	11	17.158	0	15.366	1571400000	4	Q9DB70	Q9DB70	FUN14 domain-containing protein 1
Uqcrc2	5.67395	5.85978	5.83321	5.56277	5.57959	5.69157	Uqcrc2				20	20	20	48.6	48.6	48.6	48.234	0	315.26	546390000000	104	Q9DB77	Q9DB77	Cytochrome b-c1 complex subunit 2, mitochondrial
Dhdh	2.13099	2.11634	2.11259	2.08823	2.10543	2.17782	Dhdh				7	7	7	30	30	30	36.3	0	105.83	26392000000	19	Q9DBB8	Q9DBB8	Trans-1,2-dihydrobenzene-1,2-diol dehydrogenase
Cpn2	-1.73922	-2.2282	-1.69442	-1.3929	-1.25365	-1.38823	Cpn2				2	2	2	7.3	7.3	7.3	60.478	0	38.997	240740000	3	Q9DBB9	Q9DBB9	Carboxypeptidase N subunit 2
Selo	-1.0746	-0.89672	-0.986203	-1.11405	-1.18555	-1.18617	Selo				2	2	2	5.1	5.1	5.1	74.22	0	12.143	135430000	2	Q9DBC0	Q9DBC0	Selenoprotein O
Csad	2.55041	2.56605	2.52349	2.37002	2.42412	2.47991	Csad				11	11	11	26.8	26.8	26.8	55.144	0	107.43	15100000000	14	Q9DBE0	Q9DBE0	Cysteine sulfinic acid decarboxylase
Alg2	-2.73646	-2.7316	-2.75217	-2.75237	-2.71216	-2.74312	Alg2				1	1	1	4.1	4.1	4.1	47.404	0.0017286	8.3538	241000000	1	Q9DBE8	Q9DBE8	Alpha-1,3/1,6-mannosyltransferase ALG2
Aldh7a1	0.738777	1.03883	0.845903	0.665573	0.731231	0.626149	Aldh7a1				4	4	4	10.8	10.8	10.8	58.861	0	33.758	2336800000	5	Q9DBF1	Q9DBF1	Alpha-aminoadipic semialdehyde dehydrogenase
Cyp27a1	-1.25091	-1.09552	-1.21753	-1.42308	-1.33364	-1.3151	Cyp27a1				3	3	3	9.9	9.9	9.9	60.719	0	40.292	1220700000	5	Q9DBG1	Q9DBG1	Sterol 26-hydroxylase, mitochondrial
Ap2b1	-0.111423	-0.113296	0.233793	0.242248	-0.0406968	-0.110371	Ap2b1				12	4	4	16.4	7.6	7.6	104.58	0	41.78	1296100000	5	Q9DBG3	Q9DBG3	AP-2 complex subunit beta
Plin3	-0.885897	-1.17493	-0.952043	-0.934619	-0.855368	-1.17314	Plin3				2	2	2	6.2	6.2	6.2	47.262	0	59.273	3133100000	5	Q9DBG5	Q9DBG5	Perilipin-3
Rpn2	2.02264	1.83484	2.03895	2.01028	2.09402	2.09735	Rpn2				7	7	7	16.8	16.8	16.8	69.062	0	101.82	10453000000	20	Q9DBG6	Q9DBG6	Dolichyl-diphosphooligosaccharide--protein glycosyltransferase subunit 2
Tax1bp3	-3.40107	-2.88186	-3.1787	-3.22949	-3.08323	-2.93792	Tax1bp3				1	1	1	11.3	11.3	11.3	13.722	0.0017613	8.8534	265820000	2	Q9DBG9	Q9DBG9	Tax1-binding protein 3
Lman2	0.438565	0.274319	0.399879	0.68163	0.819652	0.653379	Lman2				5	5	5	18.7	18.7	18.7	40.429	0	35.682	4253800000	11	Q9DBH5	Q9DBH5	Vesicular integral-membrane protein VIP36
Pgam1	3.87816	3.916	3.92821	3.85571	3.86156	3.83442	Pgam1				13	8	8	60.6	50	50	28.832	0	274.43	137350000000	65	Q9DBJ1	Q9DBJ1	Phosphoglycerate mutase 1
Acadsb	2.67994	2.75878	2.80296	2.59669	2.58559	2.69768	Acadsb				13	13	13	43.1	43.1	43.1	47.874	0	183.87	18742000000	32	Q9DBL1	Q9DBL1	Short/branched chain specific acyl-CoA dehydrogenase, mitochondrial
Coasy	1.87301	2.0591	1.97199	1.84862	1.83435	1.8647	Coasy				7	7	7	14.7	14.7	14.7	62.022	0	68.521	13002000000	14	Q9DBL7	Q9DBL7	Bifunctional coenzyme A synthase;Phosphopantetheine adenylyltransferase;Dephospho-CoA kinase
Abhd5	-0.375495	0.0842916	-0.554267	-0.778334	-0.249192	-0.164601	Abhd5				2	2	2	7.7	7.7	7.7	39.154	0	49.766	2462500000	5	Q9DBL9	Q9DBL9	1-acylglycerol-3-phosphate O-acyltransferase ABHD5
Ehhadh	2.59878	2.4949	2.4891	2.49393	2.6318	2.60444	Ehhadh				15	15	15	28.6	28.6	28.6	78.301	0	201.58	22058000000	36	Q9DBM2	Q9DBM2	Peroxisomal bifunctional enzyme;Enoyl-CoA hydratase/3,2-trans-enoyl-CoA isomerase;3-hydroxyacyl-CoA dehydrogenase
Cmpk1	1.17324	1.16695	1.17527	1.21752	1.24701	1.19449	Cmpk1				4	4	4	23	23	23	22.165	0	107.57	7805100000	19	Q9DBP5	Q9DBP5	UMP-CMP kinase
Tmem43	-1.05317	-1.03924	-1.09037	-1.31047	-1.10215	-1.11354	Tmem43				3	3	3	7.8	7.8	7.8	44.783	0	16.651	827270000	4	Q9DBS1	Q9DBS1	Transmembrane protein 43
Eif3k	-1.64015	-1.53786	-1.40421	-1.44436	-1.50408	-1.50429	Eif3k				3	3	3	16.1	16.1	16.1	25.086	0	27.241	1435600000	7	Q9DBZ5	Q9DBZ5	Eukaryotic translation initiation factor 3 subunit K
Gnai3	-4.79515	-4.65627	-4.68909	-4.75359	-4.53757	-4.50066	Gnai3				6	1	1	25.1	9	9	40.538	0.00047371	11.626	186720000	1	Q9DC51	Q9DC51	Guanine nucleotide-binding protein G(k) subunit alpha
Pmpca	0.660978	0.530632	0.616	0.554114	0.61212	0.55517	Pmpca				3	3	3	7.6	7.6	7.6	58.278	0	44.726	11039000000	6	Q9DC61	Q9DC61	Mitochondrial-processing peptidase subunit alpha
Ndufa9	3.2143	3.27309	3.45755	3.36834	3.3835	3.64428	Ndufa9				11	11	11	35.8	35.8	35.8	42.525	0	231.14	57325000000	38	Q9DC69	Q9DC69	NADH dehydrogenase [ubiquinone] 1 alpha subcomplex subunit 9, mitochondrial
Ndufs7	3.78671	4.20363	3.93047	3.75771	3.7828	3.91677	Ndufs7				8	8	8	25.4	25.4	25.4	24.683	0	70.482	62630000000	31	Q9DC70;Q3UR78	Q9DC70	NADH dehydrogenase [ubiquinone] iron-sulfur protein 7, mitochondrial
Mrps15	-0.0469608	0.123074	0.08023	-0.0333102	-0.0226816	0.00323448	Mrps15				1	1	1	3.5	3.5	3.5	29.463	0.0016591	7.3151	313800000	1	Q9DC71	Q9DC71	28S ribosomal protein S15, mitochondrial
Mrps11	-4.09888	-3.97929	-4.03482	-3.9304	-4.01979	-3.77766	Mrps11				1	1	1	10.5	10.5	10.5	20.208	0.0017175	8.1486	207560000	1	Q9DCA2	Q9DCA2	28S ribosomal protein S11, mitochondrial
Isoc2b	-2.56033	-2.42496	-2.30134	-2.23478	-2.40891	-2.46377	Isoc2b				1	1	1	7.6	7.6	7.6	23.151	0	13.64	737530000	1	Q9DCC7	Q9DCC7	Isochorismatase domain-containing protein 2B, mitochondrial
Tomm20	-2.02813	-2.30437	-1.96063	-1.89674	-1.80484	-1.70911	Tomm20				2	2	2	17.2	17.2	17.2	16.284	0	17.137	3907500000	2	Q9DCC8	Q9DCC8	Mitochondrial import receptor subunit TOM20 homolog
Pgd	4.96147	5.29735	4.98373	5.18897	5.11349	4.96818	Pgd				28	28	28	60.9	60.9	60.9	53.247	0	323.31	261730000000	102	Q9DCD0	Q9DCD0	6-phosphogluconate dehydrogenase, decarboxylating
Trmt112	-3.30268	-3.03842	-2.95479	-3.0628	-3.14389	-2.86427	Trmt112				1	1	1	11.2	11.2	11.2	14.141	0.0017109	8.0675	108110000	2	Q9DCG9	Q9DCG9	Multifunctional methyltransferase subunit TRM112-like protein
Eif3f	-1.92459	-2.13747	-2.1153	-2.05822	-1.98051	-2.0711	Eif3f				3	3	3	8.3	8.3	8.3	37.984	0	30.759	2725900000	3	Q9DCH4	Q9DCH4	Eukaryotic translation initiation factor 3 subunit F
Ndufa8	1.84475	2.18351	1.96164	1.81741	1.89296	2.04195	Ndufa8				7	7	7	47.1	47.1	47.1	19.992	0	90.419	32165000000	27	Q9DCJ5	Q9DCJ5	NADH dehydrogenase [ubiquinone] 1 alpha subcomplex subunit 8
Fam96a	-3.18819	-3.07541	-3.122	-3.12042	-3.10145	-2.94602	Fam96a				1	1	1	6.9	6.9	6.9	18.418	0.0019739	6.4798	109720000	2	Q9DCL2	Q9DCL2	MIP18 family protein FAM96A
Paics	1.228	1.00273	1.06682	0.832747	1.0909	0.973567	Paics				4	4	4	12.2	12.2	12.2	47.006	0	57.757	4502000000	7	Q9DCL9	Q9DCL9	Multifunctional protein ADE2;Phosphoribosylaminoimidazole-succinocarboxamide synthase;Phosphoribosylaminoimidazole carboxylase
Ethe1	-1.12388	-1.17954	-1.05888	-0.933087	-0.916705	-0.914399	Ethe1				1	1	1	3.9	3.9	3.9	27.738	0.0016333	6.9988	988320000	2	Q9DCM0	Q9DCM0	Persulfide dioxygenase ETHE1, mitochondrial
Gstk1	3.15642	3.14904	3.15743	3.08462	3.11234	3.14565	Gstk1				12	12	12	57.5	57.5	57.5	25.704	0	171.44	27130000000	35	Q9DCM2	Q9DCM2	Glutathione S-transferase kappa 1
Nudt12	-0.191387	0.128074	-0.168772	-0.190062	-0.143683	-0.368347	Nudt12				4	4	4	11.9	11.9	11.9	51.51	0	27.463	548200000	5	Q9DCN1	Q9DCN1	Peroxisomal NADH pyrophosphatase NUDT12
Cyb5r3	1.66361	1.71342	1.57229	1.62605	1.67775	1.59547	Cyb5r3				9	9	9	48.8	48.8	48.8	34.127	0	133.55	10355000000	11	Q9DCN2	Q9DCN2	NADH-cytochrome b5 reductase 3;NADH-cytochrome b5 reductase 3 membrane-bound form;NADH-cytochrome b5 reductase 3 soluble form
Mecr	3.30652	3.49114	3.50914	3.5019	3.57812	3.50019	Mecr				15	15	15	43.7	43.7	43.7	40.342	0	323.31	93307000000	58	Q9DCS3;O54916	Q9DCS3	Trans-2-enoyl-CoA reductase, mitochondrial
Ndufb10	3.41537	3.55486	3.55023	3.44082	3.46862	3.55386	Ndufb10				9	9	9	57.4	57.4	57.4	21.024	0	189.65	100460000000	42	Q9DCS9	Q9DCS9	NADH dehydrogenase [ubiquinone] 1 beta subcomplex subunit 10
Akr1e2	-1.21539	-1.25368	-1.2611	-1.33397	-1.39537	-1.4256	Akr1e2				1	1	1	4.3	4.3	4.3	34.46	0.0017637	8.8922	97078000	3	Q9DCT1	Q9DCT1	1,5-anhydro-D-fructose reductase
Ndufs3	3.15264	3.18212	3.22914	3.24375	3.27509	3.33579	Ndufs3				10	10	10	39.5	39.5	39.5	30.149	0	137.56	120920000000	45	Q9DCT2	Q9DCT2	NADH dehydrogenase [ubiquinone] iron-sulfur protein 3, mitochondrial
Crip2	-0.111308	-0.16142	-0.0873698	-0.0398846	-0.0466063	-0.00912779	Crip2				3	3	3	16.8	16.8	16.8	22.727	0	31.474	3397900000	8	Q9DCT8	Q9DCT8	Cysteine-rich protein 2
Dgat2	-3.1149	-3.37867	-3.4841	-3.67632	-3.61986	-3.52231	Dgat2				1	1	1	3.1	3.1	3.1	43.769	0.0016618	7.3478	218480000	1	Q9DCV3	Q9DCV3	Diacylglycerol O-acyltransferase 2
Rmdn1	2.7927	2.80718	2.86788	2.79734	2.92088	2.9305	Rmdn1				10	10	10	39	39	39	35	0	184.46	34279000000	31	Q9DCV4	Q9DCV4	Regulator of microtubule dynamics protein 1
Etfb	5.82929	6.10724	5.90181	5.66588	5.86136	5.87886	Etfb				16	16	16	72.2	72.2	72.2	27.623	0	263.42	866140000000	103	Q9DCW4	Q9DCW4	Electron transfer flavoprotein subunit beta
Atp5h	2.2848	2.18774	2.28816	2.68163	2.34847	2.30622	Atp5h				8	8	8	67.7	67.7	67.7	18.749	0	132.89	50646000000	22	Q9DCX2	Q9DCX2	ATP synthase subunit d, mitochondrial
Gmpr	2.26027	2.21158	2.30713	3.02456	3.30845	4.01074	Gmpr				17	17	14	60.9	60.9	55.9	37.482	0	233.12	72569000000	45	Q9DCZ1	Q9DCZ1	GMP reductase 1
Apoo	1.46973	1.61421	1.59176	1.61235	1.71076	1.80133	Apoo				7	7	7	49	49	49	22.604	0	111.35	29222000000	20	Q9DCZ4	Q9DCZ4	Apolipoprotein O
Sacm1l	2.29342	2.29983	2.30677	2.28444	2.25805	2.17384	Sacm1l				15	15	14	26.1	26.1	24.5	66.943	0	205.74	17887000000	25	Q9EP69	Q9EP69	Phosphatidylinositide phosphatase SAC1
Lactb	-2.60249	-2.74928	-2.62843	-2.45097	-2.53276	-2.5495	Lactb				2	2	2	4.4	4.4	4.4	60.705	0	12.097	472850000	2	Q9EP89	Q9EP89	Serine beta-lactamase-like protein LACTB, mitochondrial
Serhl	-0.406921	-0.306984	-0.381972	-0.426751	-0.263406	-0.17322	Serhl				2	2	2	7.7	7.7	7.7	35.31	0	12.193	1410000000	3	Q9EPB5	Q9EPB5	Serine hydrolase-like protein
Parva	-0.0853451	-0.222639	-0.13735	-0.365119	-0.205539	-0.225224	Parva				2	2	2	8.6	8.6	8.6	42.329	0	33.639	2695000000	5	Q9EPC1	Q9EPC1	Alpha-parvin
Xpo7	-1.89315	-1.91454	-1.94572	-1.76637	-1.98516	-1.85723	Xpo7				1	1	1	1.5	1.5	1.5	123.81	0.0016985	7.9885	297930000	1	Q9EPK7	Q9EPK7	Exportin-7
Ipo7	0.780465	0.812491	0.76652	0.780817	0.920063	0.938589	Ipo7				5	5	5	7.8	7.8	7.8	119.49	0	37.404	1510900000	6	Q9EPL8	Q9EPL8	Importin-7
Acox3	-5.0954	-4.47041	-5.57191	-5.90243	-5.32351	-5.85958	Acox3				1	1	1	1.3	1.3	1.3	78.403	0.002008	6.6929	2600900	1	Q9EPL9	Q9EPL9	Peroxisomal acyl-coenzyme A oxidase 3
Hsd17b11	-0.560979	-0.676106	-0.676894	-0.670346	-0.488035	-0.495515	Hsd17b11				3	3	3	8.4	8.4	8.4	32.88	0	19.309	1356600000	4	Q9EQ06;Q8VCR2	Q9EQ06	Estradiol 17-beta-dehydrogenase 11
Aldh6a1	5.72657	5.85848	5.86398	5.57786	5.69365	5.82297	Aldh6a1				31	31	30	70.3	70.3	69.2	57.915	0	323.31	323300000000	120	Q9EQ20	Q9EQ20	Methylmalonate-semialdehyde dehydrogenase [acylating], mitochondrial
Nif3l1	-2.32205	-2.36949	-2.37537	-2.32053	-2.33107	-2.13689	Nif3l1				1	1	1	4.5	4.5	4.5	41.745	0.001801	9.9242	313390000	2	Q9EQ80	Q9EQ80	NIF3-like protein 1
Erap1	0.683797	0.609424	0.700958	0.547324	0.610262	0.36428	Erap1				3	3	3	4	4	4	106.6	0	32.372	1905100000	3	Q9EQH2	Q9EQH2	Endoplasmic reticulum aminopeptidase 1
Vps35	2.58109	2.47055	2.59656	2.65345	2.63142	2.61219	Vps35				13	13	13	21.4	21.4	21.4	91.712	0	208.48	13667000000	26	Q9EQH3	Q9EQH3	Vacuolar protein sorting-associated protein 35
Mrpl46	0.268496	0.318108	0.39615	0.33322	0.481151	0.55517	Mrpl46				4	4	4	18.7	18.7	18.7	32.131	0	75.425	3643500000	11	Q9EQI8	Q9EQI8	39S ribosomal protein L46, mitochondrial
Mvp	0.374162	0.414262	0.504283	0.457628	0.428401	0.447019	Mvp				8	8	8	17.1	17.1	17.1	95.923	0	116.14	3348400000	11	Q9EQK5	Q9EQK5	Major vault protein
Ehd4	-0.901442	-1.21216	-1.03616	-0.964638	-0.868353	-0.870131	Ehd4				5	3	3	10.4	6.7	6.7	61.48	0	33.241	1400000000	4	Q9EQP2	Q9EQP2	EH domain-containing protein 4
Mycbp	-0.275714	-0.161752	-0.300134	-0.263084	-0.161986	-0.264056	Mycbp				1	1	1	11.7	11.7	11.7	11.97	0.0020016	6.6493	523640000	2	Q9EQS3	Q9EQS3	C-Myc-binding protein
Set	-0.148956	-0.311896	-0.257871	-0.395641	-0.223289	-0.104905	Set				3	3	3	12.8	12.8	12.8	33.377	0	34.49	2526300000	7	Q9EQU5	Q9EQU5	Protein SET
Stx12	0.774065	0.930026	0.834462	0.821364	0.954704	0.996673	Stx12				4	4	4	17.5	17.5	17.5	31.195	0	54.352	4211600000	13	Q9ER00	Q9ER00	Syntaxin-12
Dap3	0.17547	0.136173	0.266462	0.144621	0.263889	0.264863	Dap3				3	3	3	11.5	11.5	11.5	44.699	0	32.789	2809500000	8	Q9ER88	Q9ER88	28S ribosomal protein S29, mitochondrial
Wdr61	-1.75163	-1.75409	-1.63579	-1.71839	-1.62879	-1.67319	Wdr61				2	2	2	8.2	8.2	8.2	33.772	0	17.116	654010000	2	Q9ERF3	Q9ERF3	WD repeat-containing protein 61;WD repeat-containing protein 61, N-terminally processed
Rdh14	-2.93156	-2.94985	-2.92384	-3.08668	-3.1768	-3.04862	Rdh14				3	3	3	16.2	16.2	16.2	36.365	0	23.34	618850000	3	Q9ERI6	Q9ERI6	Retinol dehydrogenase 14
Cse1l	-0.577188	-0.801597	-0.498168	-0.297805	-0.45644	-0.457317	Cse1l				4	4	4	5.8	5.8	5.8	110.45	0	86.294	1827700000	8	Q9ERK4	Q9ERK4	Exportin-2
Gmfg	-3.45282	-3.07214	-3.34285	-3.57626	-3.43554	-3.46345	Gmfg				2	1	1	16.2	9.9	9.9	16.748	0.0027248	6.3	26202000	1	Q9ERL7	Q9ERL7	Glia maturation factor gamma
Ndufa13	3.30981	3.22696	3.43242	3.3568	3.36632	3.48128	Ndufa13				8	8	8	53.5	53.5	53.5	16.859	0	88.62	72009000000	36	Q9ERS2	Q9ERS2	NADH dehydrogenase [ubiquinone] 1 alpha subcomplex subunit 13
Ppp1r1a	-3.44194	-2.81232	-3.40121	-3.40081	-3.66211	-3.59731	Ppp1r1a				3	3	3	15.2	15.2	15.2	18.718	0	25.078	209080000	6	Q9ERT9	Q9ERT9	Protein phosphatase 1 regulatory subunit 1A
Ube4b	-5.14261	-4.35314	-4.92716	-5.11307	-5.0451	-5.11666	Ube4b				1	1	1	0.8	0.8	0.8	133.32	0.0017707	9.1108	6220100	1	Q9ES00	Q9ES00	Ubiquitin conjugation factor E4 B
Trappc4	-1.17377	-1.32021	-1.2819	-1.24733	-1.28114	-1.24659	Trappc4				1	1	1	5	5	5	24.385	0.0019881	6.5695	471730000	1	Q9ES56	Q9ES56	Trafficking protein particle complex subunit 4
Rtn3	-0.340136	-0.444465	-0.591069	-0.611113	-0.383039	-0.41414	Rtn3				2	2	2	5.3	5.3	5.3	103.88	0	23.962	6594700000	6	Q9ES97	Q9ES97	Reticulon-3
Hrg	0.136404	-0.203831	0.039838	-0.0108261	-0.0699332	-0.227409	Hrg				5	5	5	15.6	15.6	15.6	59.162	0	105.22	4261400000	11	Q9ESB3	Q9ESB3	Histidine-rich glycoprotein
Dysf	-1.86984	-1.82239	-1.79052	-1.75246	-1.65142	-1.75982	Dysf				5	5	4	4	4	3.3	237.91	0	45.684	1793600000	7	Q9ESD7	Q9ESD7	Dysferlin
Zak	-2.14376	-2.02659	-2.02398	-1.82652	-2.21797	-2.0287	Zak				1	1	1	1.4	1.4	1.4	91.719	0.0017339	8.4514	52231000	1	Q9ESL4	Q9ESL4	Mitogen-activated protein kinase kinase kinase MLT
Anp32b	-2.24019	-2.35472	-1.58277	-1.61002	-2.34917	-2.29643	Anp32b				4	2	2	17.3	11.4	11.4	31.078	0	19.703	1429700000	2	Q9EST5	Q9EST5	Acidic leucine-rich nuclear phosphoprotein 32 family member B
Dkc1	-0.264094	0.00095754	-0.257608	-0.542386	-0.431247	-0.389423	Dkc1				2	2	2	3.9	3.9	3.9	57.401	0	13.023	174760000	2	Q9ESX5	Q9ESX5	H/ACA ribonucleoprotein complex subunit 4
Gtf2i	-4.49579	-4.30045	-4.36962	-4.29977	-4.48622	-4.16934	Gtf2i				1	1	1	2.5	2.5	2.5	112.26	0.0017644	8.9147	237010000	2	Q9ESZ8	Q9ESZ8	General transcription factor II-I
Pygl	5.64308	5.91847	5.73332	5.85854	5.8914	5.74084	Pygl				47	40	40	58.7	51.6	51.6	97.462	0	323.31	189650000000	135	Q9ET01	Q9ET01	Glycogen phosphorylase, liver form
Jph2	-4.02722	-3.61622	-3.99059	-3.88624	-4.1672	-4.00079	Jph2				2	2	2	4.9	4.9	4.9	74.691	0	33.131	123680000	2	Q9ET78	Q9ET78	Junctophilin-2
Ivd	4.58271	4.66441	4.65893	4.46769	4.48455	4.60404	Ivd				15	15	15	41	41	41	46.325	0	265.35	88693000000	63	Q9JHI5	Q9JHI5	Isovaleryl-CoA dehydrogenase, mitochondrial
Tmod3	-0.248166	-0.291375	-0.325454	-0.489559	-0.256282	-0.241071	Tmod3				2	2	2	8.8	8.8	8.8	39.502	0	27.922	1135400000	4	Q9JHJ0	Q9JHJ0	Tropomodulin-3
Slc9a3r2	-0.836086	-0.859837	-0.859209	-0.792402	-0.760142	-0.699373	Slc9a3r2				2	2	2	8.9	8.9	8.9	37.402	0	22.363	726560000	2	Q9JHL1	Q9JHL1	Na(+)/H(+) exchange regulatory cofactor NHE-RF2
Ide	2.57355	2.05571	2.41714	2.24602	2.64841	2.38276	Ide				11	11	11	12.8	12.8	12.8	117.77	0	118.22	8637000000	20	Q9JHR7	Q9JHR7	Insulin-degrading enzyme
Lamtor2	-3.75745	-4.04517	-3.47413	-3.45566	-3.36422	-3.32019	Lamtor2				1	1	1	14.4	14.4	14.4	13.48	0.0017889	9.6077	2099100000	3	Q9JHS3	Q9JHS3	Ragulator complex protein LAMTOR2
Clpx	-0.329434	-0.503018	-0.266947	0.00867933	0.161527	0.225369	Clpx				4	4	4	8.2	8.2	8.2	69.228	0	46.496	1200900000	5	Q9JHS4	Q9JHS4	ATP-dependent Clp protease ATP-binding subunit clpX-like, mitochondrial
Dync1h1	2.9264	3.07685	2.98656	3.06114	2.89599	3.05645	Dync1h1				28	28	28	9.6	9.6	9.6	532.04	0	323.31	16913000000	50	Q9JHU4	Q9JHU4	Cytoplasmic dynein 1 heavy chain 1
Nit2	1.76276	1.70515	1.73431	1.72931	1.81266	1.8669	Nit2				11	11	11	51.4	51.4	51.4	30.501	0	188.91	12961000000	22	Q9JHW2	Q9JHW2	Omega-amidase NIT2
Stk4	-2.0436	-2.09143	-2.08541	-2.12764	-2.12224	-2.05507	Stk4				1	1	1	3.3	3.3	3.3	55.541	0	13.725	94359000	1	Q9JI11	Q9JI11	Serine/threonine-protein kinase 4;Serine/threonine-protein kinase 4 37kDa subunit;Serine/threonine-protein kinase 4 18kDa subunit
Nqo2	0.384528	0.515399	0.277696	0.248519	0.186196	0.20747	Nqo2				3	3	3	22.1	22.1	22.1	26.248	0	28.469	1539800000	4	Q9JI75	Q9JI75	Ribosyldihydronicotinamide dehydrogenase [quinone]
Actn2	0.372852	-0.0350063	0.055831	0.883999	-0.292003	-0.135633	Actn2				12	7	7	18.1	11.4	11.4	103.83	0	138.95	3154300000	12	Q9JI91	Q9JI91	Alpha-actinin-2
Prmt1	-3.49992	-3.66275	-3.42588	-3.44249	-3.55664	-3.22427	Prmt1				1	1	1	3.5	3.5	3.5	42.435	0.0068182	5.8494	220170000	1	Q9JIF0	Q9JIF0	Protein arginine N-methyltransferase 1
Copb1	0.00269527	-0.23913	-0.132247	0.257923	-0.0658151	-0.0984628	Copb1				5	5	5	8	8	8	107.06	0	60.004	2915900000	6	Q9JIF7	Q9JIF7	Coatomer subunit beta
Dazap1	-1.86129	-1.93027	-1.91062	-2.00096	-1.81853	-1.81876	Dazap1				3	3	2	10.3	10.3	7.6	43.214	0	35.285	928340000	2	Q9JII5	Q9JII5	DAZ-associated protein 1
Akr1a1	2.10133	1.98909	2.04232	2.04896	2.10443	2.01719	Akr1a1				11	11	11	40	40	40	36.586	0	156.52	9373800000	22	Q9JII6	Q9JII6	Alcohol dehydrogenase [NADP(+)]
Diablo	-1.79989	-1.88967	-1.63906	-1.68219	-1.73936	-1.49895	Diablo				3	3	3	14.3	14.3	14.3	26.82	0	56.768	841130000	6	Q9JIQ3	Q9JIQ3	Diablo homolog, mitochondrial
Ralb	-1.61796	-1.50647	-1.41005	-1.46716	-1.69948	-1.5546	Ralb				3	1	1	23.3	7.8	7.8	23.349	0.0071915	5.835	535190000	1	Q9JIW9	Q9JIW9	Ras-related protein Ral-B
Acin1	-6.62049	-5.87346	-6.30693	-6.39617	-6.78966	-6.46325	Acin1				2	2	2	1.9	1.9	1.9	150.72	0	20.092	55975000	2	Q9JIX8	Q9JIX8	Apoptotic chromatin condensation inducer in the nucleus
Htra2	-0.432356	0.0721561	-0.276003	-0.463249	-0.090588	-0.182952	Htra2				3	3	3	10.3	10.3	10.3	49.348	0	44.219	678420000	5	Q9JIY5	Q9JIY5	Serine protease HTRA2, mitochondrial
Flii	-1.81066	-2.00818	-1.81004	-1.84379	-1.8262	-1.90026	Flii				1	1	1	1.3	1.3	1.3	144.8	0.001632	6.9854	143180000	1	Q9JJ28	Q9JJ28	Protein flightless-1 homolog
Rpl38	-1.1528	-1.24417	-1.4172	-1.22666	-1.02612	-1.17515	Rpl38				2	2	2	28.6	28.6	28.6	8.2038	0	15.911	1056000000	3	Q9JJI8	Q9JJI8	60S ribosomal protein L38
Sh3bgrl	-0.145449	0	-0.271028	-0.515887	-0.267494	-0.551614	Sh3bgrl				5	5	5	55.3	55.3	55.3	12.811	0	76.235	4483200000	9	Q9JJU8	Q9JJU8	SH3 domain-binding glutamic acid-rich-like protein
Myoz2	-6.48246	-6.78097	-5.97614	-5.6165	-6.83276	-6.47793	Myoz2				2	2	2	17.8	17.8	17.8	29.761	0	28.586	1132800000	4	Q9JJW5	Q9JJW5	Myozenin-2
Tuba8	0.977556	0.749143	0.98817	1.11828	1.05265	1.04981	Tuba8				11	3	2	31.2	8.5	5.6	50.051	0	50.135	9931100000	8	Q9JJZ2	Q9JJZ2	Tubulin alpha-8 chain
Psmg1	-4.27777	-4.09731	-4.39989	-4.96647	-4.76203	-4.47222	Psmg1				2	2	1	8.7	8.7	5.2	33.104	0	67.44	228710000	3	Q9JK23	Q9JK23	Proteasome assembly chaperone 1
Myoz1	1.26938	0.874671	0.979429	2.26301	0.547761	0.799527	Myoz1				8	8	8	38.9	38.9	38.9	31.457	0	165.66	11114000000	20	Q9JK37	Q9JK37	Myozenin-1
Pdk2	2.52753	2.8035	2.68428	2.66448	2.55952	2.65347	Pdk2				8	8	8	26.8	26.8	26.8	46.04	0	130.9	25252000000	23	Q9JK42	Q9JK42	[Pyruvate dehydrogenase (acetyl-transferring)] kinase isozyme 2, mitochondrial
Sh3glb1	0.547247	0.574408	0.569946	0.432875	0.418238	0.353785	Sh3glb1				6	6	5	22.7	22.7	20.5	40.855	0	64.71	4759200000	12	Q9JK48	Q9JK48	Endophilin-B1
Prelp	3.23796	3.08104	3.08366	2.59655	2.87067	2.75065	Prelp				10	10	10	30.7	30.7	30.7	43.292	0	114.05	43176000000	21	Q9JK53	Q9JK53	Prolargin
Ybx3	-2.44599	-2.62304	-2.53101	-2.33633	-2.71343	-2.7603	Ybx3				4	3	2	23.8	19.1	10.5	38.813	0	87.107	730290000	3	Q9JKB3	Q9JKB3	Y-box-binding protein 3
Cend1	-4.05267	-3.91643	-3.82854	-3.75251	-3.98574	-3.90021	Cend1				1	1	1	10.7	10.7	10.7	14.987	0	90.504	134630000	4	Q9JKC6	Q9JKC6	Cell cycle exit and neuronal differentiation protein 1
Iqgap1	0.0134271	0.0185218	-0.0178019	-0.0586201	0.0789822	0.248717	Iqgap1				9	9	9	11.2	11.2	11.2	188.74	0	85.056	5132400000	10	Q9JKF1	Q9JKF1	Ras GTPase-activating-like protein IQGAP1
Mrpl39	-0.467547	-0.499427	-0.447296	-0.53903	-0.390266	-0.360588	Mrpl39				3	3	3	11	11	11	38.549	0	36.01	2158300000	4	Q9JKF7	Q9JKF7	39S ribosomal protein L39, mitochondrial
Stx6	-2.71812	-2.67361	-2.68031	-2.89129	-2.89792	-2.73083	Stx6				2	2	2	12.2	12.2	12.2	28.996	0	19.34	134170000	3	Q9JKK1	Q9JKK1	Syntaxin-6
Ndufaf3	-0.784205	-0.809735	-0.745461	-0.6919	-0.620593	-0.679536	Ndufaf3				2	2	2	18.4	18.4	18.4	20.733	0	17.041	1389400000	4	Q9JKL4	Q9JKL4	NADH dehydrogenase [ubiquinone] 1 alpha subcomplex assembly factor 3
Mbnl1	-2.87995	-2.58628	-2.86134	-3.02203	-2.91448	-3.13566	Mbnl1				1	1	1	3.2	3.2	3.2	36.975	0.0020096	6.7202	19232000	1	Q9JKP5	Q9JKP5	Muscleblind-like protein 1
Hyou1	1.61	1.71614	1.63996	1.58333	1.76784	1.70677	Hyou1				12	12	12	17.7	17.7	17.7	111.18	0	140.17	9860900000	20	Q9JKR6	Q9JKR6	Hypoxia up-regulated protein 1
Ldb3	-1.50756	-1.98469	-1.74205	-0.506566	-2.22291	-1.88911	Ldb3				6	6	6	14.2	14.2	14.2	76.431	0	164.98	9781000000	15	Q9JKS4	Q9JKS4	LIM domain-binding protein 3
Adrm1	-4.04566	-3.65511	-3.42833	-3.67467	-3.52524	-3.51054	Adrm1				2	2	2	7.6	7.6	7.6	42.06	0	54.25	480540000	5	Q9JKV1	Q9JKV1	Proteasomal ubiquitin receptor ADRM1
Arl6ip1	-1.92979	-1.95128	-1.78493	-1.9764	-1.9405	-1.96077	Arl6ip1				1	1	1	4.9	4.9	4.9	23.437	0.0016367	7.0348	2007000000	2	Q9JKW0	Q9JKW0	ADP-ribosylation factor-like protein 6-interacting protein 1
[truncated: 163 more rows]
