# Supplementary material for: Ubiquitin ligase RNF20 coordinates sequential adipose thermogenesis with brown and beige fat-specific substrates
Source: Nat Commun. 2024 Jan 31;15:940. doi: 10.1038/s41467-024-45270-7 (PMC10831072; doi:10.1038/s41467-024-45270-7)
Supplement: Supplementary file 6 — Source Data [file 41467_2024_45270_MOESM6_ESM.xlsx]

## Sheet: Fig. 1
Fig. 1a
RNF20	0	2	4	8		UCP1	0	2	4	8
	1.01566	0.512819	0.314236	0.129662			0.828396	1.65029	1.53055	1.15728
	1.12351	0.16666	0.386918	0.373631			1.15217	1.63601	1.97429	1.5832
	0.860825	0.479811	0.430698	0.128811			1.01944	1.43346	1.66024	1.95173
	0.843546	0.686569	0.297637	0.477042			0.588434	1.18708	1.79809	2.60521
	1.07163	0.279125	0.303365	0.401543			1.29212	1.41679	1.80467	2.12005
	1.08483	0.333139	0.382896	0.591318			1.11945	1.74785	2.39569	2.00781
Fig. 1b
RNF20	0	6	72		UCP1	0	6	72
	1.04326	0.448218	0.399355			1.74063	1.31965	1.75487
	1.1907	0.48938	0.474422			0.864824	0.684602	1.50353
	0.925717	0.356257	0.485797			0.642327	1.98528	1.88691
	0.840328	0.513152	0.514825			0.752221	1.60334	1.97283
		0.855882					1.72538
Fig. 1d
Rnf20	Mock	RNF20 OE		Ucp1	Mock	RNF20 OE		Pgc1a	Mock	RNF20 OE
	0.992183	9.94641			1.16762	0.262631			0.931157	0.606963
	0.903319	7.30209			0.863189	0.136647			0.979098	0.40134
	1.1045	15.6493			0.969188	0.179142			1.08974	0.559783
Fig. 1e
OCR	Mock	RNF20 OE
	22.6809	21.2133
	26.8072	20.9137
	28.8208	20.9181
	21.4842	19.4849
	32.1475
Fig. 1g
Rnf20	siNC	siRnf20		Ucp1	siNC	siRnf20		Pgc1a	siNC	siRnf20
	1.02755	0.32273			0.804611	18.2748			0.88871	5.71127
	1.04036	0.351643			1.27911	19.5118			1.0346	6.03943
	1.00525	0.339332			0.947182	28.2217			1.00488	7.29811
	1.04608	0.334831			0.850982	18.5537			0.89179	6.19782
	0.76441	0.337783			0.962765	28.152			1.16299	7.29395
	1.11634	0.353736			1.15535	22.5964			1.01703	4.75863
Fig. 1h
OCR	Mock	RNF20 OE
	19.6451	26.4917
	24.939	34.624
	21.3066	31.9165
	21.2302	22.9287
	25.7511
Fig. 1i
MitoTracker intensity (a.u.)	WT	Rnf20+/−
	38.99	88.913
	62.057	81.025
	33.511	64.361
	46.379	65.109
	53.645	75.9
	42.7	59.676
Fig. 1j
Relative mtDNA/nDNA	WT	Rnf20+/−
	0.708428	1.47957
	1.13793	1.36467
	0.955993	1.62025
	1.19765	1.34152
Fig. 1k
Rnf20	WT	Rnf20+/-		Ucp1	WT	Rnf20+/-		Pgc1a	WT	Rnf20+/-
	0.981295	0.43981			1.18312	1.24572			0.877991	1.69971
	1.01466	0.449509			1.10277	1.08165			1.1699	2.49626
	0.971986	0.321194			1.03239	1.178			0.912512	1.88758
	0.96735	0.476168			0.95298	1.71623			0.886483	2.10634
	0.853261	0.473264			0.919852	1.6097			1.07785	2.0488
	1.2303				0.702711				0.926458
	0.981149				1.10618				1.1488
Fig. 1m
	WT				Rnf20+/-
0	37.5	37.4	37.5	37.2	38.3	38	37.7	37.7
1	34.6	35.5	35.1	34.4	36.2	35.8	35.7	35.8
2	33.7	34.7	34.7	35	36.6	35.4	34.9	34.7
3	34.3	35	35.1	34.4	36.6	36.1	36.2	36.3
4	32.9	34.1	34.8	34.4	36.4	36.5	36.5	35.6
6	34.5	35.9	34.6	34.3	37.5	35.5	35.5	35.4
Fig. 1o
	WT								Rnf20+/-
0	36.1	36.9	37	36.8	37.1	36.9	36.6	36.9	37	37.4	37.5	37.4
1	34.4	34.2	34.6	33.2	35.1	34.3	33.7	33.1	35.5	35.6	35.7	35.6
2	33.6	34.6	34.2	33.9	34.4	32.9	34.3	32.1	35.1	35.2	35.4	34.7
3	31.7	34.7	34.3	33.7	33.4	32.5	32.7	32.9	34.8	36	35.7	35.6
4	32.5	33.5	33.5	33.7	34.3	33.6	32.9	34	34.3	35	35.2	36
5	32.2	34.8	33.8	34.2	32.4	32.5	31	32.6	33.9	34.6	34.8	35.8
6	29.8	34.4	34.8	33.2	33.9	33.8	33.5	33.3	34.5	34.5	34.8	35.1
Fig. 1r
Physical activity	WT veh	WT CL	Rnf20+/- veh	Rnf20+/- CL		Drink	WT veh	WT CL	Rnf20+/- veh	Rnf20+/- CL			Food intake	WT veh	WT CL	Rnf20+/- veh	Rnf20+/- CL
	6121.28	3430.57	6354.15	2762.24			2.85128	2.5	2.64615	1.4				3.65128	2.9125	3.81539	2.05
	5132.09	3111.67	5264.91	5287.03			2.66667	1.6	3.53846	3.2625				3.89744	2.725	5.11795	4.5375
	4265.64	4410.36	4800	3890.94			3.86667	3.225	4.20513	2.7				4.27692	3.05	5.55897	4.975
	4312.73	4689.06	5693.12	6417.76			3.47692	3.125	3.84615	4.1875				4.33846	4.6875	4.34872	4.525
	5670.13	3317.81	5096.84	2433.59			3.49744	2.9125	3.68205	2.05				3.82564	2.925	4.52308	3

## Sheet: Fig. 1q
Fig. 1q
Heat	Time	WT					Rnf20+/-						O2 consumption	Time	WT					Rnf20+/-
Veh	12:07	14.349	17.642	14.759	13.439	17.959	13.979	18.671	15.589	15.623	18.34		Veh	12:07	3002	3670	3023	2781	3593	2859	3786	3046	3072	3617
	12:19	14.336	22.653	15.385	12.469	21.119	14.327	18.006	18.217	17.925	18.378			12:19	3003	4686	3182	2568	4191	2953	3613	3565	3527	3647
	12:31	14.632	19.992	17.607	12.456	26.777	13.982	17.011	21.917	23.008	17.997			12:31	3072	4114	3621	2610	5296	2881	3410	4282	4506	3559
	12:43	14.315	16.99	16.662	13.427	23.902	13.303	15.998	21.908	21.482	18.368			12:43	3022	3529	3417	2798	4721	2748	3261	4315	4173	3605
	12:55	13.422	13.979	20.134	12.474	16.389	12.955	15.662	21.889	19.525	17.288			12:55	2809	2917	4094	2590	3247	2658	3198	4315	3804	3415
	13:07	12.809	14.65	18.883	12.456	15.1	17.051	15.652	19.326	15.609	16.517			13:07	2698	3051	3797	2594	3015	3490	3201	3794	3043	3260
	13:19	13.414	14.308	17.619	15.031	15.112	19.1	18.639	17.467	18.768	17.269			13:19	2822	2995	3550	3120	3019	3936	3825	3413	3658	3371
	13:31	13.103	15.313	18.542	15.671	15.737	19.763	18.656	17.457	19.533	19.097			13:31	2742	3196	3751	3242	3136	4051	3834	3408	3838	3736
	13:43	13.729	15.983	19.825	15.042	14.8	19.082	19.328	16.328	22.249	18.363			13:43	2875	3333	3981	3111	2979	3931	3945	3226	4352	3611
	13:55	16.17	19.624	17.311	12.794	14.774	14.664	21.326	15.591	27.747	17.25			13:55	3366	4069	3481	2654	2984	3006	4272	3059	5410	3413
	14:07	17.69	22.317	14.766	12.482	14.155	14.654	21.332	15.976	22.634	17.26			14:07	3676	4570	2990	2582	2866	3012	4282	3164	4419	3407
	14:19	20.169	20.631	14.144	12.465	15.423	14.651	20.679	16.322	19.519	17.247			14:19	4160	4247	2886	2603	3129	3024	4154	3229	3838	3404
	14:31	22.901	16.66	13.825	13.738	17.003	13.962	19.31	15.611	18.344	16.523			14:31	4681	3457	2828	2851	3422	2907	3935	3072	3582	3258
	14:43	20.759	16.001	17.604	13.439	22.985	14.323	20.993	20.785	18.34	16.169			14:43	4255	3320	3586	2791	4578	2970	4298	4114	3632	3201
	14:55	19.839	15.313	21.7	15.037	24.253	13.639	20.309	24.903	22.264	16.521			14:55	4082	3190	4376	3126	4769	2812	4158	4883	4308	3230
	15:07	17.699	14.337	20.117	13.108	22.03	17.058	18.315	23.76	18.331	14.685			15:07	3669	2991	4047	2735	4362	3515	3770	4679	3577	2929
	15:19	17.398	13.973	14.767	12.478	16.369	17.72	17.308	20.047	17.584	19.084			15:19	3608	2929	3006	2589	3267	3666	3567	3952	3449	3758
	15:31	15.867	13.986	14.78	12.467	14.798	16.009	18.653	18.179	17.573	19.447			15:31	3317	2920	3001	2601	2982	3289	3825	3570	3441	3830
	15:43	14.04	13.979	14.778	13.113	14.775	14.318	22.999	17.464	16.408	21.312			15:43	2930	2916	2994	2725	2995	2966	4614	3455	3241	4196
	15:55	14.034	19.299	14.773	13.429	14.796	13.632	23.998	17.453	17.953	25.345			15:55	2934	3991	3001	2791	2997	2833	4828	3435	3516	4951
	16:07	13.714	18.667	13.523	15.029	14.15	12.959	22.324	18.198	20.307	24.23			16:07	2853	3828	2762	3106	2902	2680	4488	3571	3966	4740
	16:19	14.336	19.001	13.509	16.646	14.159	12.954	22.31	18.183	21.083	19.123			16:19	2999	3882	2794	3449	2905	2680	4545	3576	4115	3757
	16:31	14.321	24.008	18.542	17.25	17.934	12.953	19	18.195	21.078	17.261			16:31	2999	4843	3776	3578	3634	2679	3869	3595	4109	3396
	16:43	16.472	19.704	21.102	18.897	20.162	12.595	18.655	17.447	21.096	17.251			16:43	3415	3990	4240	3855	4017	2618	3799	3463	4112	3390
	16:55	20.458	16.332	18.583	19.228	20.156	12.959	22.989	17.428	20.286	17.625			16:55	4189	3320	3740	3879	3993	2686	4618	3465	3948	3474
	17:07	20.744	14.334	16.672	18.895	16.685	13.299	21.666	20.777	18.348	19.449			17:07	4273	2938	3377	3825	3308	2756	4402	4130	3607	3823
	17:19	23.821	14.348	17.298	18.896	14.799	17.736	20.983	22.306	18.335	23.526			17:19	4853	2922	3504	3818	2945	3645	4252	4377	3611	4618
	17:31	21.36	14.992	17.924	15.068	15.11	23.209	21.662	21.922	24.219	25.34			17:31	4352	3071	3629	3023	3017	4676	4407	4278	4719	4960
	17:43	19.221	14.992	14.793	15.067	13.523	20.131	18.994	23.759	23.021	18.722			17:43	3944	3071	2976	3022	2715	4028	3870	4685	4512	3681
	17:55	14.944	14.323	14.787	15.715	14.797	18.783	17.321	18.922	17.965	17.255			17:55	3086	2916	2979	3124	2985	3779	3527	3705	3524	3413
	18:07	14.34	14.659	15.093	13.457	14.15	15.7	21.66	18.199	16.79	16.168			18:07	2982	2991	3060	2686	2856	3186	4354	3574	3275	3185
	18:19	13.731	12.993	14.766	14.433	14.473	15.346	22.996	18.203	15.619	16.503			18:19	2849	2657	2997	2880	2912	3115	4600	3566	3050	3276
	18:31	12.828	13.317	14.78	14.743	18.587	14.656	20.688	20.8	16.784	15.771			18:31	2679	2710	3007	2940	3707	3005	4137	4066	3315	3132
	18:43	14.652	16.673	15.397	17.627	18.272	14.325	21.986	20.071	22.675	20.922			18:43	3046	3410	3149	3501	3626	2948	4408	3936	4413	4144
	18:55	15.258	19.991	15.084	16.68	16.682	13.985	21.008	18.211	23.04	25.321			18:55	3152	4050	3072	3311	3291	2868	4235	3528	4479	4976
	19:07	18.609	19.005	14.447	15.077	14.494	15.678	19.323	17.46	18.358	23.858			19:07	3816	3855	2946	3005	2871	3186	3894	3410	3590	4678
	19:19	21.381	21.02	15.404	13.148	14.175	20.134	19.673	17.458	20.289	22.413			19:19	4321	4236	3155	2627	2807	4098	3971	3404	3953	4377
	19:31	22.905	21.682	21.413	13.449	14.801	19.789	23.352	18.96	19.518	20.965			19:31	4633	4351	4306	2696	2915	4008	4650	3693	3792	4100
	19:43	22.604	21.668	22.008	16.36	14.178	17.745	22.686	18.583	23.432	21.691			19:43	4545	4369	4418	3247	2794	3606	4536	3587	4557	4256
	19:55	26.885	21.676	20.743	20.512	14.79	16.701	21.992	18.952	23.834	18.328			19:55	5418	4348	4164	4092	2919	3400	4417	3662	4640	3608
	20:07	26.9	18.328	19.183	20.51	15.741	16.027	21.993	20.083	23.827	17.267			20:07	5409	3716	3868	4071	3122	3267	4414	3918	4658	3391
	20:19	18.635	17.329	15.714	21.478	20.782	16.366	21.323	20.798	26.164	18.002			20:19	3786	3537	3172	4252	4075	3337	4286	4067	5093	3549
	20:31	16.183	16.337	15.75	15.706	20.158	19.785	18.319	20.027	24.968	18.358			20:31	3314	3317	3173	3115	3943	3964	3703	3944	4858	3605
	20:43	18.31	20.353	16.357	15.073	19.214	20.811	23.358	18.2	23.836	19.873			20:43	3719	4106	3310	2986	3768	4189	4643	3550	4652	3879
	20:55	17.704	22.679	18.229	15.704	18.592	25.598	23.351	20.057	23.039	19.101			20:55	3606	4573	3757	3112	3657	5120	4671	3927	4497	3716
	21:07	20.762	23.363	18.557	15.069	19.209	26.627	24.694	21.175	23.03	19.113			21:07	4219	4661	3792	3014	3772	5314	4876	4133	4523	3735
	21:19	22.28	21.016	22.36	15.066	23.615	24.919	23.681	23.768	23.394	18.349			21:19	4513	4204	4470	2991	4651	4981	4674	4660	4585	3582
	21:31	21.389	19.02	24.555	17.95	17.981	21.846	22.038	28.602	18.357	18.355			21:31	4335	3831	4901	3559	3545	4401	4331	5583	3622	3586
	21:43	17.709	18.34	20.764	19.91	17.948	24.269	20.347	26.373	18.357	18.773			21:43	3606	3669	4120	3919	3530	4854	3994	5158	3593	3662
	21:55	18.011	20.009	19.19	19.242	17.008	22.528	19.009	26.365	18.739	21.312			21:55	3658	4014	3807	3786	3329	4482	3761	5168	3661	4149
	22:07	19.269	19.993	20.147	19.892	19.555	25.953	22.012	23.762	17.965	22.408			22:07	3875	4007	3995	3931	3825	5136	4357	4673	3517	4377
	22:19	25.378	25.022	20.789	19.559	18.613	22.885	26.03	23.771	20.334	24.951			22:19	5097	4967	4124	3849	3633	4518	5107	4665	3955	4879
	22:31	24.47	23.347	17.947	18.585	22.375	22.884	22.701	25.609	22.265	25.722			22:31	4922	4679	3576	3689	4378	4504	4439	4998	4334	5013
	22:43	22.298	21.011	17.604	18.926	23.01	23.246	20.34	28.972	25.01	28.691			22:43	4501	4192	3524	3752	4500	4570	3984	5671	4892	5604
	22:55	18.325	18.317	18.866	15.08	20.81	26.305	25.024	24.524	19.521	25.331			22:55	3690	3683	3750	2981	4062	5164	4893	4792	3832	4939
	23:07	18.335	16.68	22.355	15.061	19.221	22.537	25.383	24.519	18.333	26.449			23:07	3693	3371	4423	2987	3756	4441	4957	4784	3598	5140
	23:19	23.842	16.677	21.734	17.309	19.229	22.571	25.048	29.352	18.732	25.745			23:19	4766	3356	4281	3432	3778	4451	4895	5766	3666	5005
	23:31	19.85	16.666	19.837	19.575	17.951	28.034	23.725	29.715	17.558	30.49			23:31	3995	3332	3921	3837	3528	5474	4604	5795	3459	5954
	23:43	20.786	16.701	23.303	18.923	17.007	24.276	24.392	29.35	18.338	25.346			23:43	4181	3345	4589	3708	3349	4748	4738	5742	3591	4930
	23:55	19.87	17.337	19.826	21.144	20.18	22.226	21.694	19.326	21.478	24.269			23:55	3985	3481	3925	4164	3950	4348	4226	3788	4174	4719
	0:07	16.488	19.35	19.844	15.078	17.959	20.839	21.695	18.201	23.425	25.321			0:07	3318	3848	3922	2984	3509	4083	4215	3542	4565	4931
	0:19	16.203	19.338	19.847	15.057	16.695	20.508	29.035	19.69	22.228	22.781			0:19	3270	3880	3914	2998	3265	4016	5671	3846	4345	4429
	0:31	16.185	18.33	22.394	15.075	20.161	22.557	23.683	20.065	21.491	24.292			0:31	3322	3660	4391	2992	3939	4447	4639	3914	4202	4754
	0:43	19.852	16.006	26.767	18.925	20.15	22.539	24.7	21.922	17.963	23.88			0:43	4018	3238	5263	3731	3944	4424	4827	4256	3539	4655
	0:55	22.313	16	22.053	19.538	17.337	23.92	23.698	27.499	17.561	22.387			0:55	4486	3237	4327	3849	3400	4681	4620	5403	3453	4361
	1:07	22.308	16.01	21.436	21.522	18.29	22.876	22.382	20.062	23.822	23.527			1:07	4488	3222	4243	4229	3594	4501	4375	3926	4652	4598
	1:19	23.236	16.007	20.463	21.16	19.546	23.906	24.049	20.785	22.271	24.232			1:19	4672	3229	4054	4157	3805	4707	4681	4069	4370	4731
	1:31	24.426	20.366	19.853	21.195	21.755	22.234	18.708	25.667	23.442	23.524			1:31	4901	4050	3913	4148	4278	4366	3647	4979	4570	4567
	1:43	22.341	18.675	18.567	21.174	21.747	20.841	19.694	24.534	24.214	24.246			1:43	4464	3719	3698	4173	4232	4091	3853	4780	4703	4723
	1:55	24.431	21.03	18.263	21.165	25.2	19.134	22.688	23.753	28.157	25.368			1:55	4889	4188	3627	4145	4929	3774	4430	4629	5467	4958
	2:07	22.308	25.039	18.265	21.149	22.375	18.123	21.692	21.926	27.693	21.675			2:07	4491	4982	3603	4175	4363	3565	4240	4250	5391	4205
	2:19	25.05	20.682	18.265	19.571	22.393	15.022	23.385	23.789	25.415	21.673			2:19	5008	4125	3596	3861	4360	2987	4551	4609	4951	4211
	2:31	21.409	18.37	18.892	17.01	22.054	15.035	19.372	21.928	23.779	20.942			2:31	4286	3693	3738	3375	4305	3003	3786	4255	4638	4078
	2:43	22.613	24.991	21.403	15.703	20.812	15.352	22.026	24.499	24.997	21.696			2:43	4528	4972	4232	3115	4054	3074	4295	4788	4857	4251
	2:55	24.451	22.701	21.734	15.065	21.753	17.757	23.022	20.78	26.927	22.419			2:55	4888	4532	4290	2975	4258	3536	4504	4050	5234	4368
	3:07	23.849	23.366	22.05	15.41	21.118	22.206	21.712	20.802	25.37	22.058			3:07	4781	4665	4349	3052	4136	4405	4236	4058	4944	4330
	3:19	22.287	17.665	18.247	15.076	20.154	20.506	19.35	20.797	23.064	19.11			3:19	4477	3550	3601	2985	3965	4044	3785	4071	4495	3776
	3:31	19.849	17.69	24.25	15.712	20.752	15.7	19.687	23.765	21.48	19.076			3:31	3986	3553	4768	3077	4067	3148	3857	4643	4183	3766
	3:43	18.933	18.353	20.465	21.174	21.106	15.702	21.705	24.146	19.124	18.35			3:43	3821	3663	4022	4180	4124	3168	4246	4718	3765	3599
	3:55	18.316	22.666	20.143	22.151	24.579	16.042	23.691	19.686	19.516	19.888			3:55	3690	4505	3982	4348	4816	3266	4660	3853	3858	3892
	4:07	16.792	20.024	20.151	20.513	24.577	24.912	23.026	19.67	20.27	18.346			4:07	3392	3986	4018	4060	4809	4969	4506	3865	3986	3594
	4:19	19.864	21.68	19.833	17.946	20.468	21.863	25.05	18.212	18.342	19.111			4:19	3979	4324	3929	3545	3994	4343	4906	3533	3622	3769
	4:31	19.839	22.018	18.264	18.269	18.592	21.52	25.36	20.788	18.35	18.328			4:31	3994	4398	3611	3597	3638	4265	4958	4087	3596	3647
	4:43	17.413	20.362	18.574	21.159	16.377	26.328	25.72	17.447	18.692	17.227			4:43	3525	4057	3667	4176	3220	5173	5022	3407	3666	3395
	4:55	16.188	20.017	18.889	21.502	15.761	26.321	22.684	17.48	17.573	16.526			4:55	3295	3982	3704	4219	3096	5173	4464	3391	3459	3287
	5:07	16.79	22.346	19.215	20.517	17.964	25.957	23.688	24.507	20.296	19.109			5:07	3429	4462	3795	4051	3538	5113	4646	4820	3997	3804
	5:19	18.334	23.366	17.619	23.715	21.734	26.319	26.381	24.126	20.281	21.605			5:19	3704	4664	3498	4663	4272	5207	5165	4723	4010	4261
	5:31	20.761	21.004	17.625	21.177	22.397	18.784	28.049	26.4	21.444	23.118			5:31	4200	4217	3516	4185	4387	3757	5520	5175	4222	4547
	5:43	21.383	21.017	17.95	19.561	25.202	17.75	23.711	20.803	20.315	21.294			5:43	4287	4186	3559	3849	4933	3521	4638	4078	4001	4199
	5:55	21.389	24.379	18.26	19.855	21.748	18.101	22.692	20.039	23.004	22.401			5:55	4297	4894	3620	3940	4257	3612	4497	3931	4535	4388
	6:07	19.875	22.667	17.634	15.691	19.24	23.561	21.674	18.957	20.286	23.518			6:07	4004	4535	3489	3126	3757	4697	4292	3706	3992	4590
	6:19	20.755	24.361	18.254	15.062	17.941	21.508	20.331	20.784	21.053	23.503			6:19	4169	4854	3615	2989	3532	4273	4032	4087	4150	4621
	6:31	19.241	24.352	17.629	15.057	20.803	26.337	21.016	18.942	19.522	23.506			6:31	3853	4862	3526	3013	4116	5187	4173	3719	3834	4600
	6:43	17.094	19.013	16.977	14.742	19.216	21.189	24.68	19.661	16.787	19.061			6:43	3446	3801	3389	2950	3809	4188	4869	3882	3318	3758
	6:55	16.512	17.367	20.144	14.737	20.142	20.143	22.377	19.669	16.781	18.73			6:55	3318	3493	3997	2947	4011	3991	4377	3910	3303	3690
	7:07	17.733	17.66	21.413	15.728	23.298	16.366	20.998	17.445	16.795	19.105			7:07	3599	3561	4259	3090	4645	3284	4157	3484	3320	3769
	7:19	19.539	18.347	22.025	15.057	23.003	16.367	21.009	17.451	19.512	18.357			7:19	3919	3670	4362	2991	4576	3305	4182	3453	3850	3647
	7:31	21.39	23.365	22.665	15.065	19.831	17.049	23.35	20.784	21.08	18.339			7:31	4318	4670	4478	2993	3982	3450	4673	4149	4155	3619
	7:43	19.854	23.358	21.097	13.801	16.349	20.128	22.354	28.217	16.786	19.818			7:43	4018	4695	4161	2737	3317	4060	4473	5560	3357	3932
	7:55	18.019	17.681	21.1	15.063	16.986	23.555	23.351	24.508	16.778	25.346			7:55	3621	3558	4181	3008	3433	4675	4660	4834	3387	4982
	8:07	18.009	15.672	19.52	15.721	15.724	21.175	20.677	17.445	16.764	25.333			8:07	3632	3172	3888	3122	3234	4218	4088	3463	3391	4968
	8:19	18.334	16.342	20.754	19.549	16.346	23.551	21.349	17.451	16.76	22.771			8:19	3709	3308	4152	3863	3361	4674	4208	3449	3398	4440
	8:31	16.774	21.011	20.444	22.444	16.025	21.516	20.025	17.457	22.642	24.966			8:31	3447	4216	4099	4435	3296	4282	3982	3434	4534	4903
	8:43	16.169	20.024	19.503	22.118	16.341	21.863	20.676	20.419	21.834	23.503			8:43	3328	4024	3937	4393	3360	4350	4115	4030	4360	4602
	8:55	16.793	21.032	17.294	15.714	16.364	16.048	19.686	21.923	28.88	23.132			8:55	3457	4251	3506	3147	3365	3185	3886	4300	5689	4519
	9:07	19.526	19.332	17.284	13.465	16.342	15.353	18.355	23.764	23.058	20.935			9:07	3990	3900	3518	2706	3352	3088	3654	4699	4517	4113
	9:19	17.987	16.674	16.031	13.451	17.913	16.39	17.008	24.511	25.786	19.111			9:19	3657	3373	3259	2708	3692	3274	3373	4805	5044	3766
	9:31	15.562	16.361	14.762	12.501	17.312	15.372	16.028	20.04	23.823	19.07			9:31	3188	3327	3008	2526	3554	3050	3195	3912	4654	3733
	9:43	15.558	15.678	14.782	12.497	16.346	15.028	18.326	20.065	22.263	19.488			9:43	3203	3191	3004	2533	3371	2991	3676	3905	4374	3798
	9:55	14.637	15.655	17.294	12.493	15.719	15.353	22.999	18.22	21.096	19.104			9:55	3022	3224	3557	2536	3263	3071	4598	3554	4128	3717
	10:07	15.549	15.638	20.108	12.482	14.451	15.357	22.013	18.203	17.54	19.129			10:07	3221	3225	4081	2545	3004	3084	4408	3547	3467	3742
	10:19	17.091	15.984	21.08	12.483	14.15	15.359	18.324	17.483	18.343	18.384			10:19	3524	3277	4283	2532	2941	3072	3723	3397	3645	3598
	10:31	17.091	15.653	17.287	12.481	15.694	15.021	17.329	18.207	17.54	18.744			10:31	3518	3214	3501	2536	3261	2994	3535	3538	3474	3667
	10:43	14.958	15.652	16.668	16.648	15.091	16.408	17.326	18.204	21.079	18.321			10:43	3101	3231	3373	3381	3129	3229	3551	3555	4167	3587
	10:55	14.635	16.654	17.932	18.888	16.349	17.068	18.976	18.208	23.036	19.834			10:55	3055	3419	3640	3827	3390	3403	3912	3586	4551	3887
	11:07	14.337	15.678	16.346	19.536	16.35	17.065	17.976	17.829	24.593	22.789			11:07	2997	3248	3333	3934	3398	3406	3709	3504	4832	4491
CL	11:19	14.65	17.663	16.971	17.642	15.074	14.662	20.645	15.599	28.118	21.637		CL	11:19	3055	3630	3494	3569	3138	2975	4239	3071	5518	4291
	11:55	15.863	17.96	20.115	16.633	16.018	17.039	18.313	21.119	23.353	19.442			11:55	3310	3736	4180	3433	3331	3528	3795	4324	4745	3948
	12:07	15.871	16.628	20.114	15.358	16.339	17.043	17.631	21.489	21.014	22.379			12:07	3305	3465	4159	3193	3409	3527	3641	4419	4302	4568
	12:19	16.181	18.647	20.08	15.347	20.096	17.035	18.316	20.75	20.251	21.625			12:19	3380	3896	4169	3195	4179	3519	3779	4280	4156	4444
	12:31	16.168	18.634	18.531	15.043	16.323	17.72	18.993	21.891	21.022	21.628			12:31	3377	3891	3853	3120	3403	3686	3895	4505	4318	4432
	12:43	16.468	17.299	18.546	15.006	15.713	17.033	24.64	21.471	26.882	20.893			12:43	3459	3635	3851	3148	3280	3521	5033	4456	5527	4291
	12:55	17.058	16.309	18.512	15.021	16.336	17.715	19.645	23.723	26.468	21.611			12:55	3586	3408	3860	3143	3424	3663	4030	4894	5443	4433
	13:07	17.079	15.983	20.105	15.042	16.337	17.727	19.648	19.611	23.774	20.886			13:07	3594	3345	4172	3112	3387	3670	4039	4074	4871	4284
	13:19	19.51	17.301	20.72	15.992	16.339	17.045	18.297	20.011	21.019	21.635			13:19	4066	3621	4291	3298	3409	3526	3771	4163	4328	4407
	13:31	20.73	19.975	17.573	16.296	17.288	17.037	24.637	20.007	21.453	26.026			13:31	4333	4146	3645	3376	3600	3530	5027	4157	4398	5310
	13:43	20.416	19.332	17.905	17.276	17.265	18.403	23.673	22.586	23.014	27.802			13:43	4272	4023	3711	3575	3592	3826	4812	4653	4721	5662
	13:55	18.295	27.303	17.902	15.043	16.974	17.048	25.303	25.913	27.676	25.325			13:55	3827	5654	3718	3114	3520	3532	5151	5313	5644	5113
	14:07	17.99	18.297	17.897	15.027	18.235	17.032	20.637	31.878	27.662	23.46			14:07	3777	3825	3718	3114	3795	3536	4215	6487	5664	4770
	14:19	17.69	16.971	17.273	15.347	16.959	17.04	19.645	23.365	27.65	21.619			14:19	3693	3546	3584	3184	3529	3518	4009	4796	5631	4388
	14:31	17.095	17.658	17.267	15.672	16.978	16.356	19.654	22.608	24.928	20.528			14:31	3558	3649	3569	3238	3512	3376	4024	4619	5114	4170
	14:43	18.905	15.978	16.339	17.28	17.594	16.368	21.34	20.746	24.941	22.383			14:43	3962	3336	3381	3586	3657	3378	4358	4251	5119	4552
	14:55	17.983	16.32	17.909	20.489	18.548	17.041	22.329	22.975	22.59	22.346			14:55	3752	3395	3698	4236	3880	3538	4565	4719	4655	4542
	15:07	20.436	18.006	17.889	26.892	17.275	16.373	24.673	21.87	21.038	25.259			15:07	4266	3704	3713	5501	3599	3378	5026	4464	4334	5104
	15:19	23.475	14.961	19.473	25.939	16.967	16.009	24.655	21.504	22.987	28.632			15:19	4901	3120	4019	5314	3543	3311	5040	4433	4748	5789
	15:31	20.722	14.652	20.117	19.199	16.962	16.026	20.644	21.855	25.707	27.861			15:31	4333	3044	4142	3940	3525	3327	4217	4498	5281	5637
	15:43	18.293	15.975	20.098	16.637	16.324	19.436	23.659	20.743	28.799	25.998			15:43	3827	3307	4141	3432	3385	3994	4805	4254	5905	5255
	15:55	17.697	18.004	17.281	16.635	17.919	20.79	20.667	25.579	25.73	22.724			15:55	3715	3724	3556	3423	3729	4290	4191	5202	5281	4597
	16:07	17.388	17.31	16.966	15.359	16.662	21.817	20.651	31.511	22.21	22.34			16:07	3638	3580	3504	3152	3465	4514	4191	6418	4563	4540
	16:19	17.991	17.302	17.278	15.02	17.873	19.418	19.995	31.867	20.252	20.899			16:19	3779	3613	3572	3113	3729	4047	4071	6479	4147	4253
	16:31	18.005	20.985	17.895	15.034	16.96	18.738	19.665	26.317	20.225	19.821			16:31	3785	4349	3698	3114	3525	3892	3992	5358	4159	4019
	16:43	18.911	22.311	17.914	17.284	17.895	17.041	18.987	22.599	24.936	19.434			16:43	3946	4643	3681	3568	3732	3550	3864	4619	5094	3942
	16:55	21.683	18.342	20.097	21.439	22.916	17.032	17.968	21.871	26.923	20.886			16:55	4510	3796	4151	4373	4757	3537	3686	4451	5473	4255
	17:07	20.158	16.984	18.546	22.426	19.139	17.043	22.321	21.875	24.961	21.269			17:07	4188	3511	3795	4573	3992	3534	4547	4454	5044	4340
	17:19	19.505	16.647	18.531	24.332	17.6	16.004	21.308	29.317	28.823	20.541			17:19	4077	3445	3798	4956	3682	3345	4333	5916	5828	4198
	17:31	19.199	16.637	18.551	18.871	16.956	16.017	23.334	30.41	32.339	19.783			17:31	4010	3440	3789	3875	3540	3345	4715	6129	6532	4023
	17:43	18.303	17.32	20.76	17.919	16.957	16.011	22.976	27.84	34.349	19.814			17:43	3817	3581	4249	3662	3554	3332	4648	5622	6898	4025
	17:55	17.987	17.335	21.378	16.335	16.646	20.102	22.331	23.733	37.456	19.762			17:55	3750	3601	4402	3340	3471	4180	4556	4780	7513	4029
	18:07	19.209	17.645	21.991	15.683	16.644	20.446	18.985	23.755	31.608	19.061			18:07	3985	3610	4510	3218	3478	4250	3905	4793	6313	3902
	18:19	19.529	18.311	19.196	16.952	16.328	20.101	20.984	21.873	33.552	18.674			18:19	4055	3765	3937	3482	3402	4162	4251	4429	6715	3829
	18:31	21.037	17.981	19.487	19.202	16.335	17.383	22.311	21.137	30.424	19.07			18:31	4363	3721	4009	3918	3405	3625	4518	4273	6040	3891
	18:43	21.061	18.645	18.528	26.91	16.964	16.344	22.327	21.877	30.033	19.044			18:43	4365	3832	3784	5465	3533	3400	4514	4429	5989	3886
	18:55	21.057	17.982	17.277	24.668	16.331	16.007	23.663	20.769	30.462	19.051			18:55	4364	3716	3551	5006	3404	3314	4739	4195	6043	3893
	19:07	18.912	17.319	18.206	20.482	17.891	16.694	23.341	23.372	33.143	19.071			19:07	3948	3560	3749	4173	3740	3476	4708	4729	6554	3894
	19:19	18.923	17.318	17.914	17.291	18.524	21.119	19	21.873	33.957	19.036			19:19	3956	3584	3692	3557	3867	4356	3837	4438	6676	3928
	19:31	18.914	17.646	18.54	15.681	22.309	20.121	18.329	21.876	24.976	20.891			19:31	3944	3665	3824	3205	4631	4181	3735	4408	4926	4290
	19:43	18.019	18.971	18.524	17.589	26.107	17.374	18.315	27.469	20.278	20.884			19:43	3761	3932	3816	3621	5376	3602	3721	5533	4014	4294
	19:55	17.996	16.64	17.93	20.492	22.932	16.013	20.661	25.593	18.345	19.778			19:55	3746	3446	3685	4213	4721	3320	4192	5161	3614	4084
	20:07	17.37	18.651	18.857	21.113	20.742	17.043	18.642	21.864	18.333	19.797			20:07	3616	3855	3880	4333	4250	3559	3821	4400	3616	4079
	20:19	18.919	17.649	20.087	24.975	19.478	22.139	18.33	24.475	19.471	19.043			20:19	3921	3648	4147	5086	4005	4575	3752	4919	3868	3931
	20:31	22.264	17.985	19.774	27.54	19.189	21.456	20.966	21.886	23.015	18.714			20:31	4624	3738	4098	5547	3938	4449	4304	4405	4504	3871
	20:43	22.868	17.291	21.05	25.936	18.849	20.441	21.644	27.455	25.766	19.78			20:43	4747	3609	4358	5234	3894	4227	4437	5576	5054	4084
	20:55	19.223	16.321	23.256	21.153	18.533	17.733	20.971	28.169	23.795	19.047			20:55	3983	3402	4779	4251	3834	3681	4293	5709	4706	3943
	21:07	17.988	17.303	22.293	25.953	17.903	19.42	26.333	28.194	22.225	19.048			21:07	3733	3616	4606	5200	3698	4025	5325	5686	4451	3926
	21:19	18.306	18.964	22.307	24.345	17.929	18.743	22.987	32.685	21.864	21.609			21:19	3799	3946	4594	4900	3707	3881	4641	6511	4370	4441
	21:31	18.309	21.652	18.217	23.413	17.917	16.024	22.324	31.904	20.645	21.603			21:31	3793	4487	3765	4743	3702	3306	4518	6365	4123	4457
	21:43	18.281	27.296	18.826	28.195	18.217	16.691	28.02	30.055	24.975	19.05			21:43	3803	5673	3915	5639	3762	3468	5620	5994	5028	3916
	21:55	17.679	28.307	19.812	28.193	18.858	17.368	26.678	30.077	26.93	19.781			21:55	3678	5853	4093	5629	3891	3624	5362	5980	5398	4061
	22:07	17.686	25.011	23.874	25.671	19.168	23.524	24.689	36.366	27.688	24.183			22:07	3693	5174	4897	5120	3960	4856	4948	7214	5596	4964
	22:19	18.915	22.637	24.816	22.453	21.362	19.412	24.33	34.522	27.673	22.344			22:19	3940	4689	5101	4475	4397	4018	4865	6831	5573	4566
	22:31	21.034	19.634	21.067	24.022	28.599	19.083	24.665	26.73	25.746	22.718			22:31	4351	4072	4309	4801	5839	3954	4906	5297	5211	4621
	22:43	23.48	18.972	20.119	23.707	20.115	19.084	26.364	27.115	30.396	20.514			22:43	4845	3955	4099	4744	4123	3963	5250	5405	6087	4187
	22:55	24.112	20.303	18.532	29.19	19.175	17.033	22.985	25.606	26.947	19.792			22:55	4977	4212	3773	5803	3927	3527	4598	5076	5366	4042
	23:07	23.199	17.3	20.434	28.224	18.535	18.04	27.692	28.191	26.921	22.352			23:07	4788	3602	4184	5595	3786	3750	5492	5578	5373	4562
	23:19	19.226	17.626	18.851	21.153	16.676	21.484	26.696	29.677	31.213	24.18			23:19	3981	3701	3896	4190	3407	4440	5293	5841	6196	4905
	23:31	18.921	20.973	18.853	24.688	16.973	28.291	26.019	31.192	34.688	29.744			23:31	3932	4396	3894	4881	3484	5795	5161	6151	6914	6004
	23:43	18.326	26.648	20.427	23.695	18.868	27.951	26.681	23.77	33.952	30.084			23:43	3819	5533	4209	4710	3858	5734	5312	4653	6758	6049
	23:55	17.41	21.336	17.914	25.992	21.735	20.115	23.01	24.137	26.927	24.602			23:55	3601	4416	3671	5137	4418	4110	4541	4749	5352	4945
	0:07	18.898	17.964	18.241	26.606	22.331	17.724	23.361	25.252	26.92	20.871			0:07	3911	3735	3722	5271	4526	3632	4598	4957	5339	4183
	0:19	18.896	17.307	19.79	24.367	25.175	17.392	25.692	26.398	26.921	20.539			0:19	3913	3591	4053	4817	5077	3566	5080	5182	5355	4125
	0:31	22.279	16.999	21.39	22.131	21.732	17.729	24.011	29.348	26.929	22.78			0:31	4598	3538	4389	4390	4403	3652	4744	5748	5314	4548
	0:43	25.335	18.307	22.638	22.115	21.098	18.756	26.676	31.962	26.157	26.03			0:43	5223	3824	4637	4402	4260	3888	5291	6288	5137	5200
	0:55	27.458	19.327	24.85	24.033	20.454	17.056	21.351	32.657	27.334	31.201			0:55	5633	4015	5038	4787	4128	3495	4249	6390	5377	6211
	1:07	21.959	20.629	22.658	20.512	19.212	21.139	21.36	22.283	27.726	27.853			1:07	4510	4248	4576	4079	3887	4321	4246	4360	5467	5567
	1:19	17.998	28.015	23.9	28.515	19.193	24.224	23.009	21.906	31.232	22.412			1:19	3690	5709	4842	5622	3887	4929	4559	4321	6147	4461
	1:31	17.708	23.983	19.785	22.759	17.931	25.258	24.674	20.776	26.531	20.911			1:31	3661	4913	4045	4511	3634	5165	4873	4087	5220	4171
	1:43	16.168	24.968	19.177	23.106	18.554	27.66	23.334	30.09	26.951	19.808			1:43	3332	5095	3922	4575	3750	5597	4615	5854	5262	3932
	1:55	16.767	27.68	18.851	21.161	20.49	25.623	22.011	29.371	30.836	18.36			1:55	3462	5658	3861	4169	4104	5183	4346	5726	6048	3661
	2:07	16.178	20.988	21.383	20.531	23.608	24.589	20.696	28.906	33.193	25.332			2:07	3334	4301	4331	4075	4735	4984	4077	5654	6524	5007
	2:19	16.783	19.956	19.506	15.725	24.565	21.825	20.682	25.626	29.299	25.314			2:19	3480	4111	3917	3109	4905	4405	4057	5037	5747	5001
	2:31	14.954	17.312	19.179	15.074	25.161	18.739	18.347	29.309	27.745	25.325			2:31	3094	3580	3848	2974	5021	3807	3637	5765	5450	5023
	2:43	15.251	15.99	18.557	15.082	24.853	18.744	17.699	22.651	25.763	24.952			2:43	3144	3288	3743	2976	4950	3816	3510	4445	5037	4910
	2:55	18.315	16.669	20.431	19.24	21.718	17.388	18.679	20.797	31.25	26.422			2:55	3759	3417	4133	3787	4346	3539	3736	4069	6083	5192
	3:07	22.265	18.34	20.429	20.518	21.73	16.364	20.008	20.789	28.507	24.214			3:07	4561	3744	4120	4047	4357	3328	3993	4090	5549	4797
	3:19	22.293	20.647	23.571	20.513	23.607	16.38	21.022	20.051	27.726	23.473			3:19	4554	4209	4748	4087	4703	3316	4174	3960	5387	4662
	3:31	22.902	20.993	23.274	17.318	22.05	17.725	20.682	23.757	33.193	26.455			3:31	4654	4290	4697	3438	4370	3607	4084	4745	6488	5220
	3:43	22.616	22.675	23.275	15.06	20.788	19.091	25.034	21.905	25.772	24.216			3:43	4600	4594	4710	2982	4112	3933	4948	4335	5014	4763
	3:55	21.979	23.976	23.586	14.422	17	18.083	21.005	18.184	24.99	23.857			3:55	4444	4849	4735	2863	3382	3699	4182	3598	4883	4699
	4:07	20.788	26.008	28.325	15.734	17.318	19.414	19.996	16.33	20.303	21.695			4:07	4236	5240	5695	3086	3434	4021	4001	3271	3989	4271
	4:19	21.074	23.364	27.381	15.064	16.38	20.455	18.679	16.326	19.506	19.077			4:19	4296	4725	5482	3003	3259	4170	3750	3265	3879	3785
	4:31	20.162	24.31	22.942	14.738	16.371	20.791	21.329	23.747	18.317	17.63			4:31	4107	4921	4640	2938	3231	4241	4247	4755	3610	3506
	4:43	17.708	18.675	22.974	15.389	18.571	26.636	21.697	23.767	19.522	18.342			4:43	3634	3802	4603	3045	3676	5387	4316	4698	3862	3648
	4:55	16.478	16.655	22.657	15.716	17.009	21.483	22.357	23.754	18.354	17.246			4:55	3374	3417	4523	3090	3362	4379	4422	4685	3621	3438
	5:07	16.796	15.663	21.409	16.681	16.062	20.124	19.344	20.809	18.34	17.24			5:07	3412	3199	4265	3305	3200	4090	3827	4108	3619	3480
	5:19	16.184	15.009	21.715	20.518	16.999	19.11	19.348	20.815	17.556	16.505			5:19	3299	3063	4337	4076	3363	3898	3841	4108	3477	3348
	5:31	18.318	17.327	21.406	20.529	17.931	21.508	19.691	20.042	18.318	17.615			5:31	3716	3545	4285	4043	3563	4341	3892	3943	3664	3556
	5:43	20.772	19.996	21.401	21.143	19.206	20.123	17.695	18.192	18.349	20.572			5:43	4220	4078	4327	4182	3807	4078	3488	3541	3642	4166
	5:55	21.379	21.641	20.45	25.667	21.743	18.082	17.676	20.056	23.024	22.375			5:55	4344	4377	4109	5061	4300	3670	3489	3931	4588	4515
	6:07	22.309	21.337	20.743	18.912	22.378	16.041	19.022	18.579	22.243	23.49			6:07	4500	4301	4154	3738	4430	3240	3767	3616	4417	4695
	6:19	21.359	27.679	19.204	17.938	25.154	16.373	21	16.353	21.069	25.389			6:19	4347	5580	3857	3561	4982	3355	4178	3182	4189	5017
	6:31	20.775	24.992	19.827	14.118	20.796	19.107	19.339	22.658	18.312	23.499			6:31	4223	5034	4029	2788	4112	3867	3839	4433	3674	4627
	6:43	18.343	23.351	18.554	14.753	23.94	25.925	17.334	23.026	17.153	19.109			6:43	3728	4696	3787	2932	4753	5204	3452	4526	3472	3789
	6:55	18.018	24.34	18.869	15.061	22.384	24.94	22.015	23.383	17.519	18.348			6:55	3672	4908	3870	2989	4403	4982	4416	4647	3549	3641

## Sheet: Fig. 2
Fig. 2b	BAT			iWAT		eWAT		Liver		Muscle		Spleen		Kidney
Rnf20	BAT Mock	BAT RNF20 OE		BAT Mock	BAT RNF20 OE	BAT Mock	BAT RNF20 OE	BAT Mock	BAT RNF20 OE	BAT Mock	BAT RNF20 OE	BAT Mock	BAT RNF20 OE	BAT Mock	BAT RNF20 OE
	1.16003	72.6796		1.12788	1.16512	0.487886	1.03916	0.813937	1.04376	1.08082	0.617672	1.00465	1.2467	1.03336	0.812548
	0.948835	57.3342		0.933991	1.21157	1.33343	0.568227	0.934171	1.04536	1.04064	0.890209	1.04125	0.842917	1.11081	0.716279
	0.909339	51.0035		0.818574	0.914239	1.23332	1.02205	1.16499	0.721897	0.944456	0.809861	1.13485	0.980146	0.85796	0.770797
	1.00698			1.12002		1.05858		1.04364		0.927617		0.825412		1.10228
	0.974813			0.99953		0.886777		1.04326		1.00647		0.993848		0.895586
Fig. 2d
Rnf20	BAT Mock	BAT RNF20 OE		Ucp1	BAT Mock	BAT RNF20 OE		Pgc1a	BAT Mock	BAT RNF20 OE		Dio2	BAT Mock	BAT RNF20 OE		Cox7a1	BAT Mock	BAT RNF20 OE
	0.825453	247.847			1.01942	0.484364			0.685801	0.314438			0.949772	0.219458			1.03522	0.673924
	0.719014	209.613			0.960769	0.346759			0.853658	0.530871			0.731163	0.367484			0.759106	0.303645
	1.67289	89.4817			1.14703	0.736147			1.31553	0.913798			1.4561	0.776193			1.01095	0.811138
	0.782644	1.4823			0.872778	0.772286			1.14501	0.320997			0.862963	0.217752			1.19472	0.766448
		41.2394				0.530921				0.73457				0.488196				0.662906
		36.8561				0.600208				0.524805				0.75298				0.673402
Fig. 2f
Relative	BAT Mock	BAT RNF20 OE
mtDNA/nDNA	1.12135	0.542344
	0.758971	0.773644
	0.825259	0.450851
	1.29442	0.510039
		0.818734
		0.780595
Fig. 2g
		BAT Mock						BAT RNF20 OE
	0	37.4	37	37.4	37.3	37.6	36.4	36.7	36	36.8	35.4	36	36.9
	1	35.6	35.2	35.1	34.5	35.3	34.5	34.5	32.7	34.8	31	32.2	34.5
	2	33.7	33.8	33.8	33.9	34	33.6	33.3	30.8	32.9	30.6	32.2	32.8
	3	33.6	33.4	33.4	33.5	32.9	33.3	32	31	32.1	29.6	31.4	31.8
	4	33.2	33.9	32.4	33	34	32.1	31.5	32	31.2	30.1	32.1	32.1
	5	33	32.8	33	33.1	34.8	32	31.8	31.9	31.4	29.6	33	30.8
	6	32.1	33.2	33.6	33.7	34.6	32.8	31.1	28.8	31.3	30.9	31.2	30.8
Fig. 2i
		BAT Mock								BAT RNF20 OE
	0	36.9	37.5	37.2	36.9	37.2	37.3	37.3	37.4	37.3	36.9	36.7	36.9	37	37.2	37.5
	1	34.7	34	34.4	35.7	34.7	35	34.4	34.8	34.1	33.8	34.2	34.3	34.8	33.6	34
	2	34.2	34.1	33.4	34.9	34.7	34	33.8	33.7	33.7	33.71	34.2	33.6	33.5	33.1	33.9
	3	34.7	33.9	33.7	34.7	34.3	34.3	33.3	34.7	34.2	32.8	33	34	32.5	32.7	33.5
	4	34.1	32.7	34.2	34.6	32.6	32.5	33.5	34.2	32.3	32.3	32.6	32.7	32.7	30.9	32.4
	5	34.9	34.5	34.1	34.3	34	33.8	33.1	33.8	33	33.2	32.8	32.3	33.4	33	34.2
	6	34.6	33.9	33.4	34	32.2	32.3	32.2	34	31.7	31.7	31.6	32.1	29.6	32.3	33.1
Fig. 2k		BAT Mock				BAT RNF20 OE
	0	4.39	2.16	0	0	1.65	0	0	0	2.4	0
	1	41.23	37.41	22.06	22.61	19.83	6.48	2.4	11.51	18.4	2.88
	2	32.46	34.53	32.35	37.39	24.79	13.89	12	21.58	35.2	19.42
	3	13.16	11.51	32.35	21.74	17.36	25	26.4	22.3	29.6	29.5
	4	4.39	9.35	10.29	13.04	18.18	21.3	24	12.23	9.6	15.83
	5	1.75	3.6	1.47	3.48	9.09	18.52	16.8	11.51	2.4	15.11
	6	1.75	1.44	0	1.74	4.13	8.33	8.8	8.63	2.4	10.79
	7	0.88	0	1.47	0	2.48	6.48	4.8	5.04	0	2.88
	8	0	0	0	0	1.65	0	4	2.16	0	2.88
	9	0	0	0	0	0	0	0	2.88	0	0
	10	0	0	0	0	0.83	0	0.8	0.72	0	0.72
	11	0	0	0	0	0	0	0	0	0	0
	12	0	0	0	0	0	0	0	0	0	0
	13	0	0	0	0	0	0	0	0.72	0	0
	14	0	0	0	0	0	0	0	0.72	0	0
	15~	0	0	0	0	0	0	0	0	0	0
Fig. 2o		BAT siNC					BAT siRnf20
	0	37	36.9	37.1	37	37.4	37.5	37.3	37.5	37.6
	1	34.9	35	34.8	35.2	35.4	35.6	36.1	36.1	36.2
	2	33.8	34.1	33.6	33.8	34	34.2	35.2	35	35.3
	3	33.5	33.2	33.7	33.6	33.8	34.6	34.7	34.9	34.9
	4	32.7	34	33.3	33.2	33.8	34	34.4	35.2	34.5
	5	32.9	34.2	33.5	33.8	34.3	35.4	35	35	35.4
	6	33.2	34.4	33.6	33.1	33.7	35.5	34.7	35.2	35.6
Fig. 2q		BAT siNC							BAT siRnf20
	0	37	37.2	37	37	37.1	37.5	37.6	37	36.7	37.2	37.5	37.2	37.4	37.1	37.1
	1	34.4	34.3	35.4	34.8	34.7	35.3	35.2	35.7	35.4	35.6	34.7	35.8	36.1	35.6	35.1
	2	34.1	33.7	35	34.6	33.3	34.5	33.9	35.6	34.5	35.1	35.2	35.2	35.5	35	34.8
	3	34.1	33.5	34.2	35.2	32.8	34	33.2	35.4	34.6	35.9	34.8	35.9	35.4	35.9	35
	4	34.4	30.7	33.7	32.8	32.1	33.4	33.4	34.7	34.9	35	33.2	34.5	34.9	34.6	33.7
	5	35	33.2	34.7	33.4	33.4	34.4	33.8	35.5	35.6	36	34.6	35.5	35.4	35.4	35.8
	6	33.7	31.7	33.8	33.3	30.8	33.1	32.6	34.1	33.9	35.3	34.5	33.3	34.2	34	34.4

## Sheet: Fig. 3
Fig. 3c		WT			Rnf20+/-
	ACP6	-0.83699	-1.09153	-0.72254	0.784641	1.27123	0.595198
	ACSF3	-1.03299	-1.18325	-0.32603	0.480465	0.843577	1.21823
	ACSL5	-0.95517	-1.10468	-0.63285	0.885121	1.06146	0.746121
	AKAP10	0.176454	1.74319	0.365305	-0.95554	-0.66438	-0.66502
	ALDH7A1	-0.2381	1.7668	0.4777	-0.72723	-0.28852	-0.99066
	ARMC10	-1.22823	-0.6003	-0.49204	1.16921	-0.07972	1.23108
	BNIP3	1.15629	0.95842	0.390829	-1.16306	-1.08225	-0.26023
	BSG	1.04321	0.725981	0.941476	-0.82874	-0.79837	-1.08355
	C1QBP	-1.25443	-0.46744	-0.72102	0.147239	1.02273	1.27294
	CAT	1.34238	0.459031	0.620494	-0.8642	-0.21218	-1.34552
	CHCHD4	-1.21887	-0.22349	-0.81109	0.302335	0.33848	1.61263
	CLPX	-0.72572	-1.31956	-0.51194	0.431	0.953904	1.17231
	COA3	-0.84167	-0.86188	-0.65876	-0.05004	0.887902	1.52444
	COQ6	0.156577	1.32601	0.992461	-1.17357	-0.58745	-0.71403
	COX15	-0.82731	-1.47154	0.053271	0.31594	1.26954	0.660102
	COX20	-1.57875	-0.67774	0.118707	0.168741	0.801387	1.16766
	DHODH	-1.14474	-0.95156	-0.44469	0.323946	0.999526	1.21752
	DNAJA3	-1.12395	-1.23948	-0.03209	0.398208	0.846626	1.15068
	DNAJC11	-1.12715	-1.13947	-0.26017	0.47605	1.15587	0.894865
	ECHS1	0.166526	1.46919	0.433273	-1.52973	-0.53471	-0.00455
	FAM162A	-1.55305	-0.68595	-0.04888	0.967415	1.05229	0.268179
	FDX1	-1.06521	-1.23741	-0.26197	1.00538	0.91954	0.639665
	GFER	-1.64754	-0.21585	-0.3404	1.31391	0.465211	0.424668
	GFM1	-1.30856	-0.96759	-0.23059	0.585603	1.19503	0.726111
	GK	-0.96251	-1.15464	-0.48068	0.579325	0.748002	1.27051
	GLRX5	-0.61849	-1.36678	-0.30252	0.204225	1.51377	0.569789
	GSTZ1	1.28759	0.298032	0.848215	-1.17817	-1.05055	-0.20511
	LIPT1	-1.07421	-1.32919	0.164304	0.494018	0.494636	1.25044
	LONP1	-1.37774	-1.13375	0.300646	0.855905	0.483115	0.871825
	MAVS	-1.49771	-0.4932	-0.55117	0.748283	0.753604	1.04019
	MRRF	-1.27419	-0.51745	-0.71092	0.485172	0.600656	1.41673
	MRS2	-1.12438	-1.06093	-0.02287	-0.01603	1.37274	0.851476
	NARS2	-1.04594	-1.21559	0.168033	1.09614	-0.09346	1.09082
	NDUFAF2	0.735924	0.780641	0.799643	-1.74547	-0.28975	-0.28098
	NDUFV3	-1.07297	-0.15092	-1.02421	0.357779	1.60178	0.288542
	NFS1	-1.44422	-0.92948	-0.09326	0.914857	0.784003	0.768096
	NFU1	-0.8281	-1.23486	-0.61795	0.949412	0.80625	0.925248
	P4HA1	-0.28687	-1.7487	-0.22259	0.583792	1.02106	0.653314
	PARK7	0.409186	1.39032	0.257068	0.285989	-1.23413	-1.10843
	PC	-1.09675	-1.45297	0.5098	0.824352	0.545349	0.67021
	PDK1	-1.71099	-0.48439	0.036774	0.591114	0.424173	1.14332
	PLIN5	-1.09901	-1.165	-0.34302	0.70418	0.877249	1.0256
	PMPCB	-1.02974	-0.51914	-0.85062	0.158833	1.57368	0.666991
	PTPMT1	-1.43148	-0.67038	-0.44555	0.556224	0.920975	1.07022
	RMND1	-1.44433	-0.88392	0.119704	0.18455	0.877974	1.14602
	SCO2	-1.104	-0.76163	-0.57435	0.099375	0.923159	1.41744
	SLC27A1	1.17285	0.783451	0.529031	-0.59933	-0.39846	-1.48754
	SLIRP	-1.26803	-0.50823	-0.34023	0.149306	1.71189	0.255291
	TIMM17A	-0.80438	-1.53772	-0.00784	0.656493	0.598277	1.09517
	TIMM23	-0.74192	-1.39773	-0.29442	0.290082	0.956344	1.18764
	TIMMDC1	-1.02594	-1.46212	0.321749	1.00099	0.470458	0.694858
	TMEM126A	-1.29809	-0.79779	0.040854	0.10105	0.361513	1.59246
	TOMM20	-0.37482	-1.71092	-0.04834	0.260684	0.705181	1.1682
	TOMM40	-0.89221	-1.29914	-0.17385	0.186249	0.892801	1.28615
	TSFM	-0.92758	-1.12664	-0.62897	0.690254	1.07502	0.917913
	UQCC2	-1.26904	-1.1837	0.075476	1.04738	0.638665	0.691224
	USP48	0.147036	1.89299	-0.03212	-0.69981	-0.80998	-0.49812
	YARS2	-0.58655	-1.70278	0.194918	0.398926	1.09473	0.600755
Fig. 3f		WT							Rnf20+/-
	Ndufa5	0.942592	0.956406	1.15524	0.940257	1.03535	0.739501	1.23065	1.50015	1.9014	1.91234	2.25501	1.44074
	Ndufb10	0.925102	0.85827	1.25287	0.859116	0.978913	0.950621	1.17511	1.27139	1.41373	1.4278	1.65264	1.6582
	Ndufs3	1.07145	1.0982	1.17468	0.954746	0.856156	0.812373	1.0324	1.06052	1.47061	1.15347	1.96783	1.42753
	Sdhb	1.06137	1.00347	1.09773	0.876443	0.962106	0.971916	1.02697	1.19017	1.21764	1.37444	1.40291	1.15677
	Sdhc	1.2341	1.05336	1.1199	0.934119	0.976757	0.684394	0.997369	1.23432	1.27961	1.33247	1.44792	1.52306
	Sdhd	1.15381	1.05553	1.19867	0.932806	0.965609	0.735716	0.957858	1.21896	1.20917	1.34699	1.46311	1.17764
	Cox8b	1.01712	1.0452	1.09613	0.874551	0.954504	0.932302	1.08019	1.1368	1.31778	1.33714	1.66769	1.41266
	Cox15	1.06778	1.07441	0.941061	0.941731	1.0603	0.751828	1.16289	1.18664	1.20088	1.29977	1.66621	1.17
	Chchd4	0.966526	1.09792	0.95008	0.95642	1.07485	0.925284	1.02892	1.08656	1.20993	1.32654	1.59834	1.29619
	Cpt1b	1.07067	1.18055	0.879328	0.834981	1.02228	0.963775	1.04841	1.13977	1.29337	1.44029	1.35239	0.905848
	Acsf3	1.04955	0.968685	0.946912	0.868663	0.998077	1.06527	1.10284	1.3754	1.28063	1.08328	1.15389	1.19019
	Tomm20	0.897577	1.08641	0.981897	1.04271	0.979607	0.899716	1.11209	1.05129	1.06069	1.18923	1.34976	1.44886
	Tomm22	0.957411	0.967701	1.03953	0.92433	1.02683	0.948902	1.13529	1.14124	1.1965	1.27446	1.53293	1.47541
	Timmdc1	0.926857	0.964028	0.96289	0.975528	1.06483	1.03882	1.06704	1.0852	1.17038	1.11231	1.27915	1.52837
	C1qbp	1.00154	1.16795	0.849729	0.894395	1.11549	0.966584	1.00431	1.09755	1.6064	1.54863	1.49316	1.48351
	Hspd1	0.941228	1.05698	0.941465	0.82025	1.16633	0.977059	1.09668	1.3577	1.57464	1.36917	1.43863	0.864358
	Dhx30	0.802738	1.01169	0.855932	1.06098	1.13228	1.10366	1.03273	1.02457	1.08619	1.22971	1.38949	1.32281
	Gfm1	1.14603	1.30112	1.03133	0.937275	0.735364	0.945013	0.903869	1.25883	1.34614	1.33145	1.60543	1.39058
	Lonp1	0.973482	1.12441	0.97766	0.903407	0.993377	0.955821	1.07184	1.02282	1.39878	1.14682	1.13119	1.22991
	Mrpl44	1.05917	1.15751	0.920983	0.957172	0.975439	0.975811	0.953914	1.17433	1.00328	1.19643	1.30386	1.28692
	Nfs1	1.1267	1.28537	0.909793	1.01057	0.838593	0.998655	0.830313	1.13846	1.4699	1.74938	1.72388	1.58786
	Pmpcb	1.24993	1.20182	1.09279	0.914902	0.890278	0.757293	0.892979	1.22026	1.56276	1.354	1.55059	0.923732
	Rmnd1	1.0687	0.9992	1.0613	0.8115	0.9986	0.9547	1.106	1.245	1.4024	1.3198	1.7123	1.7619
	Slirp	0.994107	1.06341	1.05111	0.717528	1.02097	0.969018	1.18386	1.15597	1.24423	1.20475	1.6761	1.93329
Fig. 3l
	Lane 1	Lane 2
	1.29099	2.09785
	0.894326	2.55434
	0.814687	2.04383
Fig. 3m
	GABPA	UCP1 luciferase activity (log2)
	8.61222	5.4219
	9.31137	6.18388
	8.70591	6.58271
	8.77731	6.93723
	8.88033	7.49713
	8.55146	7.52466
	8.4862	7.60607
	8.14012	4.12019
	8.32742	4.3799
	8.67677	4.53481
	8.24786	4.57592
	8.5594	4.69209
	8.66838	4.7252
	8.61152	4.87676
	8.38979	5.34554
	8.45372	5.73579
	8.5356	5.81865
	8.70785	4.01614
	8.7005	4.35966
	8.82588	5.43896
	8.56718	4.79598
	8.63162	7.20877
	8.66034	5.03914
	9.29758	5.12846
	8.63233	5.37469
	8.30402	3.31034
	8.1425	3.19062
	8.65479	5.54597
	8.30426	3.41007
	8.55625	4.73118
Fig. 3o
		BAT Mock			BAT GABPa OE
	0	37.1	37.2	37.5	37.1	37.8	38.1
	1	35.2	35.3	35.7	35.4	35.6	36.1
	2	34.1	33.8	33.7	35.1	35.4	35
	3	33.1	33.3	33.5	34.3	34.6	35
	4	32.5	33.7	34	33.9	34.8	34.8
	5	34.3	33.9	34.2	34.6	35.2	34.8
	6	33.8	33.3	34.2	34.8	35.3	34.4
Fig. 3p
	GABPA	WT			Rnf20+/-				UCP1	WT			Rnf20+/-
	BAT siNC	0.901495	0.844378	1.25413	1.27239	1.59143	1.36715		BAT siNC	1.12648	0.899961	0.973564	1.01337	1.62312	1.52563
	BAT siGabpa	0.835606	0.191921	0.146477	0.453194	0.654723	0.378495		BAT siGabpa	0.130245	0.455396	0.545835	0.369855	0.376485	0.521631

## Sheet: Fig. 3a
Fig. 3a
	Fold change (Rnf20+/-/WT)	p.value		Gene symbol
	1.6755	3.59022	Het Up	Saa2
	1.57481	3.34663	Het Up	Hp
	1.18826	1.80541	Het Up	Gmpr
	1.17359	4.28804	Het Up	Serpina3n
	1.15886	3.75646	Het Up	Saa1
	1.01381	2.79914	Het Up	Itih4
	0.91745	2.4189	Het Up	Fgg
	0.914573	1.67132	Het Up	Orm1
	0.835488	2.01996	Het Up	Saa4
	0.8251	2.56465	Het Up	Fgb
	0.792483	2.41604	Het Up	Fga
	0.735617	3.37755	Het Up	Acsl5
	0.724423	2.54662	Het Up	Phospho1
	0.66759	2.40942	Het Up	Gk
	0.612448	1.86404	Het Up	Rdh13
	0.5947	0.795853	FALSE	Btnl9
	0.578734	1.36185	Het Up	P4ha1
	0.577897	1.36058	Het Up	Gypa
	0.54469	1.25145	Het Up	Smad2
	0.542353	1.42632	Het Up	Cpn2
	0.532935	0.778302	FALSE	Tmlhe
	0.528893	1.14676	Het Up	Snrk
	0.525086	1.05816	Het Up	Mup2
	0.522357	2.00285	Het Up	Arpc4
	0.506688	0.348817	FALSE	As3mt
	0.498325	2.19141	Het Up	Clpx
	0.488269	1.2753	Het Up	Mtatp8
	0.487966	0.987813	FALSE	Abhd11
	0.47196	2.46758	Het Up	Plin5
	0.47138	1.2787	Het Up	Mrs2
	0.457757	2.81015	Het Up	Hsp90aa1
	0.455268	0.755402	FALSE	Abhd10
	0.452374	1.02466	Het Up	Serpina1e
	0.425487	1.14541	Het Up	Slirp
	0.42123	4.18378	Het Up	Ndrg3
	0.409383	1.48379	Het Up	Ctsz
	0.389966	1.26888	Het Up	Itih3
	0.382923	2.50881	Het Up	Hsph1
	0.38203	1.37132	Het Up	Hspb1
	0.380162	1.49012	Het Up	Sumo2
	0.378893	1.04955	Het Up	Lamtor2
	0.370727	2.80829	Het Up	Pfkp
	0.364287	0.99516	FALSE	Mapt
	0.363677	3.10677	Het Up	Ddhd2
	0.363177	2.53267	Het Up	Eif4g2
	0.362843	1.35362	Het Up	Chchd4
	0.36241	0.774172	FALSE	Mp68
	0.36161	1.08688	Het Up	Cyp2b10
	0.360437	2.53808	Het Up	C3
	0.36042	0.440647	FALSE	Hhatl
	0.359704	1.74806	Het Up	Timm23
	0.358177	1.32983	Het Up	Lpl
	0.356577	2.25573	Het Up	Timm8a1
	0.353998	1.54768	Het Up	Apoe
	0.35308	1.10036	Het Up	Zfp82
	0.351992	3.21447	Het Up	Tsfm
	0.347299	2.08355	Het Up	Lman2
	0.345119	2.12346	Het Up	Acsf3
	0.342148	0.284261	FALSE	Ckmt2
	0.340413	2.31276	Het Up	Apoc3
	0.334578	0.649579	FALSE	Cfl2
	0.333115	1.3444	Het Up	Ndufv3
	0.331383	0.830002	FALSE	Hpx
	0.328548	1.50607	Het Up	Slc2a4
	0.32835	0.722238	FALSE	Mtor
	0.328113	0.7213	FALSE	Hcfc1
	0.326243	1.17573	Het Up	Abcb7
	0.326067	1.76476	Het Up	Sco2
	0.32583	3.10458	Het Up
	0.32388	3.31365	Het Up	Atp6v0d1
	0.323701	1.32911	Het Up	Lipt1
	0.316306	1.6127	Het Up	Rpl35
	0.315133	0.865107	FALSE	Ssbp1
	0.313018	0.671777	FALSE	Fahd1
	0.307661	0.856891	FALSE	Cyb5b
	0.307015	2.52599	Het Up	Ahsa1
	0.305467	3.86832	Het Up	Stip1
	0.302534	3.62397	Het Up	Eif1
	0.300569	1.10615	Het Up	Copg1
	0.29996	0.547638	FALSE	Ank1
	0.299403	0.333766	FALSE	Pkn1
	0.297546	1.12166	Het Up	Bag3
	0.2957	0.920109	FALSE	Tbrg4
	0.294263	0.468513	FALSE	Got2
	0.29418	1.98319	Het Up	Tpmt
	0.294147	1.16931	Het Up	Tomm20
	0.28902	1.54086	Het Up	Timm17a
	0.287867	0.768524	FALSE	Aldh3a2
	0.281985	1.41564	Het Up	Fam162a
	0.280617	2.14623	Het Up	Ptpmt1
	0.280483	1.41512	Het Up	Csnk2a2
	0.279915	1.59333	Het Up
	0.277737	1.04899	Het Up	Pc
	0.275194	0.29067	FALSE	Nr1d2
	0.275154	3.17964	Het Up	Nfu1
	0.2748	0.747184	FALSE	Rragc
	0.27341	1.77316	Het Up	C1qbp
	0.271851	1.98618	Het Up	Eif3j1
	0.270233	0.809278	FALSE	Ccdc58
	0.270177	1.21507	Het Up	Timmdc1
	0.269383	2.07175	Het Up	Epb42
	0.26906	1.7888	Het Up	Psmc4
	0.267313	1.42451	Het Up	Slc4a1
	0.265107	1.29655	Het Up	Galnt2
	0.264683	1.55466	Het Up	Eno2
	0.263853	3.43981	Het Up	Clptm1
	0.263126	1.58607	Het Up	Copa
	0.26293	1.96559	Het Up	Mrrf
	0.26249	0.24002	FALSE	Myh4
	0.260381	1.63494	Het Up	Clpb
	0.259468	0.339057	FALSE	Supv3l1
	0.258697	1.7423	Het Up	Serbp1
	0.256297	1.27171	Het Up	Lamtor1
	0.256061	1.16924	Het Up	Timm8b
	0.254407	1.52884	Het Up	Acss1
	0.25437	1.27927	Het Up	Rmnd1
	0.253772	1.60266	Het Up	Uqcc2
	0.253467	0.945804	FALSE	Pam16
	0.252597	1.3401	Het Up	Cox15
	0.251949	1.03338	Het Up	Cand1
	0.250663	1.17445	Het Up	Cox20
	0.249682	0.974403	FALSE	Atp5i
	0.249103	2.81247	Het Up	Sars
	0.248443	1.063	Het Up	Abcf1
	0.247737	0.755795	FALSE	Ndufaf4
	0.2468	2.39028	Het Up	Ralgapb
	0.24648	1.06711	Het Up	Tmem126a
	0.245917	1.64666	Het Up	Dnaja3
	0.244882	2.05221	Het Up	Bpgm
	0.24488	1.2331	Het Up	Ca2
	0.242614	2.08457	Het Up	Snd1
	0.241357	1.59608	Het Up	Ptges3
	0.24107	2.81913	Het Up	Acp6
	0.237697	1.77774	Het Up	Gfm2
	0.236591	0.560727	FALSE	Mtnd1
	0.235702	2.05836	Het Up	Dnajc11
	0.234297	1.37621	Het Up	Rad23b
	0.234077	0.436977	FALSE	Slc25a12
	0.233454	4.26293	Het Up	C4b
	0.231988	1.41546	Het Up	Glrx5
	0.23065	1.11639	Het Up	Yars2
	0.230243	2.22704	Het Up	Fdx1
	0.230234	2.44278	Het Up	Kntc1
	0.229813	1.20877	Het Up	Rpl18
	0.228221	1.56063	Het Up	Fdps
	0.227533	0.952159	FALSE	Ugp2
	0.227015	1.59548	Het Up	Farsb
	0.226737	1.72017	Het Up	Gpam
	0.226643	0.136643	FALSE	Mybpc2
	0.226443	0.847261	FALSE	Sdhaf2
	0.226177	2.53844	Het Up	Sptb
	0.225867	0.466028	FALSE	Mrps36
	0.225657	1.1152	Het Up	Nars2
	0.225037	0.46696	FALSE	Des
	0.224617	1.37156	Het Up	Slc27a2
	0.224576	0.972302	FALSE	Prpf8
	0.224316	1.2039	Het Up	Pdk1
	0.224013	1.67037	Het Up	Ybx1
	0.223717	0.663599	FALSE	Pacsin3
	0.223121	1.07895	Het Up	Mrpl40
	0.22297	0.904104	FALSE	Atp5j
	0.221797	0.988305	FALSE	Cse1l
	0.221283	1.56824	Het Up	Coa3
	0.22067	0.878046	FALSE	Alox5ap
	0.220547	1.20856	Het Up	Dnajb4
	0.220193	1.99045	Het Up	Spta1
	0.21973	1.73985	Het Up	Ccsmst1
	0.219677	1.98092	Het Up	Gfm1
	0.21926	2.49096	Het Up	Nudt6
	0.218403	1.04146	Het Up
	0.217916	1.25446	Het Up	Cfh
	0.216544	0.529318	FALSE	Rps26
	0.216536	2.89818	Het Up	Fam136a
	0.216075	1.17403	Het Up	Sfxn5
	0.214873	1.4591	Het Up	Mrpl21
	0.214846	1.84553	Het Up	Nfs1
	0.213862	0.716762	FALSE	Hspa1a
	0.213696	2.11788	Het Up	Dhodh
	0.21273	1.1146	Het Up	Brox
	0.211578	1.44847	Het Up	Cacybp
	0.209687	1.65659	Het Up	Pmpcb
	0.20958	2.12259	Het Up	Mavs
	0.20876	0.415588	FALSE	Me1
	0.20847	0.173223	FALSE	Myl2
	0.20807	1.38361	Het Up	Stoml2
	0.207978	1.0643	Het Up	Scarb2
	0.207759	0.0991508	FALSE	Spata1
	0.207674	1.43724	Het Up	Cecr5
	0.207003	1.24834	Het Up	Ubqln1
	0.2062	0.241034	FALSE	Flnc
	0.20536	0.440558	FALSE	Sfxn3
	0.205238	0.139826	FALSE	Ldb3
	0.204603	1.28292	Het Up	Lonp1
	0.2044	1.5748	Het Up	Tomm40
	0.20343	1.15395	Het Up	Sec24a
	0.203363	1.05611	Het Up	Ociad1
	0.20306	1.47922	Het Up	Armc10
	0.202732	1.29842	Het Up	Eif3c
	0.202443	2.12259	Het Up	Lpin1
	0.201977	2.39951	Het Up	Acss3
	0.201933	0.711006	FALSE	D10Jhu81e
	0.201483	1.27179	Het Up	Gfer
	0.20144	0.538377	FALSE	Mrpl16
	0.201416	1.36694	Het Up	Atp5e
	0.200681	0.80272	FALSE	Rps24
	0.2005	1.58375	Het Up	Nae1
	0.199995	1.23356	FALSE	Fnta
	0.19937	2.31247	FALSE	Ethe1
	0.198502	1.46192	FALSE	Coa7
	0.19762	0.0730876	FALSE	Padi2
	0.196887	1.04295	FALSE	Mrps27
	0.196047	1.75868	FALSE	Cdo1
	0.195527	1.1061	FALSE	Gna14
	0.195387	1.69704	FALSE	Ndufaf6
	0.194693	1.44804	FALSE	Rad23a
	0.194663	1.62232	FALSE	Nubpl
	0.19212	0.933558	FALSE
	0.191873	0.711347	FALSE	Atp5h
	0.19162	1.81125	FALSE	Ube2a
	0.190529	1.09483	FALSE	Eif3d
	0.190437	0.97358	FALSE	Gyg1
	0.19031	1.46977	FALSE	Rpl13
	0.18956	1.00993	FALSE	Cp
	0.189547	0.651764	FALSE	Cobll1
	0.188947	0.565171	FALSE	Chmp5
	0.188887	1.51305	FALSE	Apcs
	0.188143	0.831653	FALSE	Uqcrh
	0.187527	1.04194	FALSE	Ucp3
	0.18673	1.22137	FALSE	Asl
	0.184483	1.06419	FALSE	Lyrm4
	0.183807	1.88349	FALSE	Ppp2r1b
	0.183549	3.05009	FALSE	Clpp
	0.18347	1.52848	FALSE	Rhot1
	0.182013	1.73103	FALSE	Vldlr
	0.181825	0.374066	FALSE	Cisd2
	0.180853	1.81243	FALSE	Tmem11
	0.18057	1.16927	FALSE	Rpl10
	0.1804	0.999844	FALSE	Arl1
	0.179345	1.50659	FALSE	Apeh
	0.178223	0.512763	FALSE	Myo18a
	0.17798	1.02076	FALSE	Rbm47
	0.177817	0.979793	FALSE	Armc1
	0.177243	0.956461	FALSE	Iars2
	0.177037	0.0788156	FALSE	Tnnt1
	0.176341	2.40909	FALSE	Nit1
	0.17613	1.2519	FALSE	Tst
	0.176063	1.54107	FALSE	Th
	0.175933	1.23213	FALSE	Acot11
	0.175727	1.09933	FALSE	Tbc1d4
	0.17517	1.42294	FALSE	Cct7
	0.174777	0.712367	FALSE	Mrpl47
	0.17423	1.56426	FALSE
	0.173277	0.932884	FALSE	Comtd1
	0.173159	1.19685	FALSE	Rexo2
	0.171666	1.33066	FALSE	Nploc4
	0.17104	0.782906	FALSE	Bola3
	0.170577	0.816382	FALSE	Rpl23a
	0.170534	0.217697	FALSE	Adgrf5
	0.170441	2.06422	FALSE	Psmd8
	0.169401	0.587532	FALSE	Rps6
	0.169347	0.976391	FALSE	Ppm1b
	0.169133	0.460584	FALSE
	0.168624	0.974069	FALSE	Tuba8
	0.168623	1.72661	FALSE	Eif2b1
	0.16858	1.92581	FALSE	Ppid
	0.167877	1.46669	FALSE	Dhx30
	0.167583	1.07307	FALSE	Psmd1
	0.16753	0.730352	FALSE	Mrpl10
	0.167133	1.34143	FALSE	Mpc1
	0.166643	0.906426	FALSE	Ap3d1
	0.166439	0.821369	FALSE	Hacd2
	0.16612	0.988074	FALSE	U2af2
	0.165959	0.308153	FALSE	Hdhd3
	0.165277	1.6143	FALSE	Prrc1
	0.16409	0.818272	FALSE	Atp5c1
	0.163377	1.17716	FALSE	Tomm22
	0.163299	1.04814	FALSE	Adck1
	0.16324	1.31675	FALSE	Dcakd
	0.163023	1.8376	FALSE	Rps9
	0.162933	2.79006	FALSE	Ap1s1
	0.162497	0.92003	FALSE	Nol3
	0.16249	1.56813	FALSE	Eif4e
	0.162467	1.4265	FALSE	Mien1
	0.162273	0.106941	FALSE	Myoz1
	0.162132	0.980641	FALSE	Myo16
	0.16194	0.547766	FALSE	Atp5a1
	0.161227	2.05961	FALSE	Dusp3
	0.16095	0.530459	FALSE	Mrps18a
	0.160877	1.01156	FALSE	Comt
	0.160773	1.84347	FALSE	Pura
	0.160587	0.79984	FALSE	Fam49b
	0.160042	2.49254	FALSE	Nars
	0.159893	0.842531	FALSE	Fdx1l
	0.15929	0.945166	FALSE	Zbtb8os
	0.158987	0.58545	FALSE	Akap1
	0.157703	1.19675	FALSE	Mrpl44
	0.157593	1.36672	FALSE	Larp4
	0.157553	0.374622	FALSE	Idi1
	0.156274	1.31202	FALSE	Bcs1l
	0.156177	2.01098	FALSE	Atpaf1
	0.155677	1.50329	FALSE	Srp68
	0.155617	0.0906974	FALSE	Tnnc1
	0.155517	1.22019	FALSE	Dhrs11
	0.155256	0.743201	FALSE	Scrn3
	0.155223	0.965149	FALSE	Tufm
	0.15507	1.13018	FALSE	Timm9
	0.15494	1.07366	FALSE	Echdc1
	0.15483	1.826	FALSE	Abhd14b
	0.154109	0.504806	FALSE	Copb1
	0.1538	0.717189	FALSE	Tars2
	0.153665	1.65623	FALSE	Gbas
	0.152353	0.839186	FALSE	Lace1
	0.151157	1.48678	FALSE	Ube2d2
	0.150393	0.579123	FALSE	Ndufa9
	0.149933	0.885692	FALSE	Hint2
	0.149672	1.12717	FALSE	Mtfr1l
	0.14965	0.915639	FALSE	Tom1
	0.14958	0.992695	FALSE	Apoo
	0.149481	0.91194	FALSE	Hspa4l
	0.14899	1.28156	FALSE	Lactb
	0.14888	0.712869	FALSE	Ehd4
	0.148443	0.290277	FALSE	Hbb-b1
	0.148207	0.985757	FALSE	Cisd3
	0.147987	0.284247	FALSE	G6pc3
	0.14794	0.609802	FALSE	Zfand1
	0.14781	1.18835	FALSE	Acacb
	0.147467	1.56089	FALSE	Timm13
	0.147293	2.40639	FALSE	Pgp
	0.14705	1.97304	FALSE	Lias
	0.145773	0.792794	FALSE	Sugt1
	0.145764	0.639596	FALSE	Eif2s3x
	0.145491	0.802653	FALSE	Btf3
	0.1454	0.654506	FALSE	Srp54
	0.144917	1.05716	FALSE	Trap1
	0.14455	1.28728	FALSE	Lsm2
	0.144463	1.11131	FALSE	Atpaf2
	0.144444	1.31244	FALSE	Tpd52l2
	0.143589	0.857199	FALSE	Fkbp4
	0.143463	0.915886	FALSE	Mmaa
	0.143406	0.956455	FALSE	Slc25a51
	0.14339	0.65113	FALSE	Srm
	0.143273	1.12141	FALSE	Mipep
	0.143267	1.64578	FALSE	Ephx2
	0.14304	1.73508	FALSE	Tars
	0.142873	0.723149	FALSE	Lgalsl
	0.142623	0.124327	FALSE	Casq2
	0.14259	0.635444	FALSE	Tubb4b
	0.142547	1.12269	FALSE	Arl8b
	0.142237	1.63236	FALSE	Ecsit
	0.142187	1.02985	FALSE	Qil1
	0.141893	0.405002	FALSE	Acaa2
	0.14156	0.872935	FALSE	Ipo9
	0.141543	0.485828	FALSE	H2afv
	0.14099	1.34585	FALSE	Cops3
	0.140686	0.588946	FALSE	Lyrm5
	0.140663	1.93676	FALSE	Snrpe
	0.14054	1.10159	FALSE	Srp19
	0.13955	0.302238	FALSE	Adrm1
	0.139503	0.483185	FALSE	Eif2s2
	0.13941	1.06664	FALSE	Rraga
	0.13862	1.11627	FALSE	Ran
	0.138053	0.712843	FALSE	Idh3g
	0.13797	0.979232	FALSE	Cryz
	0.137967	0.569715	FALSE	Rheb
	0.137554	0.730876	FALSE	Arf6
	0.137073	0.966877	FALSE	Ca5b
	0.13701	0.430015	FALSE	Atp5d
	0.13628	0.913685	FALSE	Txndc12
	0.13604	0.589217	FALSE	Diablo
	0.135776	1.21076	FALSE	Acp1
	0.135647	0.68475	FALSE	Slc25a19
	0.134834	1.27856	FALSE	Clu
	0.134568	0.633307	FALSE	Farsa
	0.134477	0.9054	FALSE	Mrps23
	0.13386	0.95194	FALSE	Ddx58
	0.133776	0.853985	FALSE	Stx7
	0.133149	0.436444	FALSE	Mif
	0.132252	1.20875	FALSE	Fah
	0.132067	0.78359	FALSE	Acsf2
	0.13193	0.417917	FALSE	Txn2
	0.131377	2.25036	FALSE	Atp6v1c1
	0.131317	0.869495	FALSE	Cuta
	0.130773	0.617013	FALSE	Ca1
	0.130667	0.47561	FALSE	Denr
	0.13047	0.788402	FALSE	U2af1
	0.130331	1.34823	FALSE	Usp15
	0.129677	0.60796	FALSE	Lzic
	0.129467	0.878562	FALSE	Vdac3
	0.129057	0.569202	FALSE	Mpv17l2
	0.12897	0.347021	FALSE	Trim23
	0.128929	0.792953	FALSE	Mrpl46
	0.128747	0.585558	FALSE	Rpl38
	0.12838	0.749351	FALSE	Mrps11
	0.128363	2.20887	FALSE	Dcun1d1
	0.127105	1.02932	FALSE	Sgpl1
	0.127049	0.805042	FALSE	Xpo1
	0.126417	0.594277	FALSE	Api5
	0.126053	0.58329	FALSE	Pank1
	0.12594	1.66366	FALSE	Nomo1
	0.125587	0.848935	FALSE	Snrnp200
	0.125289	0.823385	FALSE	Glrx3
	0.125213	0.430979	FALSE	Pyurf
	0.125076	0.234976	FALSE	Mtco1
	0.124811	1.01154	FALSE	Carhsp1
	0.12444	0.842083	FALSE	Cct4
	0.124286	0.684204	FALSE	Ddx1
	0.124271	0.275275	FALSE	Atp5l
	0.123423	0.801821	FALSE	Isca1
	0.122803	0.407066	FALSE	Atp5b
	0.12249	0.378775	FALSE	Rabif
	0.121847	1.15032	FALSE	Ddx3y
	0.12183	1.34585	FALSE	Fahd2
	0.121717	0.434362	FALSE	Prmt1
	0.121653	0.55506	FALSE	Ccbl2
	0.121523	3.14197	FALSE	Dars
	0.120293	0.980227	FALSE	Vps26b
	0.120165	1.39271	FALSE	Pnpt1
	0.120123	0.626079	FALSE	Mrps28
	0.119967	1.06488	FALSE	Hspd1
	0.119474	0.382634	FALSE	Acsm3
	0.11941	0.693352	FALSE	Higd1a
	0.1191	0.477142	FALSE	Ndufaf7
	0.118927	0.191613	FALSE	C9
	0.118713	0.427927	FALSE	Hnrnpul2
	0.1178	1.69768	FALSE	Ap2a2
	0.117747	1.51354	FALSE	Txnrd1
	0.117683	0.670389	FALSE	Stat1
	0.11741	1.40266	FALSE	Eprs
	0.11734	1.13858	FALSE	Tomm70a
	0.1169	1.12441	FALSE	Oxsm
	0.116756	1.01247	FALSE	Dctn1
	0.116697	1.64245	FALSE	Cmc1
	0.11626	0.965959	FALSE	Bphl
	0.11623	0.579932	FALSE	Gnai3
	0.115852	0.330428	FALSE	Cyp2e1
	0.115791	1.79657	FALSE	Ndufaf3
	0.11577	0.122534	FALSE	Arih1
	0.1148	0.50474	FALSE	Mtch1
	0.114611	0.664971	FALSE	Gda
	0.11457	0.415857	FALSE	Mpdu1
	0.1145	0.841914	FALSE	Pnpla8
	0.114293	0.318428	FALSE	Etf1
	0.113415	0.989164	FALSE	Lmnb2
	0.111553	0.827933	FALSE	Hk2
	0.111333	0.337207	FALSE	Atad1
	0.111172	0.92132	FALSE	Oxnad1
	0.110747	0.236949	FALSE	Scp2
	0.110737	0.939496	FALSE	Ndufb8
	0.110125	1.18175	FALSE	Dnm2
	0.109797	0.423156	FALSE	Hba
	0.109743	0.394377	FALSE	Arrb1
	0.10956	0.363606	FALSE	Ddx19a
	0.10951	1.02453	FALSE	Eef1d
	0.109217	0.956803	FALSE	Anp32e
	0.108209	0.874938	FALSE	Cops4
	0.108147	0.517839	FALSE	Lsm8
	0.10813	0.343586	FALSE	Kars
	0.107401	0.286922	FALSE	Ecm29
	0.10726	0.630652	FALSE	Sord
	0.106982	1.60393	FALSE	Inpp1
	0.106947	0.286225	FALSE	Ppcdc
	0.106863	0.54331	FALSE	Abcd2
	0.106857	1.28478	FALSE	Sfxn1
	0.106827	0.393062	FALSE	Atp5o
	0.1068	0.590015	FALSE	Rps8
	0.10678	0.214795	FALSE	Mpi
	0.106737	1.07394	FALSE	Hmbs
	0.106644	1.25585	FALSE	Usp14
	0.106547	0.570209	FALSE	Ppp6r3
	0.10635	1.19364	FALSE	Dysf
	0.106097	0.625915	FALSE	Cbr2
	0.105635	1.56529	FALSE	Copz1
	0.10542	0.278483	FALSE	Lamp2
	0.105053	2.40466	FALSE	Pck2
	0.104843	0.662886	FALSE
	0.104643	0.970422	FALSE	Psmc2
	0.104613	0.794689	FALSE	Rab6a
	0.104157	0.428056	FALSE
	0.104127	0.0857146	FALSE	Myoz2
	0.10409	1.54892	FALSE	Hsp90ab1
	0.10402	1.34296	FALSE	Dguok
	0.10401	1.11514	FALSE	Vars2
	0.10308	1.29966	FALSE	Mrpl54
	0.10303	0.455118	FALSE	Nutf2
	0.102797	0.870079	FALSE	Ogt
	0.10242	0.523264	FALSE	Ppp3r1
	0.102407	0.704392	FALSE	Hspe1
	0.10184	0.838434	FALSE	Acad9
	0.10174	0.64325	FALSE	Rpn2
	0.10149	0.538684	FALSE	Gna13
	0.101344	0.0834518	FALSE	2023-09-11
	0.101072	1.62838	FALSE	Slc9a3r2
	0.100874	1.24434	FALSE	Acyp1
	0.100597	1.29834	FALSE	Hint1
	0.100511	0.355961	FALSE	Ndufa1
	0.100213	0.886029	FALSE	Copg2
	0.100183	0.672218	FALSE	Nudc
	0.100037	0.320338	FALSE	G3bp2
	0.0995367	0.648546	FALSE	Psmd5
	0.0995267	1.18688	FALSE	Nudt19
	0.0990599	0.654392	FALSE	Elavl1
	0.0988777	0.367373	FALSE	Ryr1
	0.0983067	0.526083	FALSE	Erlec1
	0.0981667	1.00569	FALSE	Gypc
	0.0979267	0.781151	FALSE	Rad21
	0.0975833	0.222288	FALSE	Vtn
	0.0974033	0.249551	FALSE	Gnaq
	0.09735	0.480501	FALSE	Coro1b
	0.0969967	0.219116	FALSE	Eif1ax
	0.09691	1.29709	FALSE	Ndufs3
	0.0965967	0.29262	FALSE	Hdhd2
	0.0963633	0.383303	FALSE	Rabl6
	0.09622	0.571224	FALSE	Tmem143
	0.0960967	1.01696	FALSE	Metap2
	0.09567	0.519042	FALSE	Sucla2
	0.09561	0.630857	FALSE	Fam210a
	0.0955067	0.373731	FALSE	Slc25a46
	0.0954733	0.763769	FALSE	Chchd1
	0.09535	0.846295	FALSE	Mlycd
	0.0951433	0.48818	FALSE	Gcat
	0.09508	0.523763	FALSE	Blmh
	0.09507	1.58939	FALSE	Idnk
	0.0949957	0.593685	FALSE	Mcur1
	0.0946733	0.685622	FALSE	Tnpo1
	0.0940533	1.55098	FALSE	Atp6v1a
	0.093331	0.839049	FALSE	Ipo7
	0.0931777	0.443519	FALSE	H2-Q10
	0.09312	0.516003	FALSE	Mtnd4l
	0.09302	0.89206	FALSE	Pdk4
	0.092905	0.397501	FALSE	Katnal2
	0.0928067	0.641905	FALSE	Nif3l1
	0.0928	0.198888	FALSE	Rpl26
	0.09258	0.474703	FALSE	Sar1b
	0.0925685	0.348526	FALSE	Eif3h
	0.09241	0.272639	FALSE	Slc25a1
	0.0920947	0.571076	FALSE	Rpl24
	0.0915563	0.0790262	FALSE	Trim72
	0.0914133	0.535632	FALSE	Mcee
	0.0913367	0.426246	FALSE	Hspbp1
	0.0911367	0.583541	FALSE	Mecr
	0.0910233	0.939342	FALSE	Pex3
	0.0905967	0.426737	FALSE	C8g
	0.09049	0.888514	FALSE	Tcp1
	0.089966	0.859769	FALSE	Tmx1
	0.0899367	0.726704	FALSE	Ndufb7
	0.0898633	0.458372	FALSE	Mpv17
	0.0892197	0.631458	FALSE	Cops2
	0.0886033	0.258912	FALSE	Ubtf
	0.088347	0.280928	FALSE	Scfd1
	0.08834	0.442425	FALSE	Rnaseh2a
	0.0881597	1.63208	FALSE	Crip2
	0.0878068	0.640114	FALSE	Hmox2
	0.0874267	1.01485	FALSE	Tom1l2
	0.0867933	0.194315	FALSE	Scd1
	0.0866943	0.539571	FALSE	Hsd17b11
	0.08668	1.88096	FALSE	Gatb
	0.0865333	0.276965	FALSE	Timm50
	0.0864533	0.284221	FALSE	Rpl13a
	0.0863994	0.254084	FALSE	Hccs
	0.0861947	0.421023	FALSE	Triap1
	0.0858943	0.765494	FALSE	Rps27l
	0.08577	0.74677	FALSE	Ndufb4
	0.0856733	1.02601	FALSE	Mpp1
	0.085458	0.369033	FALSE	Srsf2
	0.0854563	0.465368	FALSE	Psmd11
	0.0849774	0.401596	FALSE	Iqgap1
	0.0848215	0.447433	FALSE
	0.0843667	0.741335	FALSE	Naa15
	0.0839533	0.165072	FALSE	Apoa4
	0.08382	0.596218	FALSE	Mapre1
	0.0837567	0.158213	FALSE	Oxa1l
	0.08345	0.624871	FALSE	St13
	0.0829567	0.536845	FALSE	Agpat1
	0.082955	1.29345	FALSE	Npepps
	0.0829533	0.936248	FALSE	Vps35
	0.0825487	0.538205	FALSE	Cpne3
	0.0820303	0.281734	FALSE	Rps15
	0.0819067	0.263392	FALSE	Cox7a2l
	0.0819	1.2829	FALSE	Cct6a
	0.0816287	0.678859	FALSE	Abcb8
	0.0812567	0.922246	FALSE	Mrpl23
	0.08059	1.15418	FALSE	Lrrc47
	0.0804967	0.359424	FALSE	Aifm2
	0.07968	0.18911	FALSE	Cnbp
	0.0796067	0.444519	FALSE	Ndrg2
	0.0787603	0.740712	FALSE	Pmm2
	0.0785667	0.549831	FALSE	Naca
	0.0785113	1.07831	FALSE	Psmc5
	0.0784033	0.47304	FALSE	Ndufa13
	0.0782224	0.666405	FALSE	Lrrc59
	0.0781867	0.235724	FALSE	Rps23
	0.0781033	0.136941	FALSE	Snx3
	0.0780627	0.487767	FALSE	Stx12
	0.0779133	0.370825	FALSE	Tomm6
	0.07783	0.820258	FALSE	Plod1
	0.07775	1.35946	FALSE	Rab18
	0.0776833	0.723624	FALSE	Mpc2
	0.07766	0.355497	FALSE	Impdh1
	0.0776507	0.39307	FALSE	Rpl7a
	0.0775133	0.456877	FALSE	Uqcc1
	0.0775	0.411434	FALSE	Serhl
	0.0774633	0.746964	FALSE	Tfam
	0.0773413	0.622362	FALSE	Vps26a
	0.0770567	0.435278	FALSE	Tomm34
	0.07693	0.147919	FALSE	Ide
	0.0765433	0.622229	FALSE	Polr2e
	0.0765053	0.47444	FALSE	Psmb4
	0.0764558	0.810933	FALSE	Akr1b7
	0.076107	1.25156	FALSE	Capza1
	0.0759567	0.227624	FALSE	Slc12a7
	0.0755867	0.632279	FALSE	Adsl
	0.075482	0.91033	FALSE	Cnpy2
	0.0753967	0.637236	FALSE	Aarsd1
	0.0752467	0.071395	FALSE	Got1
	0.0749767	0.218233	FALSE	Trmt112
	0.0744567	0.783135	FALSE	Sort1
	0.0740867	0.558477	FALSE	Slc25a22
	0.0734833	0.40721	FALSE	Bcat2
	0.07306	0.367951	FALSE	Tjp1
	0.0730167	0.192121	FALSE	Trabd
	0.07279	0.629372	FALSE	Pdxk
	0.07257	0.492753	FALSE	Fam96a
	0.0724442	0.662001	FALSE	Fundc1
	0.0724157	0.422178	FALSE	Sec31a
	0.0723367	0.583169	FALSE	Hsd17b8
	0.0721833	0.177281	FALSE	Mcl1
	0.0719819	0.438693	FALSE	Alad
	0.0717267	0.963191	FALSE	Nsf
	0.0716273	0.649515	FALSE	L2hgdh
	0.0711533	0.477245	FALSE	Cd9
	0.0710533	0.51909	FALSE	Usp4
	0.07074	0.396831	FALSE	Suclg1
	0.07065	0.42696	FALSE	Hagh
	0.0704033	0.425367	FALSE	Ddi2
	0.070335	0.497917	FALSE	Nap1l4
	0.07033	0.152354	FALSE	Tax1bp3
	0.0702967	0.676872	FALSE	Mrpl14
	0.0701767	0.257865	FALSE	Gtf2i
	0.0701283	0.327767	FALSE	Parl
	0.0701267	0.428183	FALSE	Pafah1b2
	0.0699987	0.124621	FALSE	Mbp
	0.0699603	0.299503	FALSE	Rps29
	0.069576	0.33681	FALSE	Tgm2
	0.069365	0.70498	FALSE	Mrps22
	0.0688833	0.727883	FALSE	Nit2
	0.0682733	0.605889	FALSE	Maob
	0.0679967	0.390463	FALSE	Coa6
	0.06782	0.634356	FALSE	Khdrbs1
	0.0678043	0.323238	FALSE	Caprin1
	0.06769	0.400354	FALSE	Rab1b
	0.0675335	0.797239	FALSE	Mrpl19
	0.0675033	0.278729	FALSE	Safb
	0.0673367	0.35375	FALSE	Ndufa11
	0.0673087	0.624455	FALSE	Emc1
	0.0673067	0.515933	FALSE	Manf
	0.0671339	0.420869	FALSE	Rps17
	0.0670933	1.01932	FALSE	Lap3
	0.06682	0.0823569	FALSE	Sec61g
	0.06604	0.288106	FALSE	Irgm1
	0.065798	0.406909	FALSE	Rps12
	0.0657067	0.359531	FALSE	Cpt1b
	0.06564	0.379104	FALSE	Psmb5
	0.0654067	0.336495	FALSE	Vwa8
	0.0654023	0.183397	FALSE	Iars
	0.0653033	0.282742	FALSE	Pygl
	0.0651658	0.701408	FALSE	Sirt2
	0.06479	0.683488	FALSE	2023-03-02
	0.06463	0.0226687	FALSE	Txndc15
	0.064383	0.87549	FALSE	Prosc
	0.06384	0.423516	FALSE	Lsm4
	0.0636133	0.256166	FALSE	Aars
	0.06328	0.436921	FALSE	Gys1
	0.0624967	0.869792	FALSE	Gmfb
	0.062385	0.168239	FALSE	Clic4
	0.0623493	0.66282	FALSE	Mtdh
	0.0622833	0.143848	FALSE	Rpl17
	0.0622713	0.386027	FALSE	Fundc2
	0.061543	0.196484	FALSE	Atp6v1g1
	0.06069	0.271632	FALSE	Ndufa6
	0.06067	0.276433	FALSE	Mrpl12
	0.0604533	0.344791	FALSE	Fabp5
	0.06039	0.33598	FALSE	Cox7a2
	0.06032	0.548319	FALSE	Rmdn1
	0.0599367	0.330309	FALSE	Tubb5
	0.0599067	0.267305	FALSE	Msra
	0.0597233	0.229994	FALSE	Isoc2b
	0.0595733	0.996854	FALSE	Cct5
	0.0595533	0.624778	FALSE	Itih1
	0.0595133	0.239007	FALSE	Adhfe1
	0.0595133	0.229732	FALSE	Commd10
	0.05949	0.168871	FALSE	Ppox
	0.05948	0.149017	FALSE	Acaca
	0.05929	0.359411	FALSE	Sf3b1
	0.0592321	0.597554	FALSE	Dync1li1
	0.0591867	0.139134	FALSE	Eif3b
	0.0591667	0.220346	FALSE	F13a1
	0.0589307	0.484099	FALSE	Arcn1
	0.0586767	0.130392	FALSE	Aldh1a1
	0.058307	0.441257	FALSE	Rpl34
	0.05818	0.191135	FALSE	Urod
	0.0580667	0.465887	FALSE	Chkb
	0.0578603	1.99004	FALSE	Stim1
	0.0577633	0.436105	FALSE	Eif3l
	0.0576267	0.328726	FALSE	Gorasp2
	0.05748	0.329074	FALSE	Elovl6
	0.0574633	0.280442	FALSE	Cnn3
	0.057241	1.02503	FALSE	Grhpr
	0.05695	0.10453	FALSE	Aspg
	0.0568433	0.0463683	FALSE	Fhl1
	0.0567133	0.400215	FALSE	Hras
	0.05668	0.320068	FALSE	Aldh5a1
	0.0566667	0.739613	FALSE	Hspa4
	0.0566467	0.299989	FALSE	Fbp2
	0.0566297	0.134035	FALSE	Bcl2l13
	0.0565333	0.3598	FALSE	Acss2
	0.0564633	0.503143	FALSE	Rmdn3
	0.0561567	0.677859	FALSE	Mrps2
	0.056079	0.225848	FALSE	Iscu
	0.0559043	0.30071	FALSE	Rps15a
	0.0558033	0.521606	FALSE	Mdp1
	0.0554033	0.418988	FALSE	Emc3
	0.0552317	0.0382265	FALSE	Rtn2
	0.0551033	0.567562	FALSE	Fkbp2
	0.0550967	0.16854	FALSE	Tspan15
	0.0549068	0.119366	FALSE	Txnrd2
	0.0546967	0.742345	FALSE	Rps13
	0.05456	0.864956	FALSE	Psmd3
	0.0536943	0.326699	FALSE	Tppp
	0.05365	0.315661	FALSE	Acot13
	0.05306	0.219194	FALSE	Cend1
	0.0530033	0.20152	FALSE	Oaz2
	0.0525313	0.355957	FALSE	Ptrh2
	0.05251	0.289657	FALSE	Rab7a
	0.05192	0.14042	FALSE	Ndufs6
	0.051851	0.233955	FALSE	Psmd13
	0.0518267	0.237056	FALSE	Serpinh1
	0.0515787	0.17682	FALSE	Chp1
	0.05154	0.180293	FALSE	Hsd17b10
	0.05141	0.549795	FALSE	Psma5
	0.0513067	0.197515	FALSE	Mtx2
	0.0502567	0.323005	FALSE	Lrpprc
	0.0501829	0.221147	FALSE	Qars
	0.0499867	0.195652	FALSE	Lamp1
	0.0496967	0.403151	FALSE	Hs1bp3
	0.0496333	0.346795	FALSE	Acadm
	0.0494987	0.418048	FALSE	Mat2a
	0.0494	0.289589	FALSE	Ndufb9
	0.04924	0.291369	FALSE	Mrpl13
	0.04913	0.372992	FALSE	Ehhadh
	0.0487033	0.293928	FALSE	Ndufv2
	0.0485567	0.294692	FALSE	Hspa9
	0.0485333	0.557133	FALSE	Carkd
	0.0483733	1.16058	FALSE	Dnm1l
	0.04829	0.638923	FALSE	Txnl1
	0.0482633	0.441915	FALSE	Prps1
	0.0482433	0.543966	FALSE	Itpr1
	0.0482347	0.487466	FALSE	Ppp5c
	0.0482167	0.300097	FALSE	Xpo7
	0.0481617	0.691614	FALSE	Ptpn11
	0.0481533	0.324847	FALSE	Hacd3
	0.0479839	0.1466	FALSE	Ccdc69
	0.0478873	0.413155	FALSE	Arhgap1
	0.0478533	1.44377	FALSE	Cmpk1
	0.0476133	0.255318	FALSE	Srsf1
	0.0475767	0.264126	FALSE	Usmg5
	0.0474157	0.624116	FALSE	Psmb6
	0.0473167	0.5988	FALSE	G3bp1
	0.047242	0.277342	FALSE	Eif3e
	0.04713	0.341215	FALSE	Ndufs2
	0.0468197	0.46663	FALSE	Cdh5
	0.0467437	0.300237	FALSE	Fam73b
	0.0466133	0.262243	FALSE	Rpl15
	0.04649	1.52218	FALSE	Cct2
	0.0464667	0.319152	FALSE	Acat2
	0.0463267	0.152334	FALSE	Adk
	0.0462233	0.133493	FALSE	Enpp3
	0.0458349	0.193793	FALSE	Nudt5
	0.045647	0.1085	FALSE	Rps10
	0.0455347	0.109313	FALSE	Banf1
	0.045466	0.335487	FALSE	Rpl11
	0.04502	0.168365	FALSE	Sar1a
	0.045019	0.451081	FALSE	Lactb2
	0.0449543	0.992815	FALSE	Rbbp9
	0.0444677	0.599252	FALSE	Dnaja1
	0.0443	0.364415	FALSE	Hddc2
	0.0442833	0.301589	FALSE	Pacsin2
	0.0442067	0.180826	FALSE	Rpl4
	0.0441687	0.201588	FALSE	Arl6ip5
	0.04398	0.173959	FALSE	Atad3
	0.043751	0.236719	FALSE	H2afy
	0.0436077	0.199321	FALSE	Slc25a10
	0.0435767	0.484931	FALSE	Surf4
	0.0435613	0.35946	FALSE	Rtn4
	0.0435433	0.382764	FALSE	Gmps
	0.0434747	0.280783	FALSE	Psmb3
	0.0431633	0.238909	FALSE	Eif3k
	0.0428923	0.208642	FALSE	Cdc37
	0.04282	0.775707	FALSE	Eif2s1
	0.0428097	0.206292	FALSE	Sgcd
	0.04274	0.31209	FALSE	Irf3
	0.04258	0.182773	FALSE	Aacs
	0.0424567	0.225566	FALSE	Slc25a26
	0.04237	0.380172	FALSE	Mtx1
	0.04236	0.281708	FALSE	Asna1
	0.0422826	0.921411	FALSE	Dync1i2
	0.0421467	0.286978	FALSE	Vps29
	0.0420867	0.527387	FALSE	Pcmt1
	0.0418633	0.181135	FALSE	Rps11
	0.0418467	0.169691	FALSE	Mtch2
	0.04172	0.339094	FALSE	Ppa2
	0.04169	0.14286	FALSE	Grpel1
	0.0416403	0.294122	FALSE	Dynll1
	0.0415467	0.331443	FALSE	Actr1a
	0.041462	0.293264	FALSE	Mrpl39
	0.04133	0.148802	FALSE	Impa2
	0.041295	0.189045	FALSE	Mfn2
	0.04117	0.414169	FALSE	Csnk2b
	0.0410133	0.283597	FALSE	Oxct1
	0.0409713	0.157688	FALSE	Atp6v1h
	0.0409333	0.336145	FALSE	Rpl10a
	0.0406402	0.248807	FALSE	Crk
	0.04053	0.103624	FALSE	Bpnt1
	0.04038	0.359418	FALSE	Wdr61
	0.04038	0.123282	FALSE	Zak
	0.0403433	0.158831	FALSE	Papss1
	0.040263	0.60972	FALSE	Ola1
	0.04001	0.188604	FALSE	Lamtor3
	0.0397833	0.146416	FALSE	Fis1
	0.03975	0.317415	FALSE	Pigu
	0.0395733	0.219548	FALSE	Slc1a3
	0.0394533	0.111709	FALSE	Gclm
	0.03914	0.20207	FALSE	Timm44
	0.03913	0.364822	FALSE	Vta1
	0.038947	0.131922	FALSE	Aspa
	0.0386867	0.271505	FALSE	Ndufb11
	0.0383473	0.166843	FALSE	Mrpl49
	0.0382357	0.284132	FALSE	Blvra
	0.0381667	0.421531	FALSE	Cct8
	0.0379433	0.117327	FALSE	Dbt
	0.037874	0.118535	FALSE	Cnrip1
	0.0376667	0.391985	FALSE	Fam98b
	0.0375785	0.10423	FALSE	Apoa2
	0.037391	0.147326	FALSE	Rpl27
	0.0371593	0.320574	FALSE	Ldhd
	0.0369767	0.175291	FALSE	Acads
	0.0364937	0.131964	FALSE	Slc4a4
	0.0363857	0.260168	FALSE	Ppp2r2a
	0.0362637	0.159217	FALSE	Romo1
	0.0362067	0.166366	FALSE	RtcA
	0.0359833	0.115212	FALSE	Ucp1
	0.0358967	0.0507655	FALSE	Aldoa
	0.0356183	0.245911	FALSE	Ube2l3
	0.0352167	0.635933	FALSE	Ywhah
	0.0351567	0.277774	FALSE	Oat
	0.0349827	0.207555	FALSE	Rpl12
	0.0346533	0.0448088	FALSE	Pex14
	0.0345967	0.112793	FALSE	Gmpr2
	0.0344967	0.173389	FALSE	Acot2
	0.03433	0.244264	FALSE	Dnajc7
	0.0338147	0.498201	FALSE	Cbx1
	0.03373	0.176727	FALSE	Pdhx
	0.0337273	0.24053	FALSE	Npm1
	0.0337167	0.311972	FALSE	Paip1
	0.03352	0.117874	FALSE	Sepsecs
	0.03342	0.586339	FALSE	Cycs
	0.0333857	0.49597	FALSE	Lta4h
	0.0333033	0.2283	FALSE	Letm1
	0.0332573	0.022477	FALSE	Pdlim5
	0.0332	0.243125	FALSE	Dstn
	0.0331197	0.160372	FALSE	Arf5
	0.0330887	0.566425	FALSE	Ppp2r5a
	0.03302	0.0693769	FALSE	Hsd11b1
	0.0328133	0.0675534	FALSE	Sec23b
	0.0328067	0.214008	FALSE	Eif4g1
	0.0325107	0.139863	FALSE	Psmd12
	0.0322633	0.195276	FALSE	Bckdhb
	0.03213	0.142005	FALSE	Galk1
	0.0320167	0.0797142	FALSE	Egfr
	0.031756	0.223339	FALSE	Dap3
	0.031677	0.287504	FALSE	Abce1
	0.0315967	0.16636	FALSE	Fh
	0.031286	0.222839	FALSE	Cpne1
	0.03128	0.116121	FALSE	Gps1
	0.0312133	0.129704	FALSE	Chchd2
	0.0311533	0.721954	FALSE	Hspa8
	0.030823	0.280798	FALSE	Psma4
	0.0307733	0.244199	FALSE	Cisd1
	0.0306133	0.186147	FALSE	Hyou1
	0.0304297	0.210459	FALSE	Epb41
	0.0302667	0.127998	FALSE	Clybl
	0.0302367	0.0179926	FALSE	Srl
	0.02984	0.131059	FALSE	Eif5b
	0.0298233	0.0530057	FALSE	Plaa
	0.02954	0.188997	FALSE	Ubxn4
	0.02947	0.171769	FALSE	Aprt
	0.02938	0.115422	FALSE	Ptges2
	0.0290367	0.200383	FALSE	Gart
	0.029	0.168863	FALSE	Cyc1
	0.0289622	0.582486	FALSE	Dctn2
	0.02882	0.245645	FALSE	Ndufb5
	0.0288033	0.105885	FALSE	Crls1
	0.0288033	0.200425	FALSE	Hsdl2
	0.0287533	0.0980427	FALSE	Lpcat3
	0.0287177	0.16274	FALSE	Akr7a2
	0.028304	0.0524594	FALSE	Faf2
	0.0281	0.365641	FALSE	Ube2m
	0.0280007	0.271498	FALSE	Fitm2
	0.0273687	0.0600682	FALSE	Ap2b1
	0.0273247	0.250414	FALSE	Dpp3
	0.0272433	0.368589	FALSE	Ap1b1
	0.0271467	0.155866	FALSE	Tdrkh
	0.0265607	0.0700089	FALSE	Vac14
	0.0261898	0.249262	FALSE	Mrps31
	0.0259867	0.124567	FALSE	Sdhd
	0.02567	0.0989149	FALSE	Mrpl9
	0.0255733	0.128026	FALSE	Idh3a
	0.0253527	0.12048	FALSE	Spcs2
	0.02525	0.293074	FALSE	Arpc1a
	0.0247967	0.075677	FALSE	Uqcr11
	0.02477	0.152777	FALSE	Apool
	0.0243502	0.168175	FALSE	Uck1
	0.02418	0.0927588	FALSE	Vdac1
	0.0240153	0.222395	FALSE	Wdr1
	0.0239167	0.179952	FALSE	Rplp1
	0.0238333	0.127384	FALSE	Mrpl51
	0.02331	0.225864	FALSE	Rpl23
	0.023309	0.0613134	FALSE	Fdxr
	0.0228467	0.167282	FALSE	Psma2
	0.0227267	0.119181	FALSE	Vdac2
	0.02251	0.111282	FALSE	Eif3f
	0.02206	0.102777	FALSE	Mars2
	0.02188	0.375643	FALSE	Eif3a
	0.02164	0.165118	FALSE	Ap1g1
	0.021537	0.111732	FALSE	Lgmn
	0.0214863	0.0811585	FALSE	Ephx1
	0.02144	0.0766781	FALSE	Mccc1
	0.02131	0.121252	FALSE	Dazap1
	0.02127	0.18589	FALSE	Lypla1
	0.0208954	0.0178529	FALSE	Actn2
	0.0202733	0.169549	FALSE	Entpd1
	0.020206	0.225392	FALSE	Sub1
	0.02012	0.0860024	FALSE	Cutc
	0.0200333	0.0954584	FALSE	Man2c1
	0.0199667	0.27634	FALSE	Cltc
	0.0195703	0.347688	FALSE	Psmb7
	0.0195433	0.100801	FALSE	Flii
	0.0194133	0.130423	FALSE	Ugdh
	0.0193	0.0795455	FALSE	Magt1
	0.0188573	0.210927	FALSE	Mtap
	0.0184433	0.105548	FALSE	Twf2
	0.01842	0.0610862	FALSE	Cast
	0.01832	0.171353	FALSE	Cope
	0.01828	0.0368038	FALSE	Timm10
	0.0182707	0.0782784	FALSE	Pon2
	0.01816	0.0803804	FALSE	Npc2
	0.0179267	0.187563	FALSE	Rock1
	0.0176637	0.140843	FALSE	Npepl1
	0.0176567	0.0220658	FALSE	Hist1h4a
	0.0174717	0.102504	FALSE	Galm
	0.01731	0.0209382	FALSE	Rps21
	0.0167767	0.0280385	FALSE	Mrps26
	0.0166767	0.0859651	FALSE	Slc25a5
	0.016581	0.0436976	FALSE	Plin3
	0.0165633	0.276736	FALSE	Atp6v1b2
	0.0164	0.100895	FALSE	Prmt5
	0.0161933	0.104558	FALSE	Atp1b3
	0.016158	0.107103	FALSE	Mycbp
	0.0161363	0.0678749	FALSE	Rab5c
	0.016009	0.166824	FALSE	Atic
	0.0158253	0.0681712	FALSE	Lnpep
	0.0155202	0.0707638	FALSE	Gsta4
	0.01552	0.129428	FALSE	Rab14
	0.0154517	0.065005	FALSE	Dhx9
	0.0153533	0.119044	FALSE	Cluh
	0.01462	0.867095	FALSE	Qdpr
	0.0143483	0.0779071	FALSE
	0.014191	0.0724313	FALSE	Clta
	0.0137753	0.0943916	FALSE	Tbc1d9b
	0.01369	0.0613594	FALSE	Hk1
	0.0134814	0.0737226	FALSE	Psmc6
	0.013447	0.124871	FALSE	Mvp
	0.0133417	0.104697	FALSE	Rnh1
	0.0127987	0.141106	FALSE	Apoa1bp
	0.0127795	0.0836715	FALSE	Cltb
	0.0126433	0.168136	FALSE	Aldh1l1
	0.0126133	0.110718	FALSE	Akr1a1
	0.0121733	0.0902125	FALSE	Ept1
	0.01148	0.206131	FALSE	Ppp1cb
	0.0113997	0.110401	FALSE	Rps14
	0.01139	0.0274353	FALSE	Lpgat1
	0.011282	0.061866	FALSE	Mrps5
	0.0112553	0.0421883	FALSE	Pcyt2
	0.0109967	0.0332177	FALSE	Pccb
	0.0108967	0.0560328	FALSE	Mrps16
	0.01071	0.0459718	FALSE	Rars
	0.0106633	0.0459815	FALSE	Mrpl38
	0.0103487	0.12523	FALSE	Blvrb
	0.0102333	0.0600211	FALSE	Mtnd5
	0.00992333	0.0228522	FALSE	Pctp
	0.00989667	0.0747484	FALSE	Gnao1
	0.00936333	0.0248112	FALSE	Pgd
	0.00933	0.048433	FALSE	Hdgf
	0.00861333	0.0329902	FALSE	Phb
	0.00822333	0.0427104	FALSE	Rpl5
	0.0081311	0.0919015	FALSE	Lgals12
	0.00806467	0.0626539	FALSE	Hnrnpf
	0.00792333	0.0385917	FALSE	Dync1h1
	0.00782333	0.0218148	FALSE	Ckb
	0.00736467	0.0759179	FALSE	Tsn
	0.00687	0.0388236	FALSE	Vbp1
	0.00667967	0.0345849	FALSE	Atp6v1e1
	0.00659667	0.021914	FALSE	Yme1l1
	0.00636	0.0408681	FALSE	Psma7
	0.006273	0.0344064	FALSE	Impa1
	0.00609	0.0167921	FALSE	Auh
	0.00597633	0.0878059	FALSE	Sec22b
	0.00518667	0.0133914	FALSE	Ldha
	0.00514333	0.0439694	FALSE	Rpl22
	0.00503563	0.028242	FALSE	Vamp3
	0.0042	0.0101748	FALSE	Gpi
	0.00419333	0.111237	FALSE	Alg2
	0.00413	0.014812	FALSE	Ywhab
	0.00385333	0.0470841	FALSE	Dhdh
	0.00332667	0.00762109	FALSE	Col6a1
	0.00316667	0.0370066	FALSE	Mrps30
	0.00314	0.0151786	FALSE	Uqcrc1
	0.00313433	0.0596482	FALSE	Map4
	0.00275133	0.0202781	FALSE	Nudt13
	0.00239033	0.0149716	FALSE	Mlec
	0.00229	0.0133093	FALSE	Pm20d1
	0.0022	0.0104651	FALSE	Mcfd2
	0.00206667	0.00779618	FALSE	Pir
	0.00195667	0.0012305	FALSE	Ak1
	0.00169333	0.00536725	FALSE	Psph
	0.00128233	0.0104109	FALSE	Rps25
	0.00126	0.00292031	FALSE	Ppif
	0.00115	0.00811791	FALSE	Stxbp3
	0.00106	0.0050228	FALSE	Ak3
	0.000843333	0.00261165	FALSE	Rpl3
	0.000582433	0.00676806	FALSE	Purb
	0.000273333	0.0019697	FALSE	Trappc4
	0.000243333	0.000758137	FALSE	Shmt1
	7.2e-05	3.65266e-05	FALSE	Myom1
	-0.00046	0.0040548	FALSE	Nt5c2
	-0.000546667	0.00363692	FALSE	Creld2
	-0.000633333	0.00440015	FALSE	Atg3
	-0.00068	0.00655175	FALSE	Rps7
	-0.00104	0.0122837	FALSE	Txndc17
	-0.00121133	0.00680805	FALSE	Sae1
	-0.00149433	0.00910908	FALSE	Klhdc7a
	-0.001704	0.0057559	FALSE	Set
	-0.00228667	0.00174745	FALSE	Actn3
	-0.00233	0.0354796	FALSE	Hsd17b12
	-0.00245667	0.0196087	FALSE	Acot9
	-0.00249118	0.00618006	FALSE	Me3
	-0.00257333	0.0227659	FALSE	C8b
	-0.00278667	0.0177217	FALSE	Ppa1
	-0.00279633	0.0144762	FALSE	Pgrmc1
	-0.00280333	0.00785272	FALSE	Fmo1
	-0.00369667	0.0452553	FALSE	Fn3krp
	-0.00402667	0.0224456	FALSE	Thop1
	-0.00409333	0.0251	FALSE	Nucb1
	-0.00455333	0.0164221	FALSE	Glo1
	-0.00476667	0.0214393	FALSE	Aifm1
	-0.00496667	0.00669376	FALSE	Nudt2
	-0.00557415	0.0505353	FALSE	Dynlrb1
	-0.00570333	0.0179712	FALSE	Cox6b1
	-0.00616	0.0137212	FALSE	Nfix
	-0.00633667	0.0105159	FALSE	Ube2i
	-0.00670333	0.0375618	FALSE	Hibadh
	-0.00673	0.0247381	FALSE	Lmf1
	-0.00673967	0.0611894	FALSE	Mapk14
	-0.00745667	0.0247768	FALSE	Gys2
	-0.00753647	0.0169859	FALSE	Kl
	-0.00780933	0.029615	FALSE	Arf4
	-0.00809333	0.0279217	FALSE	Gale
	-0.0081	0.0211678	FALSE	Nefl
	-0.00832567	0.0485176	FALSE	Vapa
	-0.00845333	0.0446316	FALSE	Ndufv1
	-0.00859667	0.0185572	FALSE	Stag3
	-0.00859667	0.152724	FALSE	Pde3b
	-0.00864	0.0783964	FALSE	Cstb
	-0.008681	0.00872859	FALSE	Cops6
	-0.00917333	0.119519	FALSE	Rfk
	-0.00921333	0.0173963	FALSE	Suox
	-0.00924333	0.0530032	FALSE	Mut
	-0.00983	0.0505771	FALSE	Serpina1a
	-0.010025	0.0298468	FALSE	Ly6c2
	-0.0102467	0.16611	FALSE	Apip
	-0.01053	0.0441313	FALSE	Zc3hav1
	-0.0106963	0.0323524	FALSE	Dnajc5
	-0.0108157	0.0643803	FALSE	Cap1
	-0.010874	0.0361167	FALSE	Rtn3
	-0.0110491	0.0674482	FALSE	Flnb
	-0.0111033	0.232994	FALSE	Lars2
	-0.011589	0.0938299	FALSE	Gars
	-0.01171	0.0396247	FALSE	Lsm12
	-0.0120729	0.0859393	FALSE	Kif5b
	-0.0123293	0.0199535	FALSE	Bin1
	-0.012495	0.0411205	FALSE	Aqp7
	-0.01271	0.0740916	FALSE	Sgta
	-0.0128867	0.0710399	FALSE	Arhgdib
	-0.0131233	0.0398952	FALSE	Fhl3
	-0.0132467	0.045679	FALSE	Eif4a3
	-0.013326	0.0852544	FALSE	Top2b
	-0.013482	0.0970064	FALSE	Taco1
	-0.0136333	0.0524092	FALSE	Cox5a
	-0.013666	0.0553123	FALSE	Samhd1
	-0.0138657	0.0497554	FALSE	Cfb
	-0.0149873	0.0858505	FALSE	Gdi1
	-0.0150694	0.0498852	FALSE	Aimp1
	-0.01522	0.305711	FALSE	Exoc1
	-0.0152767	0.0710698	FALSE	Eci1
	-0.0158869	0.0728311	FALSE	Cyp4b1
	-0.0161333	0.0948422	FALSE	Opa1
	-0.0161453	0.0965587	FALSE	Ube2v1
	-0.0166833	0.128055	FALSE	Cyb5r3
	-0.0167338	0.0837151	FALSE	Mrps9
	-0.0171333	0.122663	FALSE	Gcsh
	-0.0171567	0.030535	FALSE	Creld1
	-0.0172523	0.0632562	FALSE	Sdhc
	-0.017389	0.347795	FALSE	Lars
	-0.01772	0.171319	FALSE	Rhoq
	-0.01789	0.109842	FALSE	Ube2k
	-0.0184267	0.121008	FALSE	Ndufa10
	-0.0184917	0.0352653	FALSE	Asph
	-0.0186833	0.119466	FALSE	Cox5b
	-0.01896	0.120384	FALSE	Rpl6
	-0.0189967	0.0741394	FALSE	Eftud2
	-0.0190533	0.122071	FALSE	Ndufb10
	-0.0190633	0.108413	FALSE	Aldh9a1
	-0.0193067	0.144825	FALSE	Ppm1a
	-0.0194833	0.0754254	FALSE	Dhrs4
	-0.0198167	0.0594153	FALSE	Rhoc
	-0.0202413	0.0672589	FALSE	Rab21
	-0.0204467	0.213596	FALSE	Kpna4
	-0.0207067	0.224467	FALSE	Mthfd1
	-0.02107	1.64549	FALSE	Wars
	-0.021082	0.0882341	FALSE	Itpa
	-0.0212733	0.163723	FALSE	Aldh1a7
	-0.0214318	0.0238387	FALSE	Rpl36a
	-0.0215727	0.231878	FALSE	Mob1a
	-0.02175	0.210577	FALSE	Ppp1r14a
	-0.0217633	0.0664188	FALSE	2023-03-05
	-0.0217827	0.0772236	FALSE	Serpinb6
	-0.0217833	0.201091	FALSE	Hmgcl
	-0.0218045	0.0597025	FALSE	Plxna4
	-0.0218433	0.370498	FALSE	Cct3
	-0.02236	0.0416581	FALSE	Napa
	-0.0224737	0.0905583	FALSE	Vat1
	-0.0225043	0.0406751	FALSE	Tceb1
	-0.02276	0.0931519	FALSE	Ehd1
	-0.0229933	0.047652	FALSE	Acly
	-0.0231	0.172185	FALSE
	-0.0234047	0.137306	FALSE	Ppp1r7
	-0.023693	0.0650024	FALSE	Psmb1
	-0.0240167	0.160553	FALSE	Gstm5
	-0.0242667	0.23835	FALSE	Vcp
	-0.0246333	0.0852611	FALSE	Gstt1
	-0.0247267	0.0529452	FALSE	Pdlim1
	-0.0251273	0.0833834	FALSE	Atp5g1
	-0.02513	0.140305	FALSE	Hnrnph1
	-0.0252977	0.0909621	FALSE	Ufm1
	-0.0254103	0.133709	FALSE	Vars
	-0.02579	0.161191	FALSE	Ndufb3
	-0.0258167	0.139289	FALSE	Serpinf2
	-0.0259033	0.183105	FALSE
	-0.025911	0.159029	FALSE	Uba3
	-0.02598	0.0257213	FALSE	Anp32b
	-0.0261667	0.274292	FALSE	Gucy1b3
	-0.0261767	0.115775	FALSE	Afg3l2
	-0.0261767	0.114016	FALSE	Zadh2
	-0.0262429	0.1813	FALSE	L3hypdh
	-0.0263233	0.138046	FALSE	Samm50
	-0.0263583	0.124758	FALSE	Mapk1
	-0.02664	0.111191	FALSE	Slc25a3
	-0.0267367	0.153746	FALSE	Eif2a
	-0.0267967	0.2657	FALSE	Usp5
	-0.0270767	0.249346	FALSE	Eci2
	-0.02716	0.183754	FALSE	Trappc3
	-0.02718	0.0952068	FALSE	Acat1
	-0.0274367	0.12587	FALSE	Fkbp1a
	-0.02753	0.048627	FALSE	Sod2
	-0.0278767	0.203124	FALSE	Capn1
	-0.0281333	0.0593064	FALSE	Fam195a
	-0.02817	0.434465	FALSE	Stk4
	-0.0281867	0.0878123	FALSE	Dync1li2
	-0.028433	0.44997	FALSE	Psmc3
	-0.0285737	0.23099	FALSE	Atp1a1
	-0.0286067	0.268861	FALSE	Dynll2
	-0.0287353	0.268907	FALSE	Pmpca
	-0.0288713	0.083566	FALSE	C5
	-0.0289167	0.187905	FALSE	Tm9sf4
	-0.02965	0.116899	FALSE	Rbmx
	-0.0297133	0.134637	FALSE	Psmd14
	-0.0297567	0.0736915	FALSE	Flad1
	-0.029937	0.086997	FALSE	Plcd1
	-0.03047	0.463813	FALSE	Ppp2r4
	-0.0305843	0.241697	FALSE	Amacr
	-0.0309267	0.288728	FALSE	Ndufc2
	-0.0309346	0.226454	FALSE	Pex19
	-0.0310787	0.202109	FALSE	Pald1
	-0.0310993	0.0644686	FALSE	Adprhl2
	-0.0314367	0.330553	FALSE	Ppp6c
	-0.0315667	0.289551	FALSE	Eif4a1
	-0.0319667	0.144969	FALSE	Pebp1
	-0.032068	0.299761	FALSE	Zc3h15
	-0.0324	0.181057	FALSE	Psmc1
	-0.032512	0.235871	FALSE	Cndp2
	-0.0327187	0.155073	FALSE	Coq3
	-0.03337	0.344704	FALSE	Pabpc1
	-0.0335287	0.0624442	FALSE	Htra2
	-0.0337033	0.209394	FALSE	Uqcr10
	-0.0337667	0.113781	FALSE	Gcdh
	-0.03389	0.101908	FALSE	Prkar2a
	-0.0340579	0.0906404	FALSE	Cul4a
	-0.0341333	0.0476232	FALSE	Jup
	-0.0341733	0.247974	FALSE	Cnot1
	-0.0342167	0.110386	FALSE	Pcca
	-0.0344366	0.212289	FALSE	Sec23a
	-0.0344827	0.20931	FALSE	Akr1b8
	-0.0346767	0.322144	FALSE	Arpc3
	-0.0356807	0.105815	FALSE	Rpia
	-0.0357467	0.414166	FALSE	Acot7
	-0.0358433	0.232895	FALSE	Rab11b
	-0.0358567	0.399582	FALSE	Dhrs7b
	-0.035949	0.187111	FALSE	Tmem65
	-0.0363433	0.276186	FALSE	Coq9
	-0.0363867	0.324276	FALSE	Agfg1
	-0.036793	0.15676	FALSE	Lipt2
	-0.0371833	0.286553	FALSE	Pfkl
	-0.0372867	0.120316	FALSE	Rap1b
	-0.0374433	0.286465	FALSE	Dhrs1
	-0.0376933	0.163919	FALSE	Celf2
	-0.0384633	0.270269	FALSE	Ndufs4
	-0.0385867	0.402336	FALSE	Aox1
	-0.0387523	0.572079	FALSE	Snx6
	-0.03909	0.22119	FALSE	Apod
	-0.0395767	0.62568	FALSE	Sdr39u1
	-0.03967	0.163911	FALSE	Acox1
	-0.0400933	1.05604	FALSE	Gstk1
	-0.0401233	0.411762	FALSE	Rab10
	-0.040545	0.0987214	FALSE	Eif4a2
	-0.040639	0.185879	FALSE	Tmod3
	-0.04071	0.216553	FALSE	Psmd6
	-0.0410643	0.492699	FALSE	Gbp2
	-0.0411467	0.312998	FALSE	Pfdn5
	-0.0413563	0.154822	FALSE	Fuom
	-0.0414033	0.218428	FALSE	Phb2
	-0.0414603	0.221829	FALSE	Mtpn
	-0.0415257	0.404961	FALSE	Rangap1
	-0.0415533	0.164141	FALSE	Aco2
	-0.041626	0.266855	FALSE	Esyt2
	-0.0419967	0.102541	FALSE	Cul3
	-0.042026	0.136574	FALSE	Srsf6
	-0.0421167	0.219011	FALSE	Ttc38
	-0.0421367	0.165638	FALSE	Acbd3
	-0.0424939	0.231915	FALSE	Hnrnpab
	-0.04254	0.263293	FALSE	Ndufs1
	-0.0426587	0.600123	FALSE	Cyfip1
	-0.0429633	0.152357	FALSE	Ctnna1
	-0.0429833	0.378506	FALSE	Pitrm1
	-0.0433033	0.317531	FALSE	Gnb2l1
	-0.0433757	0.567357	FALSE	Cd200
	-0.0440333	0.248283	FALSE	Atp5j2
	-0.0441633	0.233404	FALSE	Etfa
	-0.04443	0.354423	FALSE	Mgst1
	-0.0445077	0.0824386	FALSE	Elac2
	-0.0447033	0.26043	FALSE	Cd81
	-0.0449967	0.38795	FALSE	Ykt6
	-0.0450167	0.15018	FALSE	Ndufs5
	-0.04507	0.137173	FALSE	Rpl7
	-0.0454253	0.224014	FALSE	Tbca
	-0.0454765	0.0930513	FALSE	Rpl21
	-0.0456	0.499351	FALSE	Ddx5
	-0.045638	0.300315	FALSE	Ssb
	-0.0457847	0.114368	FALSE	Nmt1
	-0.0459467	0.20502	FALSE	Pdk2
	-0.04596	0.337222	FALSE	Ndufa3
	-0.0460067	0.397391	FALSE	Ppp2ca
	-0.0463251	0.746891	FALSE	Psma3
	-0.04642	0.0754465	FALSE	Tmem38b
	-0.0467167	0.607433	FALSE	Cul4b
	-0.04679	0.0948072	FALSE	Aamdc
	-0.0468867	0.155045	FALSE	Adck3
	-0.0469023	0.224143	FALSE	Ssr1
	-0.04729	0.182604	FALSE	Cox7a1
	-0.0473433	0.174105	FALSE	Slc25a42
	-0.0476	0.197027	FALSE	Mccc2
	-0.047764	0.392036	FALSE	Mrps6
	-0.0478733	0.40583	FALSE	Eif3g
	-0.0483033	0.240601	FALSE	Hibch
	-0.0483967	0.245205	FALSE	Gbe1
	-0.04876	0.0213023	FALSE	Mb
	-0.04886	0.753265	FALSE	Atp1a2
	-0.0490033	1.31213	FALSE	Dnpep
	-0.04918	0.460587	FALSE	Agpat3
	-0.0493333	0.219408	FALSE	Ndufs8
	-0.0496967	0.26308	FALSE	Ddost
	-0.0497467	0.4303	FALSE	Gnb1
	-0.04983	0.0679488	FALSE	Ltf
	-0.050457	0.237782	FALSE	Eif3i
	-0.0506767	0.489416	FALSE	Gpt
	-0.0512388	0.203753	FALSE	Rpl31
	-0.0514087	0.210389	FALSE	Tmem261
	-0.051434	0.255438	FALSE	Podxl
	-0.05156	0.107339	FALSE	Atp5f1
	-0.0516067	0.60336	FALSE	Add1
	-0.0516233	0.186983	FALSE	Glod4
	-0.0520333	0.429617	FALSE	Ndufa2
	-0.05205	0.62642	FALSE	Pgm2
	-0.0521433	0.229397	FALSE	Acadvl
	-0.05223	0.205542	FALSE	Adipoq
	-0.0522367	0.354041	FALSE	Pon3
	-0.0522847	0.130941	FALSE	Rpl9
	-0.0530567	0.611646	FALSE	Syncrip
	-0.05318	0.110205	FALSE	Matr3
	-0.0531867	0.377413	FALSE	Apmap
	-0.0532767	0.769571	FALSE	Rps2
	-0.0533277	0.121985	FALSE	Ptcd3
	-0.05337	0.853808	FALSE	Eef2
	-0.05355	0.101472	FALSE	Cbr4
	-0.0535717	0.163283	FALSE	Otub1
	-0.05426	0.211338	FALSE	Crat
	-0.0543967	0.12746	FALSE	Slc25a4
	-0.0552433	1.27806	FALSE	Ppib
	-0.0561267	0.459129	FALSE	Picalm
	-0.05643	0.318861	FALSE	Eif5a
	-0.05643	0.187721	FALSE	Rps4x
	-0.0568933	1.52891	FALSE	Pgam1
	-0.057034	0.115269	FALSE	Ganab
	-0.0570607	0.541507	FALSE	Capzb
	-0.05748	1.01035	FALSE	Arpc1b
	-0.0574967	0.283155	FALSE	Mtco2
	-0.0576767	0.384316	FALSE	Mcts1
	-0.0577333	0.391275	FALSE	Pdhb
	-0.0580707	0.439934	FALSE	Snrpa
	-0.0582967	0.053945	FALSE	Pfkm
	-0.0583057	0.385215	FALSE	Tmem120a
	-0.05851	0.189435	FALSE	Letmd1
	-0.0586	0.232273	FALSE	Ndufb6
	-0.0586833	0.145848	FALSE	Ttll12
	-0.0587437	0.52249	FALSE	Copb2
	-0.0587947	0.242185	FALSE	Vti1b
	-0.0590067	0.514379	FALSE	Hnrnpu
	-0.0592243	0.381097	FALSE	Psmd7
	-0.0593433	2.41638	FALSE	Add3
	-0.0593713	0.0834844	FALSE	Ctbp1
	-0.0598233	0.433828	FALSE	Prdx5
	-0.0599167	0.706625	FALSE	Psma1
	-0.0601133	0.133001	FALSE	Abhd16a
	-0.0602133	0.67842	FALSE	Vapb
	-0.0605933	0.516378	FALSE	Gdi2
	-0.0607933	0.869751	FALSE	Capza2
	-0.0609033	0.225189	FALSE	Suclg2
	-0.0609367	0.466403	FALSE	Glul
	-0.0610133	0.65298	FALSE	Mrpl28
	-0.0610507	0.279248	FALSE	Mrpl15
	-0.0611723	0.366375	FALSE	Mrps7
	-0.0612167	0.545259	FALSE	G6pdx
	-0.06123	0.846971	FALSE	Sacm1l
	-0.06125	0.269652	FALSE	Ndufab1
	-0.0613267	0.439432	FALSE	Ppp2r1a
	-0.0614433	1.78227	FALSE	Sephs2
	-0.0614673	0.238387	FALSE	Snx1
	-0.06193	0.806111	FALSE	Dhrs7
	-0.06196	0.297494	FALSE	Acad10
	-0.06212	0.277603	FALSE	Ak2
	-0.0622233	0.716789	FALSE	Eif4h
	-0.0622533	0.276116	FALSE	Ralb
	-0.0622567	0.286267	FALSE	Actn4
	-0.0626397	0.561288	FALSE	Chmp4b
	-0.06285	0.202441	FALSE	Tspo
	-0.0630733	0.36661	FALSE	Dlat
	-0.0631593	0.28311	FALSE	Nono
	-0.0632297	0.284104	FALSE	Snrpd2
	-0.0638367	0.538355	FALSE	Psmd2
	-0.0641217	0.358371	FALSE	Apex1
	-0.0644	0.232228	FALSE	Arsa
	-0.064483	0.445934	FALSE	Stat5a
	-0.06526	0.362205	FALSE	Ddx39b
	-0.06537	0.87544	FALSE	Pcbp2
	-0.065408	1.11652	FALSE	Pecam1
	-0.06584	0.452524	FALSE	Nedd4l
	-0.0658567	0.329862	FALSE	Mrpl37
	-0.065911	0.482127	FALSE	Mrpl50
	-0.0659597	0.575665	FALSE	Anxa3
	-0.0664233	0.614045	FALSE	Rpsa
	-0.0664533	0.429096	FALSE	Rps20
	-0.0665307	0.181751	FALSE	Cenpv
	-0.0667667	0.187739	FALSE	Macrod1
	-0.0668267	1.09268	FALSE	Anp32a
	-0.0679067	0.805167	FALSE	Gsto1
	-0.0686367	0.362461	FALSE	Prdx2
	-0.06876	0.918842	FALSE
	-0.0697002	0.597384	FALSE	Mrps15
	-0.0698213	0.649175	FALSE	S100a1
	-0.06993	0.377117	FALSE	Emc4
	-0.0700067	0.186141	FALSE	Ybx3
	-0.0702667	0.119664	FALSE	Trim40
	-0.070428	0.658094	FALSE	Prkcsh
	-0.0704633	0.279452	FALSE	Arih2
	-0.07047	0.187765	FALSE	Mrps35
	-0.0705567	0.591967	FALSE	Arl6ip1
	-0.0708033	0.847802	FALSE	Rpn1
	-0.071003	0.194188	FALSE	Prep
	-0.0712442	0.241608	FALSE	Stt3b
	-0.0712467	0.533232	FALSE	Xdh
	-0.071293	0.705621	FALSE	Rps16
	-0.0713513	0.380712	FALSE	Anxa11
	-0.07159	0.145638	FALSE	Serpina1c
	-0.0720189	0.545742	FALSE	Lmnb1
	-0.07228	1.18905	FALSE	Ldhb
	-0.0728417	0.401582	FALSE	Pitpnb
	-0.073068	1.3228	FALSE	Abhd12
	-0.0734967	0.270813	FALSE	Pkm
	-0.073661	0.151049	FALSE	Eif3m
	-0.0737733	0.669506	FALSE	Rdx
	-0.0739033	0.536186	FALSE	Eif5
	-0.073962	0.0431358	FALSE	Cryab
	-0.07479	0.207889	FALSE	Fkbp3
	-0.07533	0.607538	FALSE	Hnrnpa2b1
	-0.07545	0.356779	FALSE	Ndufa4
	-0.07565	0.467959	FALSE	Ccdc53
	-0.07599	0.190967	FALSE	Cd300lg
	-0.0764263	0.523717	FALSE	Cab39
	-0.07662	0.941075	FALSE	Hnrnpd
	-0.0766267	0.210105	FALSE	Cul1
	-0.07731	0.715585	FALSE	Rps28
	-0.0773667	0.306437	FALSE	Slc25a20
	-0.0776267	0.0754068	FALSE	H3f3a
	-0.07771	0.837575	FALSE	Aldh2
	-0.07782	0.313918	FALSE	Dbnl
	-0.0780067	0.54448	FALSE	Nrp1
	-0.078121	0.0957935	FALSE	Gpihbp1
	-0.0783933	0.977668	FALSE	Rhoa
	-0.0784533	0.193109	FALSE	Mtnd2
	-0.0790667	0.0489921	FALSE	Pygm
	-0.0791933	0.265236	FALSE	Ndufa8
	-0.0794207	0.533318	FALSE	Rras
	-0.0794433	0.561813	FALSE	Stom
	-0.0799897	0.750196	FALSE	Eps15l1
	-0.0799933	0.635617	FALSE	Pnp
	-0.0806013	0.547988	FALSE	Hnrnpk
	-0.08067	0.662705	FALSE	Slc25a35
	-0.0807567	0.308508	FALSE	Gpd2
	-0.0809333	0.346494	FALSE	Eno1
	-0.0810267	0.887652	FALSE	Actr3
	-0.0822033	0.450196	FALSE	Idh2
	-0.0823333	0.433471	FALSE	Plec
	-0.0823667	0.371911	FALSE	Acad8
	-0.082565	1.21128	FALSE	Fech
	-0.0828473	0.49033	FALSE	Chchd6
	-0.08318	0.913817	FALSE	Erp29
	-0.0833233	0.0998316	FALSE	Mpz
	-0.0834	2.17795	FALSE	Vwa5a
	-0.0835533	0.467479	FALSE	Ndufa7
	-0.0841367	0.51989	FALSE	Memo1
	-0.08418	0.335213	FALSE	Bckdha
	-0.0843433	0.1363	FALSE	Psmb2
	-0.0847887	0.481003	FALSE	S100b
	-0.0849633	0.71969	FALSE	Sdha
	-0.0859533	0.706928	FALSE	Rtn4ip1
	-0.0865533	0.556447	FALSE	Ranbp1
	-0.0878767	0.682459	FALSE	Ssrp1
	-0.0880233	0.351818	FALSE	Rab2a
	-0.0881333	0.700943	FALSE	Pafah1b1
	-0.088137	0.311345	FALSE	Yars
	-0.08831	0.178149	FALSE	Gapdh
	-0.0884167	0.874067	FALSE	Clic1
	-0.0884641	0.31468	FALSE	Tmtc3
	-0.088516	0.13853	FALSE	Hspb6
	-0.0885367	0.629006	FALSE	Abi1
	-0.0885433	0.459982	FALSE	Tuba4a
	-0.0886467	0.160455	FALSE	Rpl32
	-0.08921	0.484134	FALSE	Sec61a1
	-0.08993	0.699556	FALSE	Gadd45gip1
	-0.0910078	0.227522	FALSE	Apoh
	-0.0915267	1.01472	FALSE	Cbr1
	-0.0921	0.248316	FALSE	Fasn
	-0.0923633	1.49814	FALSE	Vps13c
	-0.0923933	0.621658	FALSE	Hadhb
	-0.09256	1.26901	FALSE	Rps19
	-0.0926833	0.606447	FALSE	Sdhb
	-0.0927467	0.336489	FALSE	Aspn
	-0.0928367	0.877957	FALSE	Wasf2
	-0.09307	0.583274	FALSE	2023-09-02
	-0.09316	0.461382	FALSE	Gpx4
	-0.0931833	0.345416	FALSE	Cs
	-0.0933657	0.529589	FALSE	Gimap4
	-0.0934733	0.387871	FALSE	Lsm5
	-0.0935264	0.319073	FALSE	Hrg
	-0.0937733	0.393949	FALSE	Gaa
	-0.0937733	1.18266	FALSE	Anxa4
	-0.0937933	0.183622	FALSE	Aebp1
	-0.0938143	0.332207	FALSE	Sfpq
	-0.0940067	0.705261	FALSE	Tbc1d13
	-0.0940603	0.390672	FALSE	Phpt1
	-0.0952433	0.938249	FALSE	Prdx1
	-0.0955367	0.859578	FALSE	Snrpf
	-0.0955767	0.709171	FALSE	Pgk1
	-0.0956733	0.608223	FALSE	Arf3
	-0.0956833	0.532598	FALSE	Tmed9
	-0.096264	1.35415	FALSE	Tmem205
	-0.0963267	0.918467	FALSE	Nampt
	-0.09694	1.21614	FALSE	Rplp0
	-0.09767	0.323262	FALSE	Atp2a2
	-0.0977537	0.0556064	FALSE	Aqp1
	-0.0978241	0.419078	FALSE	Rnpep
	-0.097829	1.56525	FALSE	Hnrnpl
	-0.0981167	1.46583	FALSE	Gpx1
	-0.0985467	1.0683	FALSE	Coro7
	-0.0988133	0.613085	FALSE	Acaa1a
	-0.09916	0.952969	FALSE	2023-09-10
	-0.100324	0.59057	FALSE	Dhx15
	-0.100353	0.883642	FALSE	Sf1
	-0.100567	0.275241	FALSE	Uap1
	-0.100853	1.01419	FALSE	Rap1a
	-0.101253	1.62799	FALSE	Prdx6
	-0.101493	0.271706	FALSE	Echdc3
	-0.101663	1.38811	FALSE	Eef1g
	-0.101707	2.63454	FALSE	Uba1
	-0.101777	0.280849	FALSE	Serpinc1
	-0.101943	0.48657	FALSE	Eef1b
	-0.10229	0.689175	FALSE	Arpc5
	-0.102343	0.358084	FALSE	Bgn
	-0.102733	1.03223	FALSE	Pcyox1
	-0.102773	0.628778	FALSE	Mrps17
	-0.102827	0.121925	FALSE	Ttn
	-0.103097	1.30737	FALSE	Stk26
	-0.103123	0.419857	FALSE	Sec23ip
	-0.103297	0.426705	FALSE	Tpt1
	-0.103313	0.300528	FALSE	Hspa12b
	-0.103353	0.492518	FALSE	Tkt
	-0.104311	0.57124	FALSE	Ermp1
	-0.105153	1.46675	FALSE	Dpysl2
	-0.105327	0.772608	FALSE	Gnai1
	-0.10534	0.440965	FALSE	Dlst
	-0.105467	0.164079	FALSE	Nufip2
	-0.105667	0.123237	FALSE
	-0.10614	0.756976	FALSE	Tceb2
	-0.1062	0.539168	FALSE	Iah1
	-0.106843	0.998213	FALSE	Pcbp1
	-0.10815	0.670981	FALSE	Cox4i1
	-0.108324	0.420086	FALSE	Tppp3
	-0.108414	0.99374	FALSE	Nedd4
	-0.109117	0.890841	FALSE	Serpind1
	-0.10912	1.1198	FALSE	Anxa6
	-0.109133	1.02946	FALSE	Pdia3
	-0.109257	0.916113	FALSE	Isoc1
	-0.10962	0.328345	FALSE	Gbp4
	-0.109933	0.32736	FALSE	Prodh
	-0.10996	1.01112	FALSE	Ndufa12
	-0.110257	0.551414	FALSE	Dnaja2
	-0.110473	0.678424	FALSE	Col4a1
	-0.110757	2.99825	FALSE	Bag6
	-0.111263	0.84025	FALSE	Ctsc
	-0.11202	0.750302	FALSE	Pdia6
	-0.112029	0.193318	FALSE	Osbp
	-0.112147	1.55047	FALSE	Psme1
	-0.11224	1.01346	FALSE	Ube2n
	-0.112982	0.412329	FALSE	Gpx3
	-0.113237	0.642844	FALSE	Tiprl
	-0.113557	1.88684	FALSE	Atl3
	-0.11356	0.943947	FALSE	Eea1
	-0.113923	1.13512	FALSE	Cdc42
	-0.114403	0.542182	FALSE	Mdh2
	-0.11446	0.759308	FALSE	Tmem43
	-0.11477	0.549885	FALSE	Gstp1
	-0.114803	0.356472	FALSE	Gpd1
	-0.114937	0.482529	FALSE	Mdh1
	-0.115129	0.0579625	FALSE	Eef1a2
	-0.11515	2.04633	FALSE	Sorbs1
	-0.115403	0.345626	FALSE	Osbpl11
	-0.115433	0.78298	FALSE	Prdx3
	-0.11548	0.57691	FALSE	Hadha
	-0.115552	0.160518	FALSE	Abhd5
	-0.115717	0.770227	FALSE	Rras2
	-0.11579	0.730115	FALSE	Cox7c
	-0.115847	2.41113	FALSE	Fam213a
	-0.116043	1.07039	FALSE	Gpd1l
	-0.11627	0.461607	FALSE	Cox6c
	-0.11637	1.37005	FALSE	Cfl1
	-0.11648	0.638989	FALSE	Glud1
	-0.11659	1.08825	FALSE	Ivd
	-0.116713	0.526163	FALSE	Aldh4a1
	-0.116731	0.798535	FALSE	Gstt2
	-0.116849	0.844691	FALSE	Parva
	-0.116853	0.450654	FALSE	Acyp2
	-0.117107	1.03072	FALSE	Agpat2
	-0.117599	0.383084	FALSE	Cops5
	-0.118183	0.635549	FALSE	Aldh6a1
	-0.11881	1.0241	FALSE	Coasy
	-0.119313	0.761208	FALSE	Akr1b1
	-0.119712	1.57548	FALSE	Ptbp1
	-0.120302	0.100324	FALSE	Smyd1
	-0.120573	1.11937	FALSE	Acadsb
	-0.120581	1.45548	FALSE	Dag1
	-0.120672	0.38676	FALSE	Hnrnpa0
	-0.120673	1.96946	FALSE	Arpc2
	-0.120844	0.817827	FALSE	Hnrnpm
	-0.121207	0.418695	FALSE	Isoc2a
	-0.121537	0.870394	FALSE	Etfdh
	-0.121894	0.913006	FALSE	Skp1
	-0.121967	1.63501	FALSE	Csad
	-0.122033	1.96631	FALSE	Tmed10
	-0.12263	0.481178	FALSE	Pdha1
	-0.123457	0.322611	FALSE	Hist1h2bk
	-0.123464	1.36704	FALSE	Mme
	-0.12352	0.813818	FALSE	Lsm7
	-0.123602	0.862368	FALSE	Pdcd5
	-0.123667	1.61222	FALSE	Esd
	-0.124083	0.716085	FALSE	Slc25a11
	-0.124337	0.398921	FALSE	Thrsp
	-0.12487	1.45063	FALSE	Spr
	-0.12497	0.97029	FALSE	Acsl1
	-0.125583	1.15592	FALSE	Rab1A
	-0.12567	1.33818	FALSE	Tmed2
	-0.125757	0.658059	FALSE	Pdcd6ip
	-0.125758	0.930681	FALSE	Get4
	-0.125947	1.59457	FALSE	Rps3
	-0.126757	0.337278	FALSE	Ipo5
	-0.127123	1.96991	FALSE	Vkorc1
	-0.1272	0.751553	FALSE	Pa2g4
	-0.12729	1.03492	FALSE	Cspg4
	-0.12751	0.243215	FALSE	Hprt1
	-0.12843	0.551811	FALSE	Psma6
	-0.128533	1.31376	FALSE	Mrpl1
	-0.128763	0.996139	FALSE	Tmpo
	-0.130113	0.128796	FALSE	Pgam2
	-0.130303	0.584403	FALSE	Mospd1
	-0.130426	0.849014	FALSE	Naprt
	-0.130523	0.998835	FALSE	Adrb3
	-0.130526	0.817405	FALSE	Coq5
	-0.130666	1.48923	FALSE	Sec62
	-0.130983	0.589899	FALSE	Gss
	-0.131787	0.55134	FALSE	Ddb1
	-0.13183	0.251483	FALSE	Dnajc15
	-0.13308	0.184065	FALSE	Eng
	-0.133153	0.907871	FALSE	Ghitm
	-0.133163	1.04622	FALSE	Ywhae
	-0.133445	0.594928	FALSE	Paics
	-0.133847	0.851937	FALSE	Sypl1
	-0.134393	0.0723482	FALSE	Tnnc2
	-0.134467	1.95458	FALSE	Iigp1
	-0.134673	0.669877	FALSE	Plin1
	-0.134813	0.946992	FALSE	Smc3
	-0.135227	1.94422	FALSE	Mgll
	-0.135261	1.31486	FALSE	Actr1b
	-0.135267	0.580192	FALSE	Ndufa5
	-0.13568	0.720468	FALSE	Ech1
	-0.135693	1.00817	FALSE	Wibg
	-0.136247	0.702006	FALSE	Tagln2
	-0.136838	2.34662	FALSE	Cds2
	-0.13701	0.563125	FALSE	Slc20a2
	-0.13703	1.74134	FALSE	Ywhaz
	-0.137387	2.07121	FALSE	Hist1h1a
	-0.137393	3.13252	FALSE	Akt2
	-0.137489	0.240653	FALSE	Steap4
	-0.137577	1.36134	FALSE	2023-09-09
	-0.137588	0.501532	FALSE	Nudt7
	-0.13761	1.38115	FALSE	Retsat
	-0.13802	0.278395	FALSE	Ube4a
	-0.138313	0.759171	FALSE	Myh9
	-0.139022	1.97295	FALSE	Tmed4
	-0.139133	0.654412	FALSE	Nme2
	-0.139393	0.632986	FALSE	Actb
	-0.140067	0.380748	FALSE	Jph2
	-0.140866	0.323427	FALSE	Adss
	-0.141006	0.720214	FALSE	Hnrnpa1
	-0.141237	1.89678	FALSE	Aco1
	-0.14132	2.20626	FALSE	Ywhag
	-0.14159	2.01489	FALSE	Akr1e2
	-0.141657	0.979623	FALSE	Itga1
	-0.14242	3.05555	FALSE	Scpep1
	-0.142663	1.04729	FALSE	Lmna
	-0.142847	0.460279	FALSE	Pgm1
	-0.143007	0.487058	FALSE	Tecpr1
	-0.143095	0.307503	FALSE	Bzw2
	-0.143383	1.43904	FALSE	Cops7a
	-0.143566	0.637366	FALSE	Lims1
	-0.14408	0.598985	FALSE	Etfb
	-0.144413	0.87011	FALSE	Hnrnpc
	-0.144507	0.681984	FALSE	Ogdh
	-0.144988	0.437094	FALSE	Casp8ap2
	-0.145883	0.626768	FALSE	Actr10
	-0.146362	0.586694	FALSE	Rpl18a
	-0.147023	0.338576	FALSE	Wdr77
	-0.147093	1.15129	FALSE	Nme1
	-0.147217	1.67586	FALSE	Lipe
	-0.147397	2.05323	FALSE	Gstm2
	-0.147623	0.234335	FALSE	Apobec2
	-0.148314	0.614704	FALSE	Csrp1
	-0.149093	0.234694	FALSE	Aars2
	-0.149333	1.2442	FALSE	Stx6
	-0.149643	0.768964	FALSE	Dld
	-0.149752	1.73834	FALSE	Reep5
	-0.151419	0.803849	FALSE	Mtfp1
	-0.151553	1.22481	FALSE	Atg7
	-0.15212	0.338186	FALSE	Ifit3
	-0.15296	1.21303	FALSE	Gnai2
	-0.15429	0.81974	FALSE	F2
	-0.15451	0.51381	FALSE	Ndufs7
	-0.154833	0.61845	FALSE	Prph
	-0.154983	0.0706675	FALSE	Eno3
	-0.155813	0.383495	FALSE	Hars
	-0.155915	0.482417	FALSE	Snx5
	-0.156017	0.630226	FALSE	Txn
	-0.156353	0.694208	FALSE	Immt
	-0.15644	0.625544	FALSE	Snrpd3
	-0.156669	0.562557	FALSE	Nudt12
	-0.157438	0.932281	FALSE	Erap1
	-0.158247	0.847514	FALSE	Clic5
	-0.158323	0.712088	FALSE	Rps3a
	-0.15853	1.12858	FALSE	Kank3
	-0.158603	1.68513	FALSE	Rps18
	-0.15866	0.663959	FALSE	Canx
	-0.15969	0.708171	FALSE	Bche
	-0.159837	1.01432	FALSE	Pfn1
	-0.160153	0.650173	FALSE	Ktn1
	-0.160153	0.396183	FALSE	Zc3h6
	-0.160383	0.481146	FALSE	Nt5c
	-0.160757	0.550301	FALSE	Decr1
	-0.161763	0.73159	FALSE	Hsd17b4
	-0.162137	0.226546	FALSE	Eif2d
	-0.162234	2.49154	FALSE	Sh3glb1
	-0.162777	0.68954	FALSE	Sh3glb2
	-0.162807	0.390968	FALSE	Stag2
	-0.164127	0.383271	FALSE	Cox17
	-0.164973	0.324084	FALSE	Sod1
	-0.16499	0.676122	FALSE	Psap
	-0.165667	1.66222	FALSE	Fermt2
	-0.16617	1.25466	FALSE	Fxyd1
	-0.16622	1.62347	FALSE	Rab5b
	-0.166324	1.16808	FALSE	H6pd
	-0.166993	0.612069	FALSE	Map2k4
	-0.167303	0.62302	FALSE	Cul2
	-0.167377	0.436241	FALSE	Serpina1b
	-0.16747	0.0817113	FALSE	Atp2a1
	-0.16758	1.73119	FALSE	Kank2
	-0.168184	1.34037	FALSE	C8a
	-0.168192	0.891898	FALSE	Rbx1
	-0.16895	1.9174	FALSE	Rdh14
	-0.169073	0.986903	FALSE	Acadl
	-0.169287	1.36776	FALSE	Cyp27a1
	-0.169753	1.15453	FALSE	Uqcrb
	-0.169958	1.24885	FALSE	Rplp2
	-0.170153	0.735989	FALSE	P4hb
	-0.171047	0.581371	FALSE	Hadh
	-0.171467	1.30963	FALSE	Rpl30
	-0.171535	0.719344	FALSE	Minos1
	-0.171727	2.77807	FALSE	Sgce
	-0.171864	0.536323	FALSE	Ostf1
	-0.172099	0.66723	FALSE	Abracl
	-0.172503	0.753613	FALSE	Uqcrq
	-0.172857	0.668553	FALSE	Lcp1
	-0.17327	1.4676	FALSE	Pts
	-0.173663	1.28634	FALSE	Tmed5
	-0.173898	0.775035	FALSE	Anxa7
	-0.174013	1.10359	FALSE	Rsu1
	-0.174368	0.788897	FALSE	Lasp1
	-0.174753	0.502377	FALSE	S100a6
	-0.17478	1.18651	FALSE	Fabp4
	-0.175653	1.09725	FALSE	Eef1a1
	-0.176053	0.93829	FALSE	Serpina1d
	-0.176082	1.44439	FALSE	Selo
	-0.176223	0.841505	FALSE	Actl6a
	-0.176533	1.80815	FALSE	Ifi205a
	-0.177473	1.06697	FALSE	Ywhaq
	-0.17767	1.18121	FALSE	Uqcrc2
	-0.17796	0.603785	FALSE	Rpl28
	-0.178263	2.49693	FALSE	Bcam
	-0.178413	0.778058	FALSE	Uqcrfs1
	-0.178479	1.17974	FALSE	Nqo2
	-0.178623	1.97333	FALSE	Mrpl30
	-0.17868	0.617203	FALSE	Tcea1
	-0.179713	1.4021	FALSE	Ptgr2
	-0.179991	0.567826	FALSE	Tra2b
	-0.18005	1.2063	FALSE	Ca4
	-0.180107	1.56434	FALSE	Rac1
	-0.181216	1.45071	FALSE	Fscn1
	-0.181703	1.15954	FALSE	2023-09-07
	-0.181803	0.583791	FALSE	Sra1
	-0.181923	1.9099	FALSE	Ahcy
	-0.18255	1.72791	FALSE	Pck1
	-0.182855	0.942987	FALSE	Tor1aip1
	-0.184587	0.317742	FALSE	Snw1
	-0.185223	1.13905	FALSE	Ctsb
	-0.1853	0.538314	FALSE	Nap1l1
	-0.186307	0.502886	FALSE	Eftud1
	-0.18963	0.660415	FALSE	Spg7
	-0.190103	0.401253	FALSE	Sntb1
	-0.190563	0.802939	FALSE	Shpk
	-0.190643	1.20201	FALSE	Mtnd4
	-0.190703	0.452566	FALSE	H1f0
	-0.191765	0.607222	FALSE	Dgat1
	-0.191837	0.389961	FALSE	Deptor
	-0.1924	0.404853	FALSE	Chchd3
	-0.192915	2.17864	FALSE	Rrbp1
	-0.193457	1.22744	FALSE	Cpt2
	-0.193984	1.09127	FALSE	Slc39a7
	-0.194425	1.19746	FALSE	Fars2
	-0.194463	1.32241	FALSE	Gnas
	-0.194967	0.262563	FALSE	Txlng
	-0.195572	0.583536	FALSE	Ndrg1
	-0.196363	1.3297	FALSE	Gnb2
	-0.196842	2.077	FALSE	Atp2b4
	-0.197073	0.691466	FALSE	Sod3
	-0.1983	1.42098	FALSE	Tln1
	-0.19831	1.98587	FALSE	Ruvbl1
	-0.198737	1.4944	FALSE	Cmbl
	-0.199773	1.45694	FALSE	Gc
	-0.19985	0.104215	FALSE	Casq1
	-0.200092	0.572705	FALSE	Hdlbp
	-0.200186	1.01024	Het down	Aldh7a1
	-0.20055	1.5022	Het down	Dnah12
	-0.200917	1.33485	Het down	Calu
	-0.201023	2.28279	Het down	Hsp90b1
	-0.201186	0.581079	FALSE	Sarnp
	-0.201213	1.83482	Het down	Psme2
	-0.201277	3.26685	Het down	Arhgdia
	-0.20133	0.612681	FALSE	Adh5
	-0.20178	4.43346	Het down	Slc16a1
	-0.201851	0.863307	FALSE	Inmt
	-0.201873	1.49633	Het down	Col14a1
	-0.20248	0.77056	FALSE	Gmfg
	-0.202947	0.984662	FALSE	Oplah
	-0.203937	0.438852	FALSE	Csrp2
	-0.204407	2.11096	Het down	Msn
	-0.205533	0.553077	FALSE	Tarsl2
	-0.205607	0.265403	FALSE	Fabp3
	-0.205847	0.784763	FALSE	Epn3
	-0.206903	1.10678	Het down	Nsfl1c
	-0.207783	1.10267	Het down	Esyt1
	-0.2082	1.35211	Het down	Calr
	-0.209477	1.49178	Het down	Capn2
	-0.209715	0.701493	FALSE	Mcat
	-0.21042	1.74743	Het down	Gstz1
	-0.21071	1.47043	Het down	Ndufaf2
	-0.211007	0.939047	FALSE	Capns1
	-0.212034	0.469368	FALSE	Otol1
	-0.212527	1.91413	Het down	Hspa5
	-0.21263	1.13048	Het down	Tf
	-0.213184	1.61556	Het down	Itga7
	-0.21449	2.37877	Het down	Tpm4
	-0.214565	1.25175	Het down	Cav2
	-0.21464	1.01503	Het down	Sparcl1
	-0.215743	0.560944	FALSE	Rptor
	-0.21581	0.310651	FALSE	Hist1h3b
	-0.21882	3.38442	Het down	S100a16
	-0.219017	1.06899	Het down	Park7
	-0.219142	1.17463	Het down	Myl12b
	-0.220117	1.82484	Het down	Hist1h1b
	-0.220353	2.18915	Het down	Acad11
	-0.220597	0.779331	FALSE	Usp9x
	-0.220868	0.877007	FALSE	Cers2
	-0.220938	0.709326	FALSE	Asah1
	-0.22143	1.06961	Het down	Rbpms
	-0.22307	1.59574	Het down	Prkacb
	-0.223393	2.29446	Het down	Chdh
	-0.223873	1.4284	Het down	Rps27a
	-0.224731	0.562723	FALSE	Nsdhl
	-0.224812	0.315658	FALSE	H2-D1
	-0.225317	1.11763	Het down	Plp2
	-0.225413	0.462751	FALSE	Pgls
	-0.227607	1.88337	Het down	Idh1
	-0.228057	1.13177	Het down	Hist1h1e
	-0.228468	0.233583	FALSE	Hist1h3a
	-0.228527	0.813119	FALSE
	-0.22891	1.64435	Het down	Bcap31
	-0.229047	0.973168	FALSE	Tagln
	-0.229373	1.2832	Het down	Taldo1
	-0.230047	1.01784	Het down	Pacs1
	-0.230237	1.83044	Het down	Por
	-0.230293	0.857189	FALSE	B2m
	-0.230297	0.529454	FALSE	Serpina3k
	-0.230877	0.620091	FALSE	Ahsp
	-0.230913	0.305649	FALSE	Mapk3
	-0.231271	0.974671	FALSE	S100a11
	-0.231279	1.61864	Het down	Hnrnpa3
	-0.233033	0.456294	FALSE	Eppk1
	-0.233123	1.51399	Het down	Pnkp
	-0.23433	0.512151	FALSE	Dcn
	-0.234793	1.26703	Het down	Tnpo3
	-0.2359	2.14768	Het down	Plg
	-0.236047	0.319849	FALSE	Ormdl3
	-0.236157	0.433028	FALSE	Hist2h2ac
	-0.238323	0.715715	FALSE	Tecr
	-0.238477	0.515681	FALSE	Tpi1
	-0.238957	1.40816	Het down	Apoa1
	-0.239237	1.2126	Het down	A2m
	-0.24024	3.45284	Het down	Vcl
	-0.240797	2.12654	Het down	Ctsd
	-0.240993	0.963701	FALSE	Vps36
	-0.241157	1.37625	Het down	Gap43
	-0.242053	0.878889	FALSE	Rps5
	-0.242097	1.56879	Het down	Sfn
	-0.244477	1.36021	Het down	S100a13
	-0.24518	2.56444	Het down	Itgb1
	-0.246173	2.06861	Het down	Ces1f
	-0.247541	1.60382	Het down	Msi2
	-0.247805	1.62256	Het down	Flna
	-0.247887	0.585822	FALSE	Rpl14
	-0.24803	0.430039	FALSE	Pdap1
	-0.2482	1.01822	Het down	Mbnl1
	-0.24863	1.50036	Het down	Abcd3
	-0.250969	0.847725	FALSE	Slc1a5
	-0.25103	2.142	Het down	Gng12
	-0.252254	0.745959	FALSE	Ilk
	-0.252913	1.27412	Het down	Lgals1
	-0.253662	1.9027	Het down	Kctd12
	-0.253747	0.545721	FALSE	Rpl35a
	-0.254067	1.33139	Het down	Trappc5
	-0.254383	0.986293	FALSE	Cd36
	-0.255067	0.73537	FALSE	Macf1
	-0.255327	1.3899	Het down	Prkar2b
	-0.255587	0.57713	FALSE	Tollip
	-0.256167	2.01444	Het down	Sptbn1
	-0.256633	1.08424	Het down	Echs1
	-0.258283	3.80772	Het down	Bsg
	-0.263183	1.07484	Het down	Aoc3
	-0.263727	1.99419	Het down	Ncl
	-0.26638	0.69788	FALSE	Camk2d
	-0.266633	2.14635	Het down	Ptrf
	-0.26671	2.12207	Het down	Gstm1
	-0.26727	0.499734	FALSE	Poldip2
	-0.270377	1.45444	Het down	Sri
	-0.27075	0.379238	FALSE	Akap12
	-0.270827	1.45696	Het down	Gmppa
	-0.271737	1.48965	Het down	Adh1
	-0.272112	1.72211	Het down	Anpep
	-0.273073	1.66379	Het down	Emd
	-0.273621	0.621933	FALSE	Mcam
	-0.274413	0.276263	FALSE	Adssl1
	-0.275127	1.45878	Het down	Prkaca
	-0.275373	1.3793	Het down	Micall1
	-0.27566	2.67599	Het down	Anxa5
	-0.27568	1.13213	Het down	Otud4
	-0.276	1.56214	Het down	Pcyt1a
	-0.276737	1.98374	Het down	Pls3
	-0.27698	0.940054	FALSE	Lifr
	-0.277381	1.65259	Het down	Zmpste24
	-0.278181	0.960182	FALSE	Cyp2d26
	-0.27909	0.985977	FALSE	Art3
	-0.280273	1.11078	Het down	Dgat2
	-0.280771	1.33369	Het down	Dkc1
	-0.28137	0.593058	FALSE	Nhp2
	-0.281832	2.43219	Het down	Tln2
	-0.282277	0.744091	FALSE	Kpnb1
	-0.282733	0.496917	FALSE	Acin1
	-0.283973	0.527913	FALSE	Ube4b
	-0.284293	2.71064	Het down	Mturn
	-0.28474	2.21818	Het down	Iap
	-0.284802	2.73878	Het down	Atl2
	-0.28599	0.786974	FALSE	Myl6
	-0.286113	0.478623	FALSE
	-0.287303	1.04596	Het down	Ddx3x
	-0.287787	0.784587	FALSE	Mthfs
	-0.287927	0.346047	FALSE	Tagap
	-0.288172	1.41282	Het down	Afm
	-0.288823	1.87302	Het down	Ptma
	-0.289953	0.787841	FALSE	Khsrp
	-0.290588	1.52628	Het down	Dmd
	-0.291225	0.685535	FALSE	Rtn1
	-0.291437	1.56061	Het down	Ppia
	-0.291676	0.22404	FALSE	S100a8
	-0.291854	2.37652	Het down	Rab35
	-0.29424	3.04197	Het down	Myo1c
	-0.296837	0.992871	FALSE	Aasdhppt
	-0.296837	1.86928	Het down	Epb41l2
	-0.298087	1.46085	Het down	Cd47
	-0.298501	1.77562	Het down	Tardbp
	-0.298889	0.722273	FALSE	Mrpl43
	-0.30147	0.777891	FALSE	Ndufaf1
	-0.30176	1.99028	Het down	Plbd1
	-0.301827	1.57764	Het down
	-0.303413	2.59127	Het down	Ctsf
	-0.303623	1.25107	Het down	Smoc1
	-0.30499	1.43417	Het down	Ehd2
	-0.305627	2.86081	Het down	Kng1
	-0.30577	0.806079	FALSE	Bzw1
	-0.306173	1.21097	Het down	Sh3bgrl
	-0.30657	0.559774	FALSE	Acta1
	-0.307285	0.520081	FALSE	Rpl27a
	-0.30796	0.694696	FALSE	Eif4b
	-0.308163	1.95139	Het down	Tusc5
	-0.310753	3.42204	Het down	Vim
	-0.312886	1.61306	Het down	Rer1
	-0.313583	1.32369	Het down	Xpo5
	-0.316717	0.594209	FALSE	Golim4
	-0.31699	0.932957	FALSE	Ablim1
	-0.317952	0.928612	FALSE	Rala
	-0.31799	1.33801	Het down
	-0.318067	1.9773	Het down	Cdh13
	-0.320213	1.62563	Het down	Marcks
	-0.321351	0.408773	FALSE	D6Wsu163e
	-0.326153	2.67054	Het down	Cav1
	-0.326183	0.466394	FALSE	Dnajb12
[truncated: 164 more rows]

## Sheet: Fig. 4
Fig. 4c
	RT	Cold
	1.15243	1.19224
	1.18482	0.919205
	0.867017	1.03591
	0.795738	1.15475
Fig. 4e
	BAT Mock	BAT RNF20 OE
	1.06076	0.748538
	0.865252	0.83366
	1.18488	1.15733
	0.889106	1.17067
		0.747396
		0.787961
Fig. 4g
	WT	Rnf20+/-
	1.20294	1.14372
	1.00168	1.17555
	0.905805	1.11404
	0.649335	0.94777
	1.10524	0.765093
	1.135
	0.325556
Fig. 4i
	BAT siNC	BAT siRnf20
	1.1004	1.01501
	0.849206	1.06793
	1.09068	1.02066
	0.898137	1.06909
	1.06971	0.571193
	0.991865	1.14379
Fig. 4m
	RNF20	Mock	RNF20 OE	+MG132		GABPA	Mock	RNF20 OE	+MG132
		0.701693	2.71221	4.18136			0.825317	0.442312	0.73911
		0.910389	2.35981	4.29612			0.988178	0.468357	1.38654
		1.38792	5.55008	4.08474			1.1865	0.259521	1.11832
Fig. 4n
		Mock			RNF20 OE
	0	100	100	100	100	100	100
	2	92	134	122	78	53	78
	4	97	191	103	79	63	44
	8	74	126	114	39	32	30
Fig. 4o
		siNC			siRnf20
	0	100	100	100	100	100	100
	2	73	64	117	142	165	128
	4	76	64	136	148	173	139
	8	53	40	111	145	171	120
Fig. 4q
	Lane 1	Lane 2	Lane 3
	1.1391	10.5151	5.5678
	0.866477	9.50083	5.18458
	0.994426	11.722	3.27519
Fig. 4r
	Lane 1	Lane 2	Lane 3
	1.1391	10.5151	5.5678
	0.866477	9.50083	5.18458
	0.994426	11.722	3.27519
Fig. 4s
	Lane 1	Lane 2	Lane 3	Lane 4
	1.18293	1.04295	9.49199	11.0084
	0.980879	1.11118	8.74811	12.216
	1.00272	0.984759	7.90133	14.3733
	0.833476	0.997667	8.12457	21.8506

## Sheet: Fig. 5
Fig. 5b
	0	6	72			0	6	72			0	6	72
RNF20	1.49073	0.321603	2.68922		UCP1	2.41686	2.27022	8.17376		GABPA	0.772885	0.778391	1.47202
	1.05926	1.4306	2.3033			0.255418	0.950348	8.8503			0.792244	1.17975	1.66141
	0.640574	1.42399	1.81779			1.39826	4.25093	6.63499			1.11588	1.11437	1.01114
	1.12677	2.071	1.95739			0.292558	1.58729	8.4523			1.09417	1.50789	1.61498
	0.682665	1.35951	2.27486			0.636908	4.96079	6.43906			1.22483	1.36234	1.14291
Fig. 5e
Male	iWAT Mock	iWAT RNF20 OE		Female
	32.5	33.6		30.9	31.4
	32.7	33.8		26.7	27.3
	32.8	33.7		31.5	32.4
	32.8	33.7		31.2	31.8
	34.2	35.2
Fig. 5g
Rnf20	iWAT Mock	iWAT RNF20 OE		Ucp1	iWAT Mock	iWAT RNF20 OE		Elovl3	iWAT Mock	iWAT RNF20 OE		Dio2	iWAT Mock	iWAT RNF20 OE		Cpt1b	iWAT Mock	iWAT RNF20 OE		Cox7a1	iWAT Mock	iWAT RNF20 OE
	1.36998	9.31515			1.7624	5.58408			1.62992	5.72572			1.17268	2.82603			1.06075	4.55039			1.83754	5.27044
	0.822834	9.53236			1.5233	5.12033			1.94865	6.53297			1.62951	2.97332			1.97029	6.56808			1.26368	5.15309
	0.779196	2.23223			0.889042	11.0505			0.855943	15.862			1.08622	4.59208			1.08684	8.51477			0.869481	9.31414
	1.05567	26.8156			0.917647	1.96316			0.705278	2.53356			0.708599	2.04268			0.470339	2.14371			1.08426	1.84939
	1.09679	151.352			0.247824	3.55058			0.240591	4.7497			0.39749	3.79942			0.411832	3.60685			0.290412	2.54019
	0.875526	80.7057			0.659788	9.87807			0.619618	10.1449			1.0055	5.3837			0.999952	8.33868			0.654628	5.54906
Fig. 5j
Male	iWAT siNC	iWAT siRnf20		Female	iWAT siNC	iWAT siRnf20
	33.9	33.1			33.8	33.1
	33.8	33.1			34.4	33.8
	33.7	33.4			34.5	33.9
	33.6	33.3			34.6	34.5
	34.2	33.4			34.8	34.4
	33.4	32.8			33.6	33.2
	31.5	31.4
Fig. 5k
Rnf20	iWAT siNC	iWAT siRnf20		Ucp1	iWAT siNC	iWAT siRnf20		Elovl3	iWAT siNC	iWAT siRnf20		Dio2	iWAT siNC	iWAT siRnf20		Cpt1b	iWAT siNC	iWAT siRnf20
	1.05102	0.50183			0.410887	0.302136			0.467678	0.440208			0.479843	0.339375			0.717178	0.652354
	0.865737	0.640557			1.09929	0.312504			1.07164	0.393633			1.48722	0.297756			1.34816	0.458812
	1.08329	0.639921			0.057904	0.0567978			0.0369865	0.0583563			0.138205	0.1614			0.127127	0.132903
	1.34569	0.535511			1.17546	0.253883			1.15778	0.314661			0.716173	0.307378			1.06601	0.434747
	0.918282	0.57958			1.59865	0.0707195			1.38965	0.079396			1.25236	0.165107			1.20101	0.155346
	1.22997	0.568208			2.65492	1.33287			2.87313	1.77102			2.79679	1.87702			2.49133	1.35822
Fig. 5l
Gabpa	iWAT Mock	iWAT RNF20 OE
	0.892394	1.20461
	1.09154	1.4284
	0.957645	1.75279
	0.952194	1.0613
	1.00201	1.16313
	1.10421	1.48375
Fig. 5m
GABPA	iWAT Mock	iWAT RNF20 OE
	0.838727	0.910783
	1.15891	1.17331
	1.27776	1.01846
	0.845558	1.08152
	1.05262	2.6662
	0.826425	1.16988

## Sheet: Fig. 6
Fig. 6a
	Agpat2	2.39052	2.63055	2.8443
	Acacb	2.10353	2.24695	2.69613
	G0s2	1.81989	2.05344	1.62882
	Thrsp	1.67001	1.5037	2.23704
	Plin2	1.57375	1.70298	1.92077
	Gpd1	1.80632	1.80632	1.47437
	Pnpla2	1.60679	1.29021	2.10244
	Gpam	1.52975	1.20336	2.09975
	Mrap	1.24548	1.46389	1.95577
	Cidec	1.23048	0.805598	1.9661
	Fabp4	1.13262	1.63977	1.13262
	Timp4	1.60994	0.831247	0.909309
	Pfkfb1	0.939053	0.65026	1.26618
	Pparg	0.717493	0.849246	1.17562
	Slc7a10	1.03069	0.384527	1.27414
	Lpl	0.381614	1.1179	0.987331
	Dgat2	0.702937	0.48138	1.07182
	Tusc5	0.21633	1.01745	0.900697
	Aqp7	0.577073	0.421181	1.02645
	Lipe	0.531063	0.37916	0.463255
	Fasn	0.362162	0.362162	0.362162
	Plin1	0.397356	0.369534	0.26953
	Plin4	-0.01602	0.013568	-0.23477
	Lgals12	-0.00481	-0.34525	-0.12801
	Adipoq	-0.04326	-0.5898	0.017371
	Acvr1c	-0.17604	-0.82378	0.091536
	Steap4	-0.59458	-0.31319	-0.39707
	Cfd	-0.09782	-1.04779	-0.61502
	Angptl4	-0.5583	-1.41882	-0.18276
Fig. 6b
NCoR1	0	6	72
	1.22401	0.342276	0.492163
	1.04149	0.206527	0.648228
	1.05719	0.318961	0.902048
	1.32462	0.257643	0.804239
	0.35269	0.279558	0.88673
Fig. 6c
	iWAT Mock	iWAT NCoR1 OE
	0.983863	118.776
	1.07605	28.3826
	0.623703	2.18607
	1.31638	11.7018
Fig. 6d
	iWAT Mock	iWAT NCoR1 OE
	31.2	29.7
	32.1	30.4
	32.1	30.9
	31.5	30.2
Fig. 6e
NCoR1	iWAT Mock	iWAT NCoR1 OE		UCP1	iWAT Mock	iWAT NCoR1 OE
	1.31028	1.6254			0.987311	0.854669
	1.22043	1.78212			1.06294	0.667637
	0.529586	1.98293			0.982636	0.49631
	0.939709	1.82109			0.967112	0.507146
Fig. 6g
Ncor1	iWAT Mock	iWAT NCoR1 OE		Pparg2	iWAT Mock	iWAT NCoR1 OE		Adipoq	iWAT Mock	iWAT NCoR1 OE		Cd36	iWAT Mock	iWAT NCoR1 OE		Fabp4	iWAT Mock	iWAT NCoR1 OE		Cav1	iWAT Mock	iWAT NCoR1 OE		Plin1	iWAT Mock	iWAT NCoR1 OE		S100a4	iWAT Mock	iWAT NCoR1 OE
	0.838697	0.912316			0.633666	2.22051			0.704394	1.88957			0.421688	1.57842			0.759368	2.20126			0.401581	2.00834			0.656711	2.09582			0.548197	0.410815
	1.2668	0.947264			1.46384	2.4203			1.16924	2.08111			1.36169	1.98702			0.958572	2.05309			1.38403	2.18114			1.36353	2.79382			1.35434	0.400135
	1.23085	1.2126			1.06577	2.27574			1.05661	2.34417			1.0383	2.10811			0.976981	2.0107			1.00241	1.86865			1.17686	1.99584			0.890007	0.357302
	0.465297	1.30633			1.11506	1.70469			1.61742	2.20452			1.00181	2.34067			1.90323	1.73512			1.30218	1.78705			0.853056	1.79369			0.94655	0.551158
	0.910084	1.11153			0.597833	1.28472			0.574979	1.57286			0.980761	2.16758			0.559392	1.58194			0.796272	1.27568			0.670335	1.73176			1.10135	0.502359
	1.28827	0.80443			1.12383	1.31802			0.877352	1.20213			1.19575	1.45022			0.842454	1.75808			1.11353	1.39321			1.2795	2.30781			1.15956	0.520155
Fig. 6h
Ncor1	iWAT Mock	iWAT RNF20&NCoR1 OE		Rnf20	iWAT Mock	iWAT RNF20&NCoR1 OE
	1.15239	50.4778			0.975365	64.8612
	1.37779	19.6088			1.25273	22.1165
	0.768358	4.14551			0.83725	5.87757
	0.70146	4.48705			0.934651	6.18241
Fig. 6i
	iWAT Mock	iWAT RNF20&NCoR1 OE
	31.6	31.7
	31.2	31
	31.6	31.3
	31.7	31.2
	31.6	31.5
Fig. 6j
RNF20	iWAT Mock	iWAT RNF20&NCoR1 OE		NCoR1	iWAT Mock	iWAT RNF20&NCoR1 OE		UCP1	iWAT Mock	iWAT RNF20&NCoR1 OE
	0.972794	2.88959			0.369008	1.29951			0.814646	1.34437
	1.02306	2.11262			1.19981	1.32408			0.920113	1.18328
	0.378108	2.93088			1.38538	1.20617			1.28966	0.837878
	1.62603	2.6876			1.0458	0.927211			0.975584	0.923649

## Sheet: Fig. 7
Fig. 7b
RNF20	0	24	48	72		UCP1	0	24	48	72		PLIN1	0	24	48	72
	1.17238	2.21491	5.26693	6.52548			0.465175	1.45251	1.26946	5.47051			1.76101	2.91642	13.5726	19.3421
	1.02514	2.23932	5.59197	4.91503			0.881992	1.50597	2.27911	5.08607			0.803879	1.76359	11.9833	17.4624
	0.802485	3.47296	6.87796	6.10457			1.65283	1.09132	1.66456	3.48424			0.435107	8.7369	18.1452	16.7758
Fig. 7d
	Mock	RNF20 OE
	1.26892	1.90038
	1.52734	2.1537
	1.58039	1.60858
	1.41041	1.69627
	1.04505	2.2079
	1.34157	1.39431
	1.44334	1.72781
	0.670226	1.7209
	0.888372	2.14287
	0.742732	1.71185
	1.38781	2.02681
	1.14127	2.01263
	0.959586	1.13746
	1.29484	1.93573
	0.701938	1.84715
	0.485748	1.64664
	0.396617	1.54044
	1.09538	1.76201
	0.356103	1.95703
	0.407828	1.3189
	1.0117	1.50691
	0.973591	1.12681
	0.502896	2.09397
	0.926441	2.55405
	1.01927	1.53635
	1.53391	1.03628
	0.615357	1.91557
	1.24591	2.4162
	0.89403	2.05528
	1.00691	2.24887
	0.960913	1.46978
	0.503211	1.15845
	1.65601	1.36053
	1.21954
	1.27053
	1.41125
	0.82837
	0.768018
	0.7201
	0.786598
Fig. 7e
Rnf20	Mock	RNF20 OE		Ucp1	Mock	RNF20 OE		Plin1	Mock	RNF20 OE		Pparg2	Mock	RNF20 OE		Adipoq	Mock	RNF20 OE
	1.03166	1.89917			0.642759	6.73109			0.91127	2.02187			1.00127	2.07673			1.13838	2.86606
	0.956387	1.19122			1.13858	6.12806			1.24758	2.01733			1.03818	2.07721			1.4068	2.25651
	0.902116	1.93445			1.30374	10.6248			1.06171	2.42836			0.945989	3.26366			0.729194	3.09977
	1.10984	2.4703			0.914917	17.1339			0.779439	2.20406			1.01456	2.8585			0.725631	2.8397
Fig. 7g
	siNC	siRnf20
	1.17357	0.114974
	1.36373	0.125691
	1.52654	0.281325
	1.22471	0.163514
	0.519153	0.523735
	0.994275	0.615239
	1.15934	0.262971
	0.877846	0.333623
	0.760738	0.318712
	0.796356	0.622488
	1.09979	0.129012
	1.2779	0.568638
	0.89734	0.27216
	0.973957
	1.01568
	0.921537
	0.924568
	1.00232
	1.08001
	0.718381
	0.607189
	1.20141
	0.928035
	1.11114
	1.03993
	1.22493
	1.1019
	1.45483
	1.03831
	1.05125
	0.877531
	0.86131
	1.27623
	1.28363
	1.08369
	0.808915
	0.658372
	0.770873
	0.913003
	0.460987
	1.13762
	0.959918
	0.897558
	0.943698
Fig. 7h
Rnf20	siNC	siRnf20		Ucp1	siNC	siRnf20		Plin1	siNC	siRnf20		Pparg2	siNC	siRnf20		Adipoq	siNC	siRnf20
	0.929199	0.272107			0.352579	0.071908			0.59122	0.222432			0.690769	0.213043			0.981726	0.254447
	1.00013	0.214751			1.82176	0.101128			1.54107	0.362281			1.55277	0.240676			1.57484	0.194798
	1.1015	0.178577			0.263901	0.128022			0.754886	0.171022			0.703629	0.23185			0.634675	0.230116
	1.05112	0.23768			1.56176				1.11282				1.05283				0.808756
	0.93787	0.146986			0.25755	0.038409			0.566786	0.083506			0.693579	0.07004			0.711656	0.022526
	0.980175	0.225179			1.7631	0.030775			1.40713	0.142404			1.63659	0.144913			1.93482	0.136343
					0.297282	0.03788			0.896123	0.269554			0.637297	0.365645			0.786983	0.255516
					1.68207	0.033263			1.12996	0.434238			1.03253	0.302819			0.566539	0.366791
Fig. 7k
	iWAT Mock	iWAT RNF20 OE
	8.97	27.42
	7	14.29
	12.24	33.93
	11.15	25.4
	14.18	46.15

## Sheet: Supple. Fig. 1
Supple Fig. 1a
	siNC	siRnf20
	1.08409	1.12767
	1.04045	1.15595
	1.09092	0.9745
	0.670804	1.08239
	1.04744	1.08318
	0.948551	1.20348
	1.2327	1.07706
	0.885047	1.00409
Supple Fig. 1b
Rnf20	siNC				siRnf20					Fabp4	siNC				siRnf20					Ucp1	siNC				siRnf20
Pre	1.20607	0.813816	1.05763	0.922488	0.373426	0.29144	0.325274	0.42826		Pre	1.01342	0.997388	1.02974	0.959459	1.51812	2.06284	1.38061	1.67706		Pre	0	0	0	0	0	0	0	0
Ad	0.785141	0.787714	0.877533		0.761253	0.652738	0.462666			Ad	101.225	98.9573	118.365		91.1175	104.055	105.373			Ad	1.19297	1.13695	0.67008		1.22218	1.45408	2.63737
Supple Fig. 1c
	WT	Rnf20+/-
	1.48386	1.03573
	0.999758	0.948875
	0.73828	0.833881
	0.933319	0.94917
	1.01946	0.890599
	0.720904	0.874635
	1.21785	0.879697
	0.978626	0.935733
	0.817644	0.848202
	1.08352	0.771279
	1.01186	0.982323
	0.994917	0.840457
Supple Fig. 1d
Rnf20	WT	Rnf20+/-		Pparg2	WT	Rnf20+/-		Ucp1	WT	Rnf20+/-
	1.04932	0.503975			0.96558	0.925761			0.630395	4.00943
	0.947858	0.500567			1.05853	1.30564			1.30775	7.26409
	1.00282	0.724041			0.975892	1.05626			1.06186	5.87875

[truncated: 18 more sheets: Supple. Fig. 2, Supple. Fig. 2 Uncropped, Supple. Fig. 3, Supple. Fig. 4, Supple. Fig. 4 Uncropped, Supple. Fig. 5, Supple. Fig. 5 Uncropped, Supple. Fig. 6, Supple. Fig. 7, Supple. Fig. 7 Uncropped, Supple. Fig. 8, Supple. Fig. 8 Uncropped, Supple. Fig. 9, Supple. Fig. 9 Uncropped, Supple. Fig. 10, Supple. Fig. 10 Uncropped, Supple. Fig. 11, Supple. Fig. 11 Uncropped]
